# Supplementary material for: Evolution of cortical geometry and its link to function, behaviour and ecology
Source: Nat Commun. 2023 Apr 20;14:2252. doi: 10.1038/s41467-023-37574-x (PMC10119184; doi:10.1038/s41467-023-37574-x)
Supplement: Supplementary file 4 — Supplementary Data 1 [file 41467_2023_37574_MOESM4_ESM.xlsx]

## Sheet: Supplementary Data 1a
Supplementary Data 1a: Provenience and references of used data
Species	Common Name	Status	Preparation	Source	URL	Reference	Modality	Sequence	Matrix	FOV	Voxel Resolution	Scanner Description	Segmentation/Parcellation available	Notes	Order
Alouatta palliata	Mantled howler monkey	Post mortem	ex situ	Brain Museum	http://neurosciencelibrary.org/	Lopez, Juan Carlos. "The brain museum." Nature Reviews Neuroscience 2.5 (2001): 308-308.	Serial histology	Color Photography	n/a	n/a	n/a	n/a	no		Primata
Aotus lemurinus	Gray-bellied night monkey	Post mortem	ex situ	NIN Primate Brain Bank, Utrecht University, Utrecht, The Netherlands	http://fcon_1000.projects.nitrc.org/indi/PRIME/NINPBBUtrecht.html	Navarrete, Ana F., et al. "Primate brain anatomy: new volumetric MRI measurements for neuroanatomical studies." Brain, behavior and evolution 91.2 (2018): 109-117.	MRI	T1, TR=100ms, TE=5ms	512 x 256 x 256	73.9840x36.9920x36.9920mm	0.1445x0.1445x0.1445mm	Varian small-bore 9.4-T scanner	no		Primata
Aotus trivirgatus	Three-striped night monkey	Post mortem	in situ	Museum Nationale d’Histoire Naturelle de Paris, Paris, France	https://braincatalogue.org/	Heuer, K. et al. Evolution of neocortical folding: A phylogenetic comparative analysis of MRI from 34 primate species. Cortex 118, 275–291 (2019).	MRI	T1, TR=12ms, TE=4.51ms	n/a	n/a	0.25x0.25x0.25mm	one of 3T Siemens Trim Trio, 3T Siemens Prisma or 11.7T Bruker Biospec	yes		Primata
Aplodontia rufa	Mountain beaver	Post mortem	ex situ	Brain Museum	http://neurosciencelibrary.org/	Lopez, Juan Carlos. "The brain museum." Nature Reviews Neuroscience 2.5 (2001): 308-308.	Serial histology	Color Photography	n/a	n/a	n/a	n/a	no		Rodentia
Ateles paniscus	Red-faced spider monkey	Post mortem	in situ	Museum Nationale d’Histoire Naturelle de Paris, Paris, France	https://braincatalogue.org/	Heuer, K. et al. Evolution of neocortical folding: A phylogenetic comparative analysis of MRI from 34 primate species. Cortex 118, 275–291 (2019).	MRI	T1	n/a	n/a	0.3x0.3x0.3mm	one of 3T Siemens Trim Trio, 3T Siemens Prisma or 11.7T Bruker Biospec	yes		Primata
Bathyergus suillus	Cape dune mole-rat	Post mortem	in situ	Cambridge Biotomography Centre, Department of Zoology, University of Cambridge, Cambridge, UK	https://www.morphosource.org/concern/media/000098703	Cox, Philip G., Chris G. Faulkes, and Nigel C. Bennett. "Masticatory musculature of the African mole-rats (Rodentia: Bathyergidae)." PeerJ 8 (2020): e8847.	diceCT	MicroCT, 175 kV, 156 μA	n/a	n/a	0.0464x0.0464x0.0464mm	Nikon XTEK H 225 ST MicroCT, 175 kV, 156 μA	no	Phil Cox and colleagues provided access to these data. The files were downloaded from www.MorphoSource.org, Duke University.	Rodentia
Callicebus moloch	Red-bellied titi	Post mortem	ex situ	Brain Museum	http://neurosciencelibrary.org/	Lopez, Juan Carlos. "The brain museum." Nature Reviews Neuroscience 2.5 (2001): 308-308.	Serial histology	Color Photography	n/a	n/a	n/a	n/a	no	right hemisphere only	Primata
Callimico goeldii	Goeldi's monkey	Post mortem	ex situ	NIN Primate Brain Bank, Utrecht University, Utrecht, The Netherlands	http://fcon_1000.projects.nitrc.org/indi/PRIME/NINPBBUtrecht.html	Navarrete, Ana F., et al. "Primate brain anatomy: new volumetric MRI measurements for neuroanatomical studies." Brain, behavior and evolution 91.2 (2018): 109-117.	MRI	T1, TR=100ms, TE=5ms	512 x 256 x 256	67.9936x33.9968x33.9968mm	0.1328x0.1328x0.1328mm	Varian small-bore 9.4-T scanner	no	left hemisphere only	Primata
Callithrix geoffroyi	White-headed marmoset	Post mortem	ex situ	NIN Primate Brain Bank, Utrecht University, Utrecht, The Netherlands	http://fcon_1000.projects.nitrc.org/indi/PRIME/NINPBBUtrecht.html	Navarrete, Ana F., et al. "Primate brain anatomy: new volumetric MRI measurements for neuroanatomical studies." Brain, behavior and evolution 91.2 (2018): 109-117.	MRI	T1, TR=100ms, TE=5ms	512 x 256 x 256	52.0192x26.0096x26.0096mm	0.1016x0.1016x0.1016mm	Varian small-bore 9.4-T scanner	no		Primata
Callithrix jacchus	Common marmoset	Post mortem	ex situ	National Institutes of Mental Health, Neurophysiology Imaging Facility Core, Bethesda, USA	https://marmosetbrainmapping.org/	Liu, Cirong, et al. "A resource for the detailed 3D mapping of white matter pathways in the marmoset brain." Nature neuroscience 23.2 (2020): 271-280.	MRI	FLASH, TR=29.5 ms, TE=4.4 ms	487 x 350 x 320	39x28x25.6mm	0.08x0.08x0.08mm	Bruker Biospin 7T	yes		Primata
Callithrix penicillata	Black-tufted marmoset	Post mortem	ex situ	Museum Nationale d’Histoire Naturelle de Paris, Paris, France	https://braincatalogue.org/	Heuer, K. et al. Evolution of neocortical folding: A phylogenetic comparative analysis of MRI from 34 primate species. Cortex 118, 275–291 (2019).	MRI	T1	n/a	n/a	0.25x0.25x0.25mm	one of 3T Siemens Trim Trio, 3T Siemens Prisma or 11.7T Bruker Biospec	yes		Primata
Castor canadensis	American beaver	Post mortem	ex situ	Brain Museum	http://neurosciencelibrary.org/	Lopez, Juan Carlos. "The brain museum." Nature Reviews Neuroscience 2.5 (2001): 308-308.	Serial histology	Color Photography	n/a	n/a	n/a	n/a	no		Rodentia
Cavia porcellus	Guinea pig	Post mortem	in situ	Human Anatomy Resource Centre, University of Liverpool, UK	personal communication (Nathan Jeffery, co-author)	Jeffery, Nathan, and Philip G. Cox. "Do agility and skull architecture influence the geometry of the mammalian vestibulo‐ocular reflex?." Journal of Anatomy 216, no. 4 (2010): 496-509.	MRI	T2 Spin Echo multislice	512 x 512 x 160	76.8x76.8x42mm	0.15x0.15x0.3mm	Sisco-Varian, 4.7T	no		Rodentia
Cebuella pygmaea	Pygmy marmoset	Post mortem	ex situ	NIN Primate Brain Bank, Utrecht University, Utrecht, The Netherlands	http://fcon_1000.projects.nitrc.org/indi/PRIME/NINPBBUtrecht.html	Navarrete, Ana F., et al. "Primate brain anatomy: new volumetric MRI measurements for neuroanatomical studies." Brain, behavior and evolution 91.2 (2018): 109-117.	MRI	T1, TR=100ms, TE=5ms	512 x 256 x 256	54.9888x27.4944x27.4944mm	0.1074x0.1074x0.1074mm	Varian small-bore 9.4-T scanner	no		Primata
Cebus capucinus	Colombian white-faced capuchin	Post mortem	ex situ	Museum Nationale d’Histoire Naturelle de Paris, Paris, France	https://braincatalogue.org/	Heuer, K. et al. Evolution of neocortical folding: A phylogenetic comparative analysis of MRI from 34 primate species. Cortex 118, 275–291 (2019).	MRI	T1	n/a	n/a	0.28x0.28x0.28mm	one of 3T Siemens Trim Trio, 3T Siemens Prisma or 11.7T Bruker Biospec	yes		Primata
Cercocebus atys	Sooty mangabey	Post mortem	ex situ	Museum Nationale d’Histoire Naturelle de Paris, Paris, France	https://braincatalogue.org/	Heuer, K. et al. Evolution of neocortical folding: A phylogenetic comparative analysis of MRI from 34 primate species. Cortex 118, 275–291 (2019).	MRI	T1	n/a	n/a	0.3x0.3x0.3mm	one of 3T Siemens Trim Trio, 3T Siemens Prisma or 11.7T Bruker Biospec	yes		Primata
Cercopithecus cephus	Moustached guenon	Post mortem	ex situ	Museum Nationale d’Histoire Naturelle de Paris, Paris, France	https://braincatalogue.org/	Heuer, K. et al. Evolution of neocortical folding: A phylogenetic comparative analysis of MRI from 34 primate species. Cortex 118, 275–291 (2019).	MRI	T1	n/a	n/a	0.25x0.25x0.25mm	one of 3T Siemens Trim Trio, 3T Siemens Prisma or 11.7T Bruker Biospec	yes		Primata
Cercopithecus mitis	Blue monkey	Post mortem	ex situ	NIN Primate Brain Bank, Utrecht University, Utrecht, The Netherlands	http://fcon_1000.projects.nitrc.org/indi/PRIME/NINPBBUtrecht.html	Navarrete, Ana F., et al. "Primate brain anatomy: new volumetric MRI measurements for neuroanatomical studies." Brain, behavior and evolution 91.2 (2018): 109-117.	MRI	T1, TR=100ms, TE=5ms	512 x 256 x 256	120.0128x60.0064x60.0064mm	0.2344x0.2344x0.2344mm	Varian small-bore 9.4-T scanner	no	left hemisphere only	Primata
Cercopithecus nictitans	Greater spot-nosed monkey	Post mortem	ex situ	NIN Primate Brain Bank, Utrecht University, Utrecht, The Netherlands	http://fcon_1000.projects.nitrc.org/indi/PRIME/NINPBBUtrecht.html	Navarrete, Ana F., et al. "Primate brain anatomy: new volumetric MRI measurements for neuroanatomical studies." Brain, behavior and evolution 91.2 (2018): 109-117.	MRI	T1, TR=100ms, TE=5ms	512 x 256 x 256	115.2000x57.6000x57.6000mm	0.225x0.225x0.225mm	Varian small-bore 9.4-T scanner	no	right hemisphere only	Primata
Chinchilla lanigera	Long-tailed chinchilla	Post mortem	in situ	Human Anatomy Resource Centre, University of Liverpool, UK	personal communication (Nathan Jeffery, co-author)	Jeffery, Nathan, and Philip G. Cox. "Do agility and skull architecture influence the geometry of the mammalian vestibulo‐ocular reflex?." Journal of Anatomy 216, no. 4 (2010): 496-509.	MRI	T2 Spin Echo multislice	512 x 512 x 140	64x64x46.66mm	0.125x0.125x0.333mm	Sisco-Varian, 4.7T	no		Rodentia
Chlorocebus sabaeus	Green monkey	Post mortem	ex situ	Museum Nationale d’Histoire Naturelle de Paris, Paris, France	https://braincatalogue.org/	Heuer, K. et al. Evolution of neocortical folding: A phylogenetic comparative analysis of MRI from 34 primate species. Cortex 118, 275–291 (2019).	MRI	T1	n/a	n/a	0.3x0.3x0.3mm	one of 3T Siemens Trim Trio, 3T Siemens Prisma or 11.7T Bruker Biospec	yes		Primata
Colobus guereza	Mantled guereza	Post mortem	ex situ	NIN Primate Brain Bank, Utrecht University, Utrecht, The Netherlands	http://fcon_1000.projects.nitrc.org/indi/PRIME/NINPBBUtrecht.html	Navarrete, Ana F., et al. "Primate brain anatomy: new volumetric MRI measurements for neuroanatomical studies." Brain, behavior and evolution 91.2 (2018): 109-117.	MRI	T1, TR=100ms, TE=5ms	512 x 256 x 256	109.9776x54.9888x54.9888mm	0.2148x0.2148x0.2148mm	Varian small-bore 9.4-T scanner	no	right hemisphere only	Primata
Colobus polykomos	King colobus	Post mortem	ex situ	Museum Nationale d’Histoire Naturelle de Paris, Paris, France	https://braincatalogue.org/	Heuer, K. et al. Evolution of neocortical folding: A phylogenetic comparative analysis of MRI from 34 primate species. Cortex 118, 275–291 (2019).	MRI	T1	n/a	n/a	0.275x0.275x0.275mm	one of 3T Siemens Trim Trio, 3T Siemens Prisma or 11.7T Bruker Biospec	yes		Primata
Cryptomys hottentotus	Common mole-rat	Post mortem	in situ	Cambridge Biotomography Centre, Department of Zoology, University of Cambridge, Cambridge, UK	https://www.morphosource.org/concern/media/000098704	Cox, Philip G., Chris G. Faulkes, and Nigel C. Bennett. "Masticatory musculature of the African mole-rats (Rodentia: Bathyergidae)." PeerJ 8 (2020): e8847.	diceCT	MicroCT, 164 kV, 165 μA	n/a	n/a	0.0259x0.0259x0.0259mm	Nikon XTEK H 225 ST MicroCT, 164 kV, 165 μA	no	Phil Cox and colleagues provided access to these data. The files were downloaded from www.MorphoSource.org, Duke University.	Rodentia
Daubentonia madagascariensis	Aye-aye	Post mortem	in situ	Museum Nationale d’Histoire Naturelle de Paris, Paris, France	https://braincatalogue.org/	Heuer, K. et al. Evolution of neocortical folding: A phylogenetic comparative analysis of MRI from 34 primate species. Cortex 118, 275–291 (2019).	MRI	T1	n/a	n/a	0.3x0.3x0.3mm	one of 3T Siemens Trim Trio, 3T Siemens Prisma or 11.7T Bruker Biospec	yes		Primata
Erethizon dorsatum	North American porcupine	Post mortem	ex situ	Brain Museum	http://neurosciencelibrary.org/	Lopez, Juan Carlos. "The brain museum." Nature Reviews Neuroscience 2.5 (2001): 308-308.	Serial histology	Color Photography	n/a	n/a	n/a	n/a	no		Rodentia
Euchoreutes naso	Long-eared jerboa	Post mortem	in situ	Human Anatomy Resource Centre, University of Liverpool, UK	personal communication (Nathan Jeffery, co-author)	n/a	MRI	T2 Spin Echo multislice	256 x 256 x 80	40.96x40.96x25.6mm	0.16x0.16x0.32mm	n/a	no		Rodentia
Eulemur coronatus	Crowned lemur	Post mortem	ex situ	NIN Primate Brain Bank, Utrecht University, Utrecht, The Netherlands	http://fcon_1000.projects.nitrc.org/indi/PRIME/NINPBBUtrecht.html	Navarrete, Ana F., et al. "Primate brain anatomy: new volumetric MRI measurements for neuroanatomical studies." Brain, behavior and evolution 91.2 (2018): 109-117.	MRI	T1, TR=100ms, TE=5ms	512 x 256 x 256	75.9808x37.9904x37.9904mm	0.1484x0.1484x0.1484mm	Varian small-bore 9.4-T scanner	no		Primata
Eulemur mongoz	Mongoose lemur	Post mortem	in situ	Museum Nationale d’Histoire Naturelle de Paris, Paris, France	https://braincatalogue.org/	Heuer, K. et al. Evolution of neocortical folding: A phylogenetic comparative analysis of MRI from 34 primate species. Cortex 118, 275–291 (2019).	MRI	T1	n/a	n/a	0.3x0.3x0.3mm	one of 3T Siemens Trim Trio, 3T Siemens Prisma or 11.7T Bruker Biospec	yes		Primata
Fukomys anselli	Ansell's mole-rat	Post mortem	ex situ	Center of Advanced European Studies and Research, Bonn, Germany	https://malkemper-lab.com/Brain-atlas/	Dollas, Alexa, et al. "Brain atlas of the African mole‐rat Fukomys anselli." Journal of Comparative Neurology 527.11 (2019): 1885-1900.	Serial histology	Color Photography	n/a	n/a	280 μm slice spacing	n/a	no		Rodentia
Fukomys mechowi	Mechow's mole-rat	Post mortem	in situ	Cambridge Biotomography Centre, Department of Zoology, University of Cambridge, Cambridge, UK	https://www.morphosource.org/concern/media/000098705?locale=en	Cox, Philip G., Chris G. Faulkes, and Nigel C. Bennett. "Masticatory musculature of the African mole-rats (Rodentia: Bathyergidae)." PeerJ 8 (2020): e8847.	diceCT	MicroCT, 164 kV, 165 μA	n/a	n/a	0.026x0.026x0.026mm	Nikon XTEK H 225 ST MicroCT, 164 kV, 165 μA	no	Phil Cox and colleagues provided access to these data. The files were downloaded from www.MorphoSource.org, Duke University.	Rodentia
Galago senegalensis	Senegal bushbaby	Post mortem	ex situ	NIN Primate Brain Bank, Utrecht University, Utrecht, The Netherlands	http://fcon_1000.projects.nitrc.org/indi/PRIME/NINPBBUtrecht.html	Navarrete, Ana F., et al. "Primate brain anatomy: new volumetric MRI measurements for neuroanatomical studies." Brain, behavior and evolution 91.2 (2018): 109-117.	MRI	T1, TR=100ms, TE=5ms	512 x 256 x 256	41.9994x20.9997x20.9997mm	0.08203x0.08203x0.08203mm	Varian small-bore 9.4-T scanner	no	right hemisphere only	Primata
Galagoides demidovii	Prince Demidoff's bushbaby	Post mortem	in situ	Museum Nationale d’Histoire Naturelle de Paris, Paris, France	https://braincatalogue.org/	Heuer, K. et al. Evolution of neocortical folding: A phylogenetic comparative analysis of MRI from 34 primate species. Cortex 118, 275–291 (2019).	MRI	T1	n/a	n/a	0.25x0.25x0.25mm	one of 3T Siemens Trim Trio, 3T Siemens Prisma or 11.7T Bruker Biospec	yes		Primata
Galeopterus variegatus	Sunda flying lemur	Post mortem	in situ	Human Anatomy Resource Centre, University of Liverpool, UK	personal communication (Nathan Jeffery, co-author)	Jeffery, Nathan, and Philip G. Cox. "Do agility and skull architecture influence the geometry of the mammalian vestibulo‐ocular reflex?." Journal of Anatomy 216, no. 4 (2010): 496-509.	MRI	T2 Spin Echo multislice	384 x 384 x 150	51.2x51.2x40mm	0.133x0.133x0.266mm	Sisco-Varian, 4.7T	no		Dermoptera
Georychus capensis	Cape mole-rat	Post mortem	in situ	Cambridge Biotomography Centre, Department of Zoology, University of Cambridge, Cambridge, UK	https://www.morphosource.org/concern/media/000098706?locale=en	Cox, Philip G., Chris G. Faulkes, and Nigel C. Bennett. "Masticatory musculature of the African mole-rats (Rodentia: Bathyergidae)." PeerJ 8 (2020): e8847.	diceCT	MicroCT, 164 kV, 165 μA	n/a	n/a	0.0324x0.0324x0.0324mm	Nikon XTEK H 225 ST MicroCT, 164 kV, 165 μA	no	Phil Cox and colleagues provided access to these data. The files were downloaded from www.MorphoSource.org, Duke University.	Rodentia
Glaucomys volans	Southern flying squirrel	Post mortem	in situ	Human Anatomy Resource Centre, University of Liverpool, UK	personal communication (Nathan Jeffery, co-author)	Jeffery, Nathan, and Philip G. Cox. "Do agility and skull architecture influence the geometry of the mammalian vestibulo‐ocular reflex?." Journal of Anatomy 216, no. 4 (2010): 496-509.	MRI	T2 Spin Echo multislice	256 x 256 x 90	38.4x38.4x0.27mm	0.15x0.15x0.3mm	Sisco-Varian, 4.7T	no		Rodentia
Gorilla beringei	Eastern gorilla	Post mortem	ex situ	Brain Catalogue	https://braincatalogue.org/	Heuer, K. et al. Evolution of neocortical folding: A phylogenetic comparative analysis of MRI from 34 primate species. Cortex 118, 275–291 (2019).	MRI	T1	n/a	n/a	0.518x0.518x0.600mm	one of 3T Siemens Trim Trio, 3T Siemens Prisma or 11.7T Bruker Biospec	yes		Primata
Gorilla gorilla	Gorilla	Post mortem	in situ	Museum Nationale d’Histoire Naturelle de Paris, Paris, France	https://braincatalogue.org/	Heuer, K. et al. Evolution of neocortical folding: A phylogenetic comparative analysis of MRI from 34 primate species. Cortex 118, 275–291 (2019).	MRI	T1	n/a	n/a	0.7x0.7x0.6mm	one of 3T Siemens Trim Trio, 3T Siemens Prisma or 11.7T Bruker Biospec	yes		Primata
Heliophobius argenteocinereus	Silvery mole-rat	Post mortem	in situ	Cambridge Biotomography Centre, Department of Zoology, University of Cambridge, Cambridge, UK	https://www.morphosource.org/concern/media/000098707	Cox, Philip G., Chris G. Faulkes, and Nigel C. Bennett. "Masticatory musculature of the African mole-rats (Rodentia: Bathyergidae)." PeerJ 8 (2020): e8847.	diceCT	MicroCT, 164 kV, 165 μA	n/a	n/a	0.0357x0.0357x0.0357mm	Nikon XTEK H 225 ST MicroCT, 164 kV, 165 μA	no	Phil Cox and colleagues provided access to these data. The files were downloaded from www.MorphoSource.org, Duke University.	Rodentia
Heterocephalus glaber	Naked mole-rat	Post mortem	ex situ	Kumamoto Deva Lab, Department of Aging and Longevity Research, Faculty of Life Sciences , Kumamoto University, Kumamoto, Japan	http://www.igm.hokudai.ac.jp/debanezumi/?page_id=2121	Seki, Fumiko, et al. "Multidimensional MRI-CT atlas of the naked mole-rat brain." Frontiers in neuroanatomy 7 (2013): 45.	MRI	T2 RARE, TR=600ms, TE=16ms	512 x 256 x 256	22.0160x11.0080x11.0080mm	0.043x0.043x0.043mm	Bruker Biospec 70/16 7T	no		Rodentia
Homo sapiens	Human	In vivo	in situ	Montreal Neurological Institute, McGill University, Montreal, Quebec, Canada	http://nist.mni.mcgill.ca/colin-27-average-brain-2008/	Aubert-Broche, Berengere, Alan C. Evans, and Louis Collins. "A new improved version of the realistic digital brain phantom." NeuroImage 32.1 (2006): 138-145.	MRI	T1 Spoiled Grass, TR=3300ms, TE=35.120ms	256 x 256	256x204mm	0.78x0.78x0.78mm	1.5T Phillips	yes	Resampled to 1mm isotropic resolution	Primata
Hylobates lar	Lar gibbon	Post mortem	in situ	National Chimpanzee Brain Resource	https://braincatalogue.org/	Heuer, K. et al. Evolution of neocortical folding: A phylogenetic comparative analysis of MRI from 34 primate species. Cortex 118, 275–291 (2019).	MRI	T1	n/a	n/a	0.547x0.547x0.600mm	one of 3T Siemens Trim Trio, 3T Siemens Prisma or 11.7T Bruker Biospec	yes		Primata
Indri indri	Indri	Post mortem	in situ	Museum of Vertebrate Zoology at Berkeley	https://www.morphosource.org/concern/media/000113806	n/a	diceCT	MicroCT, 85 kV, 200 μA	1326 x 1429 x 1661	85.9135x92.5871x107.6187mm	0.0647915x0.0647915x0.0647915mm	Nikon Metrology XT H 225 ST	no	Museum of Vertebrate Zoology at Berkeley provided access to these data , the collection of which was funded by oVert TCN. The files were downloaded from www.MorphoSource.org, Duke University.	Primata
Lagothrix lagotricha	Common woolly monkey	Post mortem	ex situ	Museum Nationale d’Histoire Naturelle de Paris, Paris, France	https://braincatalogue.org/	Heuer, K. et al. Evolution of neocortical folding: A phylogenetic comparative analysis of MRI from 34 primate species. Cortex 118, 275–291 (2019).	MRI	T1	n/a	n/a	0.25x0.25x0.25mm	one of 3T Siemens Trim Trio, 3T Siemens Prisma or 11.7T Bruker Biospec	yes		Primata
Lemur catta	Ring-tailed lemur	Post mortem	ex situ	Museum Nationale d’Histoire Naturelle de Paris, Paris, France	https://braincatalogue.org/	Heuer, K. et al. Evolution of neocortical folding: A phylogenetic comparative analysis of MRI from 34 primate species. Cortex 118, 275–291 (2019).	MRI	T1	n/a	n/a	0.25x0.25x0.25mm	one of 3T Siemens Trim Trio, 3T Siemens Prisma or 11.7T Bruker Biospec	yes		Primata
Leontocebus fuscicollis	Brown-mantled tamarin	Post mortem	ex situ	NIN Primate Brain Bank, Utrecht University, Utrecht, The Netherlands	http://fcon_1000.projects.nitrc.org/indi/PRIME/NINPBBUtrecht.html	Navarrete, Ana F., et al. "Primate brain anatomy: new volumetric MRI measurements for neuroanatomical studies." Brain, behavior and evolution 91.2 (2018): 109-117.	MRI	T1, TR=100ms, TE=5ms	512 x 256 x 256	56.0128x28.0064x28.0064mm	0.1094x01094x0.1904mm	Varian small-bore 9.4-T scanner	no		Primata
Leontopithecus rosalia	Golden lion tamarin	Post mortem	ex situ	NIN Primate Brain Bank, Utrecht University, Utrecht, The Netherlands	http://fcon_1000.projects.nitrc.org/indi/PRIME/NINPBBUtrecht.html	Navarrete, Ana F., et al. "Primate brain anatomy: new volumetric MRI measurements for neuroanatomical studies." Brain, behavior and evolution 91.2 (2018): 109-117.	MRI	T1, TR=100ms, TE=5ms	512 x 256 x 256	58.0096x29.0048x29.0048mm	0.1133x0.1133x0.1133mm	Varian small-bore 9.4-T scanner	no	right hemisphere only	Primata
Lepilemur ruficaudatus	Red-tailed sportive lemur	Post mortem	in situ	Museum Nationale d’Histoire Naturelle de Paris, Paris, France	https://braincatalogue.org/	Heuer, K. et al. Evolution of neocortical folding: A phylogenetic comparative analysis of MRI from 34 primate species. Cortex 118, 275–291 (2019).	MRI	T1	n/a	n/a	0.25x0.25x0.25mm	one of 3T Siemens Trim Trio, 3T Siemens Prisma or 11.7T Bruker Biospec	yes		Primata
Lophocebus albigena	Grey-cheeked mangabey	Post mortem	ex situ	Museum Nationale d’Histoire Naturelle de Paris, Paris, France	https://braincatalogue.org/	Heuer, K. et al. Evolution of neocortical folding: A phylogenetic comparative analysis of MRI from 34 primate species. Cortex 118, 275–291 (2019).	MRI	T1	n/a	n/a	0.3x0.3x0.3mm	one of 3T Siemens Trim Trio, 3T Siemens Prisma or 11.7T Bruker Biospec	yes		Primata
Macaca arctoides	Stump-tailed macaque	Post mortem	ex situ	NIN Primate Brain Bank, Utrecht University, Utrecht, The Netherlands	http://fcon_1000.projects.nitrc.org/indi/PRIME/NINPBBUtrecht.html	Navarrete, Ana F., et al. "Primate brain anatomy: new volumetric MRI measurements for neuroanatomical studies." Brain, behavior and evolution 91.2 (2018): 109-117.	MRI	T1, TR=100ms, TE=5ms	512 x 256 x 256	139.9808x69.9904x69.9904mm	0.2734x0.2734x0.2734mm	Varian small-bore 9.4-T scanner	no		Primata
Macaca fascicularis	Crab-eating macaque	Post mortem	ex situ	Brain Catalogue	https://braincatalogue.org/	Heuer, K. et al. Evolution of neocortical folding: A phylogenetic comparative analysis of MRI from 34 primate species. Cortex 118, 275–291 (2019).	MRI	T1	n/a	n/a	0.175x0.175x0.175mm	one of 3T Siemens Trim Trio, 3T Siemens Prisma or 11.7T Bruker Biospec	yes		Primata
Macaca fuscata	Japanese macaque	In vivo	in situ	Digital Morphology Museum, KUPRI, Primate Research Institute, Kyoto University, Kyoto, Japan	http://dmm.pri.kyoto-u.ac.jp/	n/a	MRI	n/a	n/a	140mm	0.547x0.547x1mm	n/a	no		Primata
Macaca mulatta	Rhesus macaque	In vivo	in situ	Laboratory of Brain and Cognition, National Institute of Mental Health, Bethesda, USA / AFNI	https://afni.nimh.nih.gov/pub/dist/atlases/macaque/nmt/	Seidlitz, Jakob, et al. "A population MRI brain template and analysis tools for the macaque." Neuroimage 170 (2018): 121-131.	MRI	MDEFT	192 x 192 x 140	96x96x70mm	0.5x0.5x0.5mm	T1, Bruker Biospec 47/40, 4.7T	yes	Atlas of 31 individuals	Primata
Macaca nigra	Celebes crested macaque	Post mortem	ex situ	NIN Primate Brain Bank, Utrecht University, Utrecht, The Netherlands	http://fcon_1000.projects.nitrc.org/indi/PRIME/NINPBBUtrecht.html	Navarrete, Ana F., et al. "Primate brain anatomy: new volumetric MRI measurements for neuroanatomical studies." Brain, behavior and evolution 91.2 (2018): 109-117.	MRI	T1, TR=100ms, TE=5ms	512 x 256 x 256	109.9776x54.9888x54.9888mm	0.2148x0.2148x0.2148mm	Varian small-bore 9.4-T scanner	no		Primata
Macaca sylvanus	Barbary macaque	Post mortem	ex situ	NIN Primate Brain Bank, Utrecht University, Utrecht, The Netherlands	http://fcon_1000.projects.nitrc.org/indi/PRIME/NINPBBUtrecht.html	Navarrete, Ana F., et al. "Primate brain anatomy: new volumetric MRI measurements for neuroanatomical studies." Brain, behavior and evolution 91.2 (2018): 109-117.	MRI	T1, TR=100ms, TE=5ms	512 x 256 x 256	135.0144x67.5072x67.5072mm	0.2637x0.2637x0.2637mm	Varian small-bore 9.4-T scanner	no		Primata
Marmota marmota	Alpine marmot	Post mortem	in situ	Human Anatomy Resource Centre, University of Liverpool, UK	personal communication (Nathan Jeffery, co-author)	n/a	MRI	T2 Spin Echo multislice	256 x 256 x 140	83.2x83.2x91mm	0.325x0.325x0.65mm	Sisco-Varian, 4.7T	no		Rodentia
Meriones unguiculatus	Mongolian gerbil	In vivo	in situ	Leibniz Institut fuer Neurobiologie, Magdeburg, Germany	personal communication, Eike Budinger (https://www.neuroscience-magdeburg.de/research/professor-jazz/eike-budinger/)	Radtke-Schuller, Susanne, et al. "Brain atlas of the Mongolian gerbil (Meriones unguiculatus) in CT/MRI-aided stereotaxic coordinates." Brain Structure and Function 221.1 (2016): 1-272.	MRI	T2 TurboRARE	384 x 384	n/a	0.06x0.06x0.06mm	Bruker Biospec 94/20, 9.4T	no	Super-resolution reconstruction of 3 orthogonal views (Ebner, Michael, Guotai Wang, Wenqi Li, Michael Aertsen, Premal A. Patel, Rosalind Aughwane, Andrew Melbourne et al. "An automated framework for localization, segmentation and super-resolution reconstruction of fetal brain MRI." NeuroImage 206 (2020): 116324.)	Rodentia
Mesocricetus auratus	Golden hamster	In vivo	in situ	Center for Translational Neuro-Imaging, Northeastern University	personal communication, Tom Morrison & Jason Yee (https://www.vetmeduni.ac.at/tierschutzwissenschaften/ueber-uns/personen/jason-yee)	Morrison, Thomas R., Lesley A. Ricci, and Richard H. Melloni Jr. "Dopamine D2 receptors act upstream of AVP in the latero-anterior hypothalamus to modulate adolescent anabolic/androgenic steroid-induced aggression in Syrian hamsters." Behavioral neuroscience 129.2 (2015): 197.	MRI	n/a	256 x 256 x 70	24x24x23.1mm	0.09375x0.09375x0.33mm	Bruker Biospec 70/20 7T	no		Rodentia
Microcebus murinus	Gray mouse lemur	In vivo	in situ	Institut de biologie Francois Jacob, Molecular Imaging Research Center, Fontenay-aux-Roses, France	https://www.nitrc.org/projects/mouselemuratlas	Nadkarni, Nachiket A., et al. "A 3D population-based brain atlas of the mouse lemur primate with examples of applications in aging studies and comparative anatomy." Neuroimage 185 (2019): 85-95.	MRI	T2 Fast Spin Echo, TR=10000ms, TE=17.4ms	128 x 128	29.44x29.44 mm	0.23x0.23x0.23mm	Agilent, 7T	yes	Atlas of 34 individuals	Primata
Microtus ochrogaster	Prairie vole	In vivo	in situ	Instituto de Neurobiologia, Universidad Nacional Autonoma de Mexico, Mexico	personal communication, Sarael Alcauter Solorzano (http://www.maestria.inb.unam.mx/?product=alcautersolorzano-sarael)	Ortiz, Juan J., et al. "Resting state brain networks in the prairie vole." Scientific reports 8.1 (2018): 1-11.	MRI	Turbo-RARE TR=1800ms, TE=38ms	160 x 160 x 144	18x20x20mm	0.125x0.125x0.125mm	Bruker Pharmascan 70/16US, 7T	no	Atlas of 13 individuals	Rodentia
Mirza coquereli	Coquerel's giant mouse lemur	Post mortem	in situ	Museum Nationale d’Histoire Naturelle de Paris, Paris, France	https://braincatalogue.org/	Heuer, K. et al. Evolution of neocortical folding: A phylogenetic comparative analysis of MRI from 34 primate species. Cortex 118, 275–291 (2019).	MRI	T1	n/a	n/a	0.3x0.3x0.3mm	one of 3T Siemens Trim Trio, 3T Siemens Prisma or 11.7T Bruker Biospec	yes		Primata
Mus musculus	House mouse	Post mortem	in situ	Duke Center for In Vivo Microscopy, USA	https://www.civm.duhs.duke.edu/	Calabrese, Evan, et al. "A diffusion MRI tractography connectome of the mouse brain and comparison with neuronal tracer data." Cerebral cortex 25.11 (2015): 4628-4637.	MRI	DW Spin Echo TR=100ms, TE=15ms	568 x 284 x 228	24.4x12.2x9.8 mm	0.043x0.043x0.043mm	9.4T custom built small animal imaging system	yes		Rodentia
Nycticebus tardigradus	Sunda slow loris	Post mortem	ex situ	Museum Nationale d’Histoire Naturelle de Paris, Paris, France	https://braincatalogue.org/	Heuer, K. et al. Evolution of neocortical folding: A phylogenetic comparative analysis of MRI from 34 primate species. Cortex 118, 275–291 (2019).	MRI	T1	n/a	n/a	0.25x0.25x0.25mm	one of 3T Siemens Trim Trio, 3T Siemens Prisma or 11.7T Bruker Biospec	yes		Primata
Ochotona macrotis	Large-eared pika	Post mortem	in situ	Human Anatomy Resource Centre, University of Liverpool, UK	personal communication (Nathan Jeffery, co-author)	Jeffery, Nathan, and Philip G. Cox. "Do agility and skull architecture influence the geometry of the mammalian vestibulo‐ocular reflex?." Journal of Anatomy 216, no. 4 (2010): 496-509.	MRI	T2 Spin Echo multislice	512 x 512 x 160	51.2x51.2x32mm	0.1x0.1x0.2mm	Sisco-Varian, 4.7T	no		Lagomorpha
Octodon degus	Common degu	Post mortem	ex situ	Laboratory for Symbolic Cognitive Development, RIKEN Brain Science Institute, Kobe, Japan	https://brainatlas.brain.riken.jp/degu/modules/xoonips/listitem.php?index_id=24	Kumazawa-Manita, Noriko, et al. "Three-dimensional reconstruction of brain structures of the rodent Octodon degus: a brain atlas constructed by combining histological and magnetic resonance images." Experimental brain research 231.1 (2013): 65-74.	Serial histology	Color Photography	5214 x 5673	n/a	n/a	Photomicrographs, NanoZoomer 2.0-HT digital slide scanner	no		Rodentia
Ondatra zibethicus	Muskrat	Post mortem	in situ	COBRA Laboratory, McGill University, Montreal, Canada	https://zenodo.org/record/3687254#.YS-Zw9NLjlw	Amuno, S., et al. "Altered neurotransmission and neuroimaging biomarkers of chronic arsenic poisoning in wild muskrats (Ondatra zibethicus) and red squirrels (Tamiasciurus hudsonicus) breeding near the City of Yellowknife, Northwest Territories (Canada)." Science of The Total Environment 707 (2020): 135556.	MRI	3D FLASH TR=20.750ms, TE=4.894ms	240 x 174 x 148	36x26.1x22.2mm	0.15x0.15x0.15mm	Bruker 7T 70/30 USR magnet	no	Atlas of 15 individuals	Rodentia
Oryctolagus cuniculus	European rabbit	Post mortem	in situ	Human Anatomy Resource Centre, University of Liverpool, UK	personal communication (Nathan Jeffery, co-author)	Jeffery, Nathan, and Philip G. Cox. "Do agility and skull architecture influence the geometry of the mammalian vestibulo‐ocular reflex?." Journal of Anatomy 216, no. 4 (2010): 496-509.	MRI	T2 Spin Echo multislice	256 x 256 x 140	80x80x87.5mm	0.313x0.313x0.625mm	Sisco-Varian, 4.7T	no		Lagomorpha
Pan paniscus	Bonobo	Post mortem	in situ	National Chimpanzee Brain Resource	https://braincatalogue.org/	Heuer, K. et al. Evolution of neocortical folding: A phylogenetic comparative analysis of MRI from 34 primate species. Cortex 118, 275–291 (2019).	MRI	T1	n/a	n/a	0.7x0.7x0.6mm	one of 3T Siemens Trim Trio, 3T Siemens Prisma or 11.7T Bruker Biospec	yes		Primata
Pan troglodytes	Chimpanzee	In vivo	in situ	Institute of Neuroscience and Medicine, Brain and Behaviour (INM-7) Forschungszentrum Jülich, Jülich, Germany	http://junachimp.inm7.de/	Vickery, Sam, et al. "Chimpanzee brain morphometry utilizing standardized MRI preprocessing and macroanatomical annotations." Elife 9 (2020): e60136.	MRI	T1, TR=2300ms, TE=4.4ms or TR=19ms, TE=8.5ms	n/a	n/a	0.6x0.6x0.6mm or 0.7x0.7x1.2mm	Siemens Trio 3T, 1.5T GE echo-speed Horizon LX MR	yes	Atlas of 223 individuals	Primata
Papio anubis	Olive baboon	In vivo	in situ	Marseille Functional MRI Center, Marseille, France	https://www.nitrc.org/projects/haiko89/	Love, Scott A., et al. "The average baboon brain: MRI templates and tissue probability maps from 89 individuals." NeuroImage 132 (2016): 526-533.	MRI	MPRAGE, TR=9.4ms, TE=4.3ms	n/a	108x108x108 mm	0.6x0.6x0.6mm	Bruker Medspec 30/80 Advance, 3T	no	Atlas of 89 individuals	Primata
Papio hamadryas	Hamadryas baboon	Post mortem	ex situ	Museum Nationale d’Histoire Naturelle de Paris, Paris, France	https://braincatalogue.org/	Heuer, K. et al. Evolution of neocortical folding: A phylogenetic comparative analysis of MRI from 34 primate species. Cortex 118, 275–291 (2019).	MRI	T1	n/a	n/a	0.23x0.23x0.23mm	one of 3T Siemens Trim Trio, 3T Siemens Prisma or 11.7T Bruker Biospec	yes		Primata
Perodicticus potto	Potto	Post mortem	in situ	Human Anatomy Resource Centre, University of Liverpool, UK	personal communication (Nathan Jeffery, co-author)	Jeffery, Nathan, and Philip G. Cox. "Do agility and skull architecture influence the geometry of the mammalian vestibulo‐ocular reflex?." Journal of Anatomy 216, no. 4 (2010): 496-509.	MRI	T2 Spin Echo multislice	512 x 512 x 100	76.8x76.8x40mm	0.15x0.15x0.4mm	Sisco-Varian, 4.7T	no		Primata
Peromyscus californicus	California deermouse	Post mortem	in situ	Department of Psychology, UC Davis, USA	personal communication, Brian Trainor (https://psychology.ucdavis.edu/people/btrainor)	Duque-Wilckens, Natalia, et al. "Extrahypothalamic oxytocin neurons drive stress-induced social vigilance and avoidance." Proceedings of the National Academy of Sciences 117.42 (2020): 26406-26413.	MRI	TrueFISP, TR=125ms, TE=22ms	588 x 860 x 647	16.1700x23.6500x17.7925mm	0.0275 x 0.0275 x 0.0275mm	Bruker Biospec 7T	no		Rodentia
Pongo pygmaeus	Bornean orangutan	Post mortem	in situ	Museum Nationale d’Histoire Naturelle de Paris, Paris, France	https://braincatalogue.org/	Heuer, K. et al. Evolution of neocortical folding: A phylogenetic comparative analysis of MRI from 34 primate species. Cortex 118, 275–291 (2019).	MRI	T1	n/a	n/a	0.4x0.4x0.4mm	one of 3T Siemens Trim Trio, 3T Siemens Prisma or 11.7T Bruker Biospec	yes		Primata
Rattus norvegicus	Brown rat	In vivo	in situ	Department of Molecular Medicine, Institute of Basic Medical Sciences, University of Oslo, Norway	https://www.nitrc.org/projects/whs-sd-atlas	Papp, Eszter A., et al. "Waxholm Space atlas of the Sprague Dawley rat brain." Neuroimage 97 (2014): 374-386., Osen KK, Imad J, Wennberg AE, Papp EA, Leergaard TB (2019) Waxholm Space atlas of the rat brain auditory system: Three-dimensional delineations based on structural and diffusion tensor magnetic resonance imaging. NeuroImage 199, 38-56.	MRI	T2* GRE, TR=50ms, TE=8.3ms	1024 x 512 x 512	40x40x20mm	0.039x0.039x0.039mm	Magnex Scientific, 7T	yes	RRID: SCR_017124	Rodentia
Saguinus imperator	Emperor tamarin	Post mortem	ex situ	NIN Primate Brain Bank, Utrecht University, Utrecht, The Netherlands	http://fcon_1000.projects.nitrc.org/indi/PRIME/NINPBBUtrecht.html	Navarrete, Ana F., et al. "Primate brain anatomy: new volumetric MRI measurements for neuroanatomical studies." Brain, behavior and evolution 91.2 (2018): 109-117.	MRI	T1, TR=100ms, TE=5ms	512 x 256 x 256	58.0096x29.0048x29.0048mm	0.1133x0.1133x0.1133mm	Varian small-bore 9.4-T scanner	no		Primata
Saguinus midas	Golden-handed tamarin	Post mortem	ex situ	NIN Primate Brain Bank, Utrecht University, Utrecht, The Netherlands	http://fcon_1000.projects.nitrc.org/indi/PRIME/NINPBBUtrecht.html	Navarrete, Ana F., et al. "Primate brain anatomy: new volumetric MRI measurements for neuroanatomical studies." Brain, behavior and evolution 91.2 (2018): 109-117.	MRI	T1, TR=100ms, TE=5ms	512 x 256 x 256	58.0096x29.0048x29.0048mm	0.1133x0.1133x0.1133mm	Varian small-bore 9.4-T scanner	no		Primata
Saguinus oedipus	Cotton-top tamarin	Post mortem	in situ	Museum Nationale d’Histoire Naturelle de Paris, Paris, France	https://braincatalogue.org/	Heuer, K. et al. Evolution of neocortical folding: A phylogenetic comparative analysis of MRI from 34 primate species. Cortex 118, 275–291 (2019).	MRI	T1	n/a	n/a	0.25x0.25x0.25mm	one of 3T Siemens Trim Trio, 3T Siemens Prisma or 11.7T Bruker Biospec	yes		Primata
Saimiri boliviensis	Black-capped squirrel monkey	Post mortem	ex situ	NIN Primate Brain Bank, Utrecht University, Utrecht, The Netherlands	http://fcon_1000.projects.nitrc.org/indi/PRIME/NINPBBUtrecht.html	Navarrete, Ana F., et al. "Primate brain anatomy: new volumetric MRI measurements for neuroanatomical studies." Brain, behavior and evolution 91.2 (2018): 109-117.	MRI	T1, TR=100ms, TE=5ms	512 x 256 x 256	75.9808x37.9904x37.9904mm	0.1484x0.1484x0.1484mm	Varian small-bore 9.4-T scanner	no		Primata
Saimiri sciureus	Common squirrel monkey	Post mortem	ex situ	Museum Nationale d’Histoire Naturelle de Paris, Paris, France	https://braincatalogue.org/	Heuer, K. et al. Evolution of neocortical folding: A phylogenetic comparative analysis of MRI from 34 primate species. Cortex 118, 275–291 (2019).	MRI	T1	n/a	n/a	0.25x0.25x0.25mm	one of 3T Siemens Trim Trio, 3T Siemens Prisma or 11.7T Bruker Biospec	yes		Primata
Sapajus apella	Tufted capuchin	Post mortem	in situ	Museum Nationale d’Histoire Naturelle de Paris, Paris, France	https://braincatalogue.org/	Heuer, K. et al. Evolution of neocortical folding: A phylogenetic comparative analysis of MRI from 34 primate species. Cortex 118, 275–291 (2019).	MRI	T1	n/a	n/a	0.275x0.275x0.28mm	one of 3T Siemens Trim Trio, 3T Siemens Prisma or 11.7T Bruker Biospec	yes		Primata
Sciurus carolinensis	Eastern gray squirrel	Post mortem	in situ	Human Anatomy Resource Centre, University of Liverpool, UK	personal communication (Nathan Jeffery, co-author)	Jeffery, Nathan, and Philip G. Cox. "Do agility and skull architecture influence the geometry of the mammalian vestibulo‐ocular reflex?." Journal of Anatomy 216, no. 4 (2010): 496-509.	MRI	T2 Spin Echo multislice	512 x 512 x 86	64x64x27.52mm	0.125x0.125x0.32mm	Magnex-SMIS, 7T	no		Rodentia
Sciurus vulgaris	Red squirrel	Post mortem	ex situ	Museum Nationale d’Histoire Naturelle de Paris, Paris, France	https://braincatalogue.org/	Heuer, K. et al. Evolution of neocortical folding: A phylogenetic comparative analysis of MRI from 34 primate species. Cortex 118, 275–291 (2019).	MRI	T1	n/a	n/a	0.185x0.185x0.185mm	one of 3T Siemens Trim Trio, 3T Siemens Prisma or 11.7T Bruker Biospec	yes		Rodentia
Semnopithecus entellus	Northern plains gray langur	Post mortem	ex situ	Museum Nationale d’Histoire Naturelle de Paris, Paris, France	https://braincatalogue.org/	Heuer, K. et al. Evolution of neocortical folding: A phylogenetic comparative analysis of MRI from 34 primate species. Cortex 118, 275–291 (2019).	MRI	T1	n/a	n/a	0.25x0.25x0.25mm	one of 3T Siemens Trim Trio, 3T Siemens Prisma or 11.7T Bruker Biospec	yes		Primata
Tamias striatus	Eastern chipmunk	Post mortem	in situ	University of Michigan Museum of Zoology, USA	https://www.morphosource.org/concern/media/000083388	n/a	diceCT	MicroCT, 85 kV, 200 μA	941 x 1835 x 2000	44.8561x87.4717x95.3370	0.0476685x0.0476685x0.0476685mm	Nikon Metrology XT H 225 ST	no	University of Michigan Museum of Zoology provided access to these data , the collection of which was funded by oVert TCN. The files were downloaded from www.MorphoSource.org, Duke University.	Rodentia
Tamiasciurus hudsonicus	American red squirrel	Post mortem	in situ	COBRA Laboratory, McGill University, Montreal, Canada	https://zenodo.org/record/3687254#.YS-Zw9NLjlw	Amuno, S., et al. "Altered neurotransmission and neuroimaging biomarkers of chronic arsenic poisoning in wild muskrats (Ondatra zibethicus) and red squirrels (Tamiasciurus hudsonicus) breeding near the City of Yellowknife, Northwest Territories (Canada)." Science of The Total Environment 707 (2020): 135556.	MRI	3D FLASH TR=20.750ms, TE=4.894ms	240 x 174 x 148	36x26.1x22.2mm	0.15x0.15x0.15mm	Bruker 7T 70/30 USR magnet	no	Atlas of 15 individuals	Rodentia
Thomomys talpoides	Northern pocket gopher	Post mortem	ex situ	Brain Museum	http://neurosciencelibrary.org/	Lopez, Juan Carlos. "The brain museum." Nature Reviews Neuroscience 2.5 (2001): 308-308.	Serial histology	Color Photography	n/a	n/a	n/a	n/a	no		Rodentia
Trachypithecus germaini	Germain's langur	Post mortem	in situ	Museum Nationale d’Histoire Naturelle de Paris, Paris, France	https://braincatalogue.org/	Heuer, K. et al. Evolution of neocortical folding: A phylogenetic comparative analysis of MRI from 34 primate species. Cortex 118, 275–291 (2019).	MRI	T1	n/a	n/a	0.3x0.3x0.3mm	one of 3T Siemens Trim Trio, 3T Siemens Prisma or 11.7T Bruker Biospec	yes		Primata
Tupaia belangeri	Northern treeshrew	Post mortem	in situ	PET center, Huashan Hospital, Fudan University, Shanghai, China	personal communication, Qi Huang	Wang, Shuxia, et al. "Anatomical MRI templates of tree shrew brain for volumetric analysis and voxel-based morphometry." Journal of neuroscience methods 220.1 (2013): 9-17.	MRI	T2 RARE, TR=7000ms, TE=16ms	512 x 384 x 140	30x30mm	0.059x0.078x0.200mm	Bruker Biospec scanner, 7T	no		Scandentia
Varecia variegata	Black-and-white ruffed lemur	Post mortem	in situ	Museum Nationale d’Histoire Naturelle de Paris, Paris, France	https://braincatalogue.org/	Heuer, K. et al. Evolution of neocortical folding: A phylogenetic comparative analysis of MRI from 34 primate species. Cortex 118, 275–291 (2019).	MRI	T1	n/a	n/a	0.3x0.3x0.3mm	one of 3T Siemens Trim Trio, 3T Siemens Prisma or 11.7T Bruker Biospec	yes		Primata

## Sheet: Supplementary Data 1b
Supplementary Data 1b: Provenience and references of reference endocasts (Figure 1)
Species	Reference	Source	URL	Specimen ID	ARK	DOI	Funding
Paramys delicatus	Bertrand, Ornella C., Farrah Amador-Mughal, and Mary T. Silcox. "Virtual endocasts of Eocene Paramys (Paramyinae): oldest endocranial record for Rodentia and early brain evolution in Euarchontoglires." Proceedings of the Royal Society B: Biological Sciences 283, no. 1823 (2016): 20152316.	American Museum of Natural History, New York, USA	https://www.morphosource.org/concern/media/000008290	AMNH FM 12506	87602/m4/M8290	n/a	NSERC Discovery grant to MTS and Pilot grant Universty of Toronto to On
Paramys copei	Bertrand, Ornella C., Farrah Amador-Mughal, and Mary T. Silcox. "Virtual endocasts of Eocene Paramys (Paramyinae): oldest endocranial record for Rodentia and early brain evolution in Euarchontoglires." Proceedings of the Royal Society B: Biological Sciences 283, no. 1823 (2016): 20152316.	American Museum of Natural History, New York, USA	https://www.morphosource.org/concern/media/000008294	AMNH 4756	87602/m4/M8294	n/a	NSERC Discovery grant to MTS and Pilot grant Universty of Toronto to On
Notharctus tenebrosus	Harrington, Arianna R., Mary T. Silcox, Gabriel S. Yapuncich, Doug M. Boyer, and Jonathan I. Bloch. "First virtual endocasts of adapiform primates." Journal of human evolution 99 (2016): 52-78.	American Museum of Natural History, New York, USA	https://www.morphosource.org/concern/media/000010905	AMNH FM 128167	c7602/m2/m10905	10.17602/M2/M10905	Research was funded in part by the Florida Museum of Natural History, a Faculty Enhancement Opportunity (FEO) award from the University of Florida (to J. Bloch), the National Science Foundation (EF-0629836 to J. Bloch, M. Silcox, and E. Sargis, BCS 1440742 to D. Boyer and G. Gunnell, and BSC 144558 to J. Bloch), and the Natural Sciences and Engineering Research Council of Canada (to M. Silcox).
Mesogaulus paniensis	Bertrand, Ornella C., Farrah Amador‐Mughal, Madlen M. Lang, and Mary T. Silcox. "Virtual endocasts of fossil Sciuroidea: brain size reduction in the evolution of fossoriality." Palaeontology 61, no. 6 (2018): 919-948.	American Museum of Natural History, New York, USA	https://www.morphosource.org/concern/media/000048011	AMNH FAM 65511	87602/m4/M48011	10.17602/M2/M48011	NSERC Discovery Grant to MTS, School of Graduate Studies Travel Grant from the University of Toronto and a Research Expenses Grant from the Department of Anthropology (University of Toronto) to OCB
Reithroparamys delicatissimus	Bertrand, Ornella C., Farrah Amador-Mughal, Madlen M. Lang, and Mary T. Silcox. "New virtual endocasts of Eocene Ischyromyidae and their relevance in evaluating neurological changes occurring through time in Rodentia." Journal of Mammalian Evolution 26, no. 3 (2019): 345-371.	American Museum of Natural History, New York, USA	https://www.morphosource.org/concern/media/000125115	AMNH 12561	87602/m4/M125115	n7a	SERC Discovery Grant to MTS, School of Graduate Studies Travel Grant from the University of Toronto, and a Research Expenses Grant from the Department of Anthropology (University of Toronto) to OCB
Megalagus turgidus	López-Torres, Sergi, Ornella C. Bertrand, Madlen M. Lang, Mary T. Silcox, and Łucja Fostowicz-Frelik. "Cranial endocast of the stem lagomorph Megalagus and brain structure of basal Euarchontoglires." Proceedings of the Royal Society B 287, no. 1929 (2020): 20200665.	Field Museum of Natural History, Chicago, USA	https://datadryad.org/stash/dataset/doi:10.5061/dryad.0vt4b8gwg	FMNH UC 1642	n/a	10.5061/dryad.0vt4b8gwg	Marie Skłodowska-Curie Actions: Individual Fellowship (H2020-MSCA-IF-2018-2020; grant no. 792611) to O.C.B., a Natural Sciences and Engineering Research Council of Canada (NSERC) CGS grant to M.M.L., an NSERC Discovery Grant to M.T.S., and a National Science Centre (Cracow, Poland) grant no. 2015/18/E/NZ8/00637 to Ł.F.F.
Microsyops annectens	Silcox, Mary T., Ashleigh E. Benham, and Jonathan I. Bloch. "Endocasts of Microsyops (Microsyopidae, Primates) and the evolution of the brain in primitive primates." Journal of human evolution 58, no. 6 (2010): 505-521.	Geological Museum, University of Wyoming, Laramie, USA	https://www.morphosource.org/concern/media/000064037	UW 12362	87602/m4/M64037	10.17602/M2/M64037	NSF research grants BCS-0003920 to A. Walker and EF-0629836 to JIB, MTS, and E. Sargis, and an NSERC Discovery Grant to MTS.
Rooneyia viejaensis	Kirk, E. Christopher, Parham Daghighi, Thomas E. Macrini, Bhart-Anjan S. Bhullar, and Timothy B. Rowe. "Cranial anatomy of the Duchesnean primate Rooneyia viejaensis: new insights from high resolution computed tomography." Journal of human evolution 74 (2014): 82-95.	Jackson School of Geosciences, Vertebrate Paleontology Laboratory, Austin, USA	http://digimorph.org/specimens/Rooneyia_viejaensis/	TMM 40688-7	n/a	n/a	n/a
Necrolemur antiquus	Harrington A., Yapuncich G., Boyer D., 2020. The digital endocast of Necrolemur antiquus. Palaeovertebrata 43 (2)-e1. doi: 10.18563/pv.43.2.e1	Musée d’Histoire Naturelle de Montauban, Victor Brun, Montauban, France	https://www.morphosource.org/concern/media/000116186	MA PHQ 289	87602/m4/M116186	10.17602/M2/M116186	ARH was supported by NSF BCS 1825129. DMB was supported by NSF BCS 1552848
Dolichocebus gaimanensis	Kay, Richard F., J. G. Fleagle, T. R. T. Mitchell, Matthew Colbert, Tom Bown, and Dennis W. Powers. "The anatomy of Dolichocebus gaimanensis, a stem platyrrhine monkey from Argentina." Journal of Human Evolution 54, no. 3 (2008): 323-382.	Museo Argentino de Ciencias Naturales, Buenos Aires, Argentina	https://www.morphosource.org/concern/media/000009459	MACN 14128	c7602/m2/m9459	10.17602/M2/M9459	This research was supported by grants to JGF and RFK by the National Science Foundation and the National Geographic Society. The most recent grant is NSF BCS Award 0090255 to RFK. Richard Kay provided access to these data , the collection of which was funded by EAR 1349741.
Adapis parisiensis	Harrington, Arianna R., Mary T. Silcox, Gabriel S. Yapuncich, Doug M. Boyer, and Jonathan I. Bloch. "First virtual endocasts of adapiform primates." Journal of human evolution 99 (2016): 52-78.	Natural History Museum (London) Collection Specimens, London, UK	https://www.morphosource.org/concern/media/000011050	NHM PV M 1345	c7602/m2/m11050	10.17602/M2/M11050	Research was funded in part by the Florida Museum of Natural History, a Faculty Enhancement Opportunity (FEO) award from the University of Florida (to J. Bloch), the National Science Foundation (EF-0629836 to J. Bloch, M. Silcox, and E. Sargis, BCS 1440742 to D. Boyer and G. Gunnell, and BSC 144558 to J. Bloch), and the Natural Sciences and Engineering Research Council of Canada (to M. Silcox).
Smilodectes gracilis	Harrington, Arianna R., Mary T. Silcox, Gabriel S. Yapuncich, Doug M. Boyer, and Jonathan I. Bloch. "First virtual endocasts of adapiform primates." Journal of human evolution 99 (2016): 52-78.	United States National Museum (Smithsonian Institution), Washington, DC, USA	https://www.morphosource.org/concern/media/000010959	USNM V 17996	c7602/m2/m10959	10.17602/M2/M10959	Research was funded in part by the Florida Museum of Natural History, a Faculty Enhancement Opportunity (FEO) award from the University of Florida (to J. Bloch), the National Science Foundation (EF-0629836 to J. Bloch, M. Silcox, and E. Sargis, BCS 1440742 to D. Boyer and G. Gunnell, and BSC 144558 to J. Bloch), and the Natural Sciences and Engineering Research Council of Canada (to M. Silcox).
Cedromus wilsoni	Bertrand, Ornella C., Farrah Amador‐Mughal, and Mary T. Silcox. "Virtual endocast of the early Oligocene Cedromus wilsoni (Cedromurinae) and brain evolution in squirrels." Journal of anatomy 230, no. 1 (2017): 128-151.	United States National Museum (Smithsonian Institution), Washington, DC, USA	https://www.morphosource.org/concern/media/000012079	USNM 256584	87602/m4/M12079	10.17602/M2/M12079	NSERC Discovery Grant to MST. School of Graduate Studies Travel Grant and Research Expenses Grant from the Department of Anthropology (University of Toronto) to OCB
Pseudotomus oweni	Bertrand, Ornella C., Farrah Amador-Mughal, Madlen M. Lang, and Mary T. Silcox. "New virtual endocasts of Eocene Ischyromyidae and their relevance in evaluating neurological changes occurring through time in Rodentia." Journal of Mammalian Evolution 26, no. 3 (2019): 345-371.	United States National Museum (Smithsonian Institution), Washington, DC, USA	https://www.morphosource.org/concern/media/000040173	USNM 17161	87602/m4/M40173	10.17602/M2/M40173	NSERC Discovery Grant to MTS, School of Graduate Studies Travel Grant from the University of Toronto, and a Research Expenses Grant from the Department of Anthropology (University of Toronto) to OCB
Protosciurus rachelae	Bertrand, Ornella C., Farrah Amador‐Mughal, Madlen M. Lang, and Mary T. Silcox. "Virtual endocasts of fossil Sciuroidea: brain size reduction in the evolution of fossoriality." Palaeontology 61, no. 6 (2018): 919-948.	Vertebrate Paleontology Division, Yale Peabody Museum, New Haven, USA	https://www.morphosource.org/concern/media/000048019	YPM 14737	87602/m4/M48019	n/a	NSERC Discovery Grant to MTS, School of Graduate Studies Travel Grant from the University of Toronto and a Research Expenses Grant from the Department of Anthropology (University of Toronto) to OCB
