# Supplementary material for: Evolution of cortical geometry and its link to function, behaviour and ecology
Source: Nat Commun. 2023 Apr 20;14:2252. doi: 10.1038/s41467-023-37574-x (PMC10119184; doi:10.1038/s41467-023-37574-x)
Supplement: Supplementary file 5 — Supplementary Data 2 [file 41467_2023_37574_MOESM5_ESM.xlsx]

## Sheet: Supplementary Data 2a
Supplementary Data 2a: Behavioral and Ecological variables and their discrete encodings
Species	Social style	Code: Social style	Reference Social Style	Habitat	Code: Fossorial	Code: Terrestrial	Code: Arboreal	Reference Habitat	Activity time	Code: Diurnal	Reference Activity Time
Meriones unguiculatus	Group	1	randall1994	(semi-)subterreanean	1	1	0	thiessen-maxwell1979	Crepuscular	Nan	susic1986
Mesocricetus auratus	Solitary	0	diamond1978	(semi-)subterreanean	1	1	0	gattermann2000	Nocturnal	Nan	anderson2017
Castor canadensis	Solitary	0	sachser1998	(semi-)aquatic	0	1	0	hyvoenen2008	Nocturnal	Nan	anderson2017
Ondatra zibethicus	Group	1	bazin1992	aquatic	0	0	0	proulx1983	Arrhythmic	Nan	anderson2017
Alouatta palliata	Group	1	decasien2019	arboreal	0	0	1	bezanson2009	Diurnal	1	decasien2019
Aotus lemurinus	Pair	0	fernandez-duque2012	arboreal	0	0	1	svensson2010	Nocturnal	0	kappeler1996
Aotus trivirgatus	Pair	0	decasien2019	arboreal	0	0	1	polk2000	Nocturnal/Cathemeral	Nan	decasien2019
Ateles paniscus	Group	1	decasien2019	arboreal	0	0	1	vanroosmalen1985	Diurnal	1	decasien2019
Callicebus moloch	Group	1	robinson1979	arboreal	0	0	1	bicca-marques2013	Diurnal	1	bicca-marques2013
Callimico goeldii	Pair	0	decasien2019	arboreal	0	0	1	porter2007	Diurnal	1	decasien2019
Callithrix geoffroyi	Pair	0	smith2011	arboreal	0	0	1	passamani2000	Diurnal	1	kappeler1996
Callithrix jacchus	Pair	0	decasien2019	arboreal	0	0	1	polk2000	Diurnal	1	decasien2019
Callithrix penicillata	Pair	0	decasien2017	arboreal	0	0	1	demiranda2001	Diurnal	1	kappeler1996
Cebuella pygmaea	Group	1	novak1977	arboreal	0	0	0	delatorre2013	Diurnal	0	decasien2019
Cebus capucinus	Group	1	decasien2017	arboreal	0	0	1	bezanson2009	Diurnal	1	kappeler1996
Cercopithecus cephus	Group	1	decasien2017	arboreal	0	0	1	polk2000	Diurnal	1	kappeler1996
Cercopithecus mitis	Group	1	decasien2019	arboreal	0	0	1	tesfaye2013	Diurnal	1	decasien2019
Cercopithecus nictitans	Group	1	decasien2019	arboreal	0	0	1	polk2000	Diurnal	1	decasien2019
Colobus guereza	Group	1	dunbar1976	arboreal	0	0	1	polk2000	Diurnal	1	kappeler1996
Colobus polykomos	Group	1	decasien2017	arboreal	0	0	1	mcgraw1998	Diurnal	1	kirk2006
Daubentonia madagascariensis	Solitary	0	decasien2019	arboreal	0	0	1	polk2000	Nocturnal	0	decasien2019
Erethizon dorsatum	Solitary	0	gorbunova2008	arboreal	0	0	1	polk2000	Nocturnal	0	anderson2017
Eulemur coronatus	Group	1	marolf2007	arboreal	0	0	1	polk2000	Cathemeral	Nan	kappeler1996
Galago senegalensis	Solitary	0	decasien2019	arboreal	0	0	1	polk2000	Nocturnal	0	decasien2019
Galagoides demidovii	Pair	0	decasien2019	arboreal	0	0	1	polk2000	Nocturnal	0	decasien2019
Galeopterus variegatus	Solitary	0	dzulhelmi2009	arboreal	0	0	1	dzulhelmi2009	Nocturnal	0	dzulhelmi2009
Glaucomys volans	Group	1	murrant2014	arboreal	0	0	1	merrit2001	Nocturnal	0	merrit2001
Hylobates lar	Pair	1	decasien2019	arboreal	0	0	1	reichard1998	Diurnal	1	decasien2019
Indri indri	Pair/Group	1	decasien2017	arboreal	0	0	1	bonadonna2017	Diurnal	1	bonadonna2017
Lagothrix lagotricha	Group	1	decasien2019	arboreal	0	0	1	peres1996	Diurnal	1	decasien2019
Leontocebus fuscicollis	Pair	1	decasien2019	arboreal	0	0	1	garber1989	Diurnal	1	kappeler1996
Leontopithecus rosalia	Solitary	0	decasien2019	arboreal	0	0	1	dietz1997	Diurnal	1	decasien2019
Lepilemur ruficaudatus	Group	0	decasien2019	arboreal	0	0	1	rakotomalala2017	Nocturnal	0	decasien2019
Lophocebus albigena	Group	1	richter2009	arboreal	0	0	1	polk2000	Diurnal	1	decasien2019
Macaca fascicularis	Group	1	decasien2017	arboreal	0	0	1	polk2000	Diurnal	1	decasien2019
Microcebus murinus	Solitary	0	decasien2019	arboreal	0	0	1	polk2000	Nocturnal	0	decasien2019
Mirza coquereli	Solitary	0	decasien2017	arboreal	0	0	1	polk2000	Nocturnal	0	seiler2019
Nycticebus tardigradus	Group	1	nekaris2014	arboreal	0	0	1	radhakrishna2010	Nocturnal	0	radhakrishna2010
Perodicticus potto	Solitary	0	decasien2019	arboreal	0	0	1	polk2000	Nocturnal	0	sabaterpi1972
Pongo pygmaeus	Solitary/Group	1	decasien2019	arboreal	0	0	1	polk2000	Diurnal	1	decasien2019
Saguinus imperator	Pair/Group	1	watsa2013	arboreal	0	0	1	watsa2013	Diurnal	1	kappeler1996
Saguinus midas	Pair	0	decasien2019	arboreal	0	0	1	polk2000	Diurnal	1	decasien2019
Saguinus oedipus	Pair/Group	1	decasien2019 (group watsa2013)	arboreal	0	0	1	miller2004	Diurnal	1	decasien2019
Saimiri boliviensis	Group	1	boinski2005	arboreal	0	0	1	boinski2005	Diurnal	1	kappeler1996
Saimiri sciureus	Group	1	decasien2019	arboreal	0	0	1	polk2000	Diurnal	1	decasien2019
Sapajus apella	Group	1	decasien2019	arboreal	0	0	1	bezerra2014	Diurnal	1	pinato2017
Sciurus carolinensis	Solitary	0	leaver2007	arboreal	0	0	1	polk2000	Diurnal	1	campi2010
Sciurus vulgaris	Solitary	0	carroll2009	arboreal	0	0	1	cerbo-biancardi2013	Diurnal	1	steen2017
Tamiasciurus hudsonicus	Solitary	0	larsen1997	arboreal	0	0	1	polk2000	Diurnal	1	boon2008
Trachypithecus germaini	Group	1	supanuam2014	arboreal	0	0	1	osterholz2008	Diurnal	1	fiore2013
Tupaia belangeri	Pair	0	kawamichi1979	arboreal	0	0	1	lane1971	Diurnal	1	lane1971
Varecia variegata	Group	1	decasien2019	arboreal	0	0	1	polk2000	Diurnal	1	decasien2019
Macaca fuscata	Group	1	decasien2019	arboreal/(semi-)terrestrial	0	1	1	chatani2003	Diurnal	1	kappeler1996
Macaca nigra	Group	1	reed1997	semi-terrestrial	0	1	1	micheletta2012	Diurnal	1	kappeler1996
Bathyergus suillus	Solitary	0	faulkes2013	subterranean	1	0	0	davies1986	Fossorial	Nan	radall1994
Cryptomys hottentotus	Group	1	faulkes2013	subterranean	1	0	0	davies1986	Diurnal	Nan	anderson2017 (fossorial randall1994 Nocturnal/Diurnal/Arrhythmic oosthuizen2003 Fossorial)
Fukomys anselli	Group	1	gorbunova2008	subterranean	1	0	0	hut2012	Diurnal/Nocturnal/Arrhythmic	Nan	hut2012
Fukomys mechowi	Group	1	faulkes2013	subterranean	1	0	0	palatakabudi2005	Nocturnal/Diurnal/Arrhythmic	Nan	hut2012 (Fossorial)
Georychus capensis	Solitary	0	faulkes2013	subterranean	1	0	0	dutoit1985	Nocturnal	Nan	oosthuizen2003 (Fossorial)
Heliophobius argenteocinereus	Solitary	0	faulkes2013	subterranean	1	0	0	sumberaetal2007	Arrhythmic	Nan	anderson2017 (Fossorial)
Heterocephalus glaber	Group	1	lovegrove1989	subterranean	1	0	0	lovegrove1989	Crepuscular	Nan	anderson2017
Aplodontia rufa	Solitary	0	arjo2007	terrestrial	0	1	0	hacker1992	Nocturnal	0	anderson2017
Cavia porcellus	Pair	0	soini1982	terrestrial	0	0	1	polk2000	Crepuscular	1	anderson2017
Cercocebus atys	Group	1	decasien2019	terrestrial	0	1	0	mcgraw-bshary2002	Diurnal	1	decasien2019
Chinchilla lanigera	Group	1	genoways1987	terrestrial	0	1	0	polk2000	Nocturnal	0	anderson2017
Chlorocebus sabaeus	Group	1	dunbar1974	terrestrial	0	1	0	bi2009	Diurnal	1	wiafe2019
Euchoreutes naso	Solitary	0	stubbe2007	terrestrial	0	1	0	shenbrot1995	Nocturnal	0	shenbrot1999
Eulemur mongoz	Pair	0	decasien2019	terrestrial	0	1	0	ormsby2019	Cathemeral	Nan	decasien2019
Gorilla beringei	Group	1	decasien2019	terrestrial	0	1	0	watts1998	Diurnal	1	decasien2019
Gorilla gorilla	Group	1	decasien2019	terrestrial	0	1	0	polk2000	Diurnal	1	decasien2019
Homo sapiens	Solitary/Group	1	evan2011	terrestrial	0	1	0	polk2000	Diurnal	1	kay2000
Lemur catta	Group	1	decasien2019	terrestrial	0	1	0	polk2000	Diurnal	1	decasien2019
Macaca arctoides	Group	1	decasien2019	terrestrial	0	1	0	polk2000	Diurnal	1	kappeler1996
Macaca mulatta	Group	1	oi1990	terrestrial	0	1	0	polk2000	Diurnal	1	decasien2019
Macaca sylvanus	Group	1	seltman2013	terrestrial	0	1	0	elalami2013	Diurnal	1	kappeler1996
Marmota marmota	Group	1	grimm2003	terrestrial	0	1	0	t√ºrk1988	Diurnal	1	tuerk1988
Microtus ochrogaster	Pair	0	anacker2012	terrestrial	0	1	0	getz2001	ultradian/polyphasic	Nan	anacker2012
Mus musculus	Solitary/Group	1	frynta2005	terrestrial	0	1	0	kaufman1990	Nocturnal	0	anderson2017
Ochotona macrotis	Solitary	0	wiseley1973	terrestrial	0	1	0	kawamichi1971	Diurnal	1	kawamichi1971
Octodon degus	Group	1	hayes2009	terrestrial	0	1	0	argyle2008	Diurnal	1	labyak1995
Oryctolagus cuniculus	Group	1	surridge1999	terrestrial	0	1	0	lombardi2003	Nocturnal	0	jilge1991
Pan troglodytes	Group	1	decasien2019	terrestrial	0	1	0	polk2000	Diurnal	1	decasien2019
Papio anubis	Group	1	copied from papio hamadryas	terrestrial	0	1	0	copied from Papio hamadryas	Diurnal	1	copied from Papio hamadryas
Papio hamadryas	Group	1	decasien2019	terrestrial	0	1	0	hall1965	Diurnal	1	decasien2019
Peromyscus californicus	Pair	0	ribble1990	terrestrial	0	1	0	polk2000	Nocturnal/Crepuscular	Nan	marten1973
Rattus norvegicus	Group	1	butler1994	terrestrial	0	1	0	polk2000	Nocturnal	0	campi2010
Semnopithecus entellus	Group	1	decasien2019	terrestrial	0	1	0	chhangani2006	Diurnal	1	decasien2019
Tamias striatus	Solitary	0	hall2003	terrestrial	0	1	0	elliot1979	Diurnal	1	elliot1979
Thomomys talpoides	Solitary	0	andersen1978	terrestrial	0	1	0	polk2000	Cathemeral	Nan	proulx1995
Pan paniscus	Group	1	decasien2019	terrestrial/arboreal	0	1	1	susman1980	Diurnal	1	decasien2019

## Sheet: Supplementary Data 2b
Supplementary Data 2b: References for behavioral and ecological variables
Reference shorthand	Reference
anacker2012	Anacker, Allison MJ, Jennifer M. Loftis, Simranjit Kaur, and Andrey E. Ryabinin. "Prairie voles as a novel model of socially facilitated excessive drinking." Addiction biology 16, no. 1 (2011): 92-107.
andersen1978	Andersen, Douglas C. "Observations on reproduction, growth, and behavior of the northern pocket gopher (Thomomys talpoides)." Journal of Mammalogy 59, no. 2 (1978): 418-422.
argyle2008	Argyle, Emily C., and Matthew J. Mason. "Middle ear structures of Octodon degus (Rodentia: Octodontidae), in comparison with those of subterranean caviomorphs." Journal of Mammalogy 89, no. 6 (2008): 1447-1455.
arjo2007	Arjo, W. M., R. E. Huenefeld, and D. L. Nolte. "Mountain beaver home ranges, habitat use, and population dynamics in Washington." Canadian Journal of Zoology 85, no. 3 (2007): 328-337.
bazin1992	Bazin, Ronald C., and Robert A. MacArthur. "Thermal benefits of huddling in the muskrat (Ondatra zibethicus)." Journal of Mammalogy 73, no. 3 (1992): 559-564.
bezanson2009	Bezanson, Michelle. "Life history and locomotion in Cebus capucinus and Alouatta palliata." American Journal of Physical Anthropology: The Official Publication of the American Association of Physical Anthropologists 140, no. 3 (2009): 508-517.
bezerra2014	Bezerra, B. M., M. Bastos, A. Souto, M. P. Keasey, P. Eason, N. Schiel, and G. Jones. "Camera trap observations of nonhabituated critically endangered wild blonde capuchins, Sapajus flavius (formerly Cebus flavius)." International Journal of Primatology 35, no. 5 (2014): 895-907.
bi2009	Bi, Sery Gonedelé, JC Koffi Bené, E. Anderson Bitty, Inza Koné, and Dietmar Zinner. "Distribution of the green monkey (Chlorocebus sabaeus) in the coastal zone of Côte d'Ivoire." Primate Conservation 24, no. 1 (2009): 91-97.
bicca-marques2013	Bicca-Marques, J. C., and E. W. Heymann. "Ecology and behavior of titi monkeys (genus Callicebus)." CAMBRIDGE STUDIES IN BIOLOGICAL AND EVOLUTIONARY ANTHROPOLOGY 1, no. 65 (2013): 196-207.
boinski2005	Kauffman, Laurie, Erin Ehmke, Steven Schet, Arioene Vreedzaam, and Sue Boinski. "Dispersal patterns among three species of squirrel monkeys (Saimiri oerstedii, S. boliviensis and S. sciureus): I. Divergent costs and benefits." Behaviour 142, no. 5 (2005): 525-632.
bonadonna2017	Bonadonna, Giovanna, Valeria Torti, Viviana Sorrentino, R. M. Randrianarison, Michele Zaccagno, Marco Gamba, Chia Luen Tan, and Cristina Giacoma. "Territory exclusivity and intergroup encounters in the indris (Mammalia: Primates: Indridae: Indri indri) upon methodological tuning." The European Zoological Journal 84, no. 1 (2017): 238-251.
boon2008	Boon, Adrienne K., Denis Réale, and Stan Boutin. "Personality, habitat use, and their consequences for survival in North American red squirrels Tamiasciurus hudsonicus." Oikos 117, no. 9 (2008): 1321-1328.
butler1994	Butler, F. T., and J. Whelan. "Population structure and reproduction in brown rats (Rattus norvegicus) from pig farms, Co. Kildare, Ireland." Journal of Zoology 233, no. 2 (1994): 277-291.
campi2010	Campi, Katharine L., and Leah Krubitzer. "Comparative studies of diurnal and nocturnal rodents: differences in lifestyle result in alterations in cortical field size and number." Journal of Comparative Neurology 518, no. 22 (2010): 4491-4512.
carroll2009	Carroll, Bernadette, P. Russell, J. Gurnell, P. Nettleton, and A. W. Sainsbury. "Epidemics of squirrelpox virus disease in red squirrels (Sciurus vulgaris): temporal and serological findings." Epidemiology & Infection 137, no. 2 (2009): 257-265.
cerbo-biancardi2013	Di Cerbo, Anna Rita, and Carlo M. Biancardi. "Monitoring small and arboreal mammals by camera traps: effectiveness and applications." Acta Theriologica 58, no. 3 (2013): 279-283.
chatani2003	Chatani, Kaoru. "Positional behavior of free-ranging Japanese macaques (Macaca fuscata)." Primates 44, no. 1 (2003): 13-23.
chhangani2006	Chhangani, Anil K., and Surendra M. Mohnot. "Ranging behaviour of Hanuman langurs (Semnopithecus entellus) in three different habitats." Primate Conservation 2006, no. 21 (2006): 171-177.
davies1986	Davies, Katherine C., and Jennifer UM Jarvis. "The burrow systems and burrowing dynamics of the mole‐rats Bathyergus suillus and Cryptomys hottentotus in the fynbos of the south‐western Cape, South Africa." Journal of Zoology 209, no. 1 (1986): 125-147.
decasien2017	DeCasien, Alex R., Scott A. Williams, and James P. Higham. "Primate brain size is predicted by diet but not sociality." Nature ecology & evolution 1, no. 5 (2017): 1-7.
decasien2019	DeCasien, Alex R., and James P. Higham. "Primate mosaic brain evolution reflects selection on sensory and cognitive specialization." Nature ecology & evolution 3, no. 10 (2019): 1483-1493.
delatorre2013	de la Torre, Stella, Pablo Yépez, Diego Nieto, and Hernán Payaguaje. "Preliminary evaluation of the effects of habitat fragmentation on habitat use and genetic diversity of pygmy marmosets in Ecuador." In Primates in fragments, pp. 437-445. Springer, New York, NY, 2013.
demiranda2001	De Miranda, G. H. B., and D. S. De Faria. "Ecological aspects of black-pincelled marmoset (Callithrix penicillata) in the cerradão and dense cerrado of the Brazilian central plateau." Brazilian Journal of Biology 61 (2001): 397-404.
diamond1978	Diamond, Milton, and Marian Mast. "Crowding, reproduction, and maternal behavior in the golden hamster." Behavioral Biology 23, no. 4 (1978): 477-486.
dietz1997	Dietz, James M., Carlos A. Peres, and Laurenz Pinder. "Foraging ecology and use of space in wild golden lion tamarins (Leontopithecus rosalia)." American Journal of Primatology 41, no. 4 (1997): 289-305.
dunbar1974	Dunbar, R. I. M. "Observations on the ecology and social organization of the green monkey, cercopithecus sabaeus, in senegal." Primates 15, no. 4 (1974): 341-350.
dunbar1976	Dunbar, R. I. M., and E. P. Dunbar. "Contrasts in social structure among black-and-white colobus monkey groups." Animal Behaviour 24, no. 1 (1976): 84-92.
dutoit1985	Du Toit, J. T., J. U. M. Jarvis, and G. N. Louw. "Nutrition and burrowing energetics of the Cape mole-rat Georychus capensis." Oecologia 66, no. 1 (1985): 81-87.
dzulhelmi2009	Dzulhelmi, M. N., and M. T. Abdullah. "An ethogram construction for the Malayan flying lemur (Galeopterus variegatus) in Bako National Park, Sarawak, Malaysia." Journal of Tropical Biology & Conservation (JTBC) (2009).
elalami2013	El Alami, Abderrazak, and Abderrahman Chait. "Comparison of the terrestriality of Barbary macaques (Macaca sylvanus) between tourist and wild sites in the region of Ouzoud, Morocco." Mammalia 78, no. 4 (2014): 539-542.
elliot1979	Elliott, Lang. "Social behavior and foraging ecology of the eastern chipmunk (Tamias striatus) in the Adirondack Mountains." Smithsonian contributions to Zoology (1978).
evan2011	Bradley, Brenda J., and Richard R. Lawler. "Linking genotypes, phenotypes, and fitness in wild primate populations." Evolutionary Anthropology: Issues, News, and Reviews 20, no. 3 (2011): 104-119.
faulkes2013	Faulkes, Chris G., and Nigel C. Bennett. "Plasticity and constraints on social evolution in African mole-rats: ultimate and proximate factors." Philosophical Transactions of the Royal Society B: Biological Sciences 368, no. 1618 (2013): 20120347.
fernandez-duque2012	Fernandez‐Duque, Eduardo. "Owl monkeys A otus spp in the wild and in captivity." International Zoo Yearbook 46, no. 1 (2012): 80-94.
fiore2013	Fiore, Robin Rosetta. "A Survey of Indochinese Silvered Langurs (Trachypithecus germaini) in Phu Quoc National Park, Vietnam." PhD diss., University of Colorado at Boulder, 2015.
frynta2005	Frynta, Daniel, Marketa Slabova, Hana Vachova, Radka Volfova, and Pavel Munclinger. "Aggression and commensalism in house mouse: a comparative study across Europe and the Near East." Aggressive Behavior 31, no. 3 (2005): 283-293.
garber1989	Garber, Paul A. "Role of spatial memory in primate foraging patterns: Saguinus mystax and Saguinus fuscicollis." American Journal of Primatology 19, no. 4 (1989): 203-216.
gattermann2000	Gattermann, R., P. Fritzsche, K. Neumann, I. Al-Hussein, A. Kayser, M. Abiad, and R. Yakti. "Notes on the current distribution and the ecology of wild golden hamsters (Mesocricetus auratus)." Journal of Zoology 254, no. 3 (2001): 359-365.
genoways1987	Genoways, Hugh H., ed. Current Mammalogy: Volume 1. Vol. 1. Springer Science & Business Media, 2013.
getz2001	Getz, Lowell L., Joyce E. Hofmann, Betty McGuire, and Thomas W. Dolan. "Twenty-five years of population fluctuations of Microtus ochrogaster and M. pennsylvanicus in three habitats in east-central Illinois." Journal of Mammalogy 82, no. 1 (2001): 22-34.
gorbunova2008	Gorbunova, Vera, Michael J. Bozzella, and Andrei Seluanov. "Rodents for comparative aging studies: from mice to beavers." Age 30, no. 2 (2008): 111-119.
grimm2003	Grimm, Volker, Norbert Dorndorf, Fredy Frey‐Roos, Christian Wissel, Tomasz Wyszomirski, and Walter Arnold. "Modelling the role of social behavior in the persistence of the alpine marmot Marmota marmota." Oikos 102, no. 1 (2003): 124-136.
hacker1992	Hacker, Amy L. "Population attributes and habitat selection of recolonizing mountain beaver (Aplodontia rufa)." (1991).
hall1965	Hall, Kenneth RL. "Behaviour and ecology of the wild patas monkey, Erythrocebus patas, in Uganda." Journal of Zoology 148, no. 1 (1966): 15-87.
hall2003	Hall, Carolyn L. "The economics of resource tracking in a solitary forager, the eastern chipmunk (Tamias striatus)." PhD diss., McGill University Libraries, 2003.
hayes2009	Hayes, Loren D., Adrian S. Chesh, Rodrigo A. Castro, Liliana Ortiz Tolhuysen, Joseph Robert Burger, Joydeep Bhattacharjee, and Luis A. Ebensperger. "Fitness consequences of group living in the degu Octodon degus, a plural breeder rodent with communal care." Animal Behaviour 78, no. 1 (2009): 131-139.
hut2012	Hut, Roelof A., Noga Kronfeld-Schor, Vincent van der Vinne, and Horacio De la Iglesia. "In search of a temporal niche: environmental factors." Progress in brain research 199 (2012): 281-304.
hyvoenen2008	Hyvönen, Terho, and Petri Nummi. "Habitat dynamics of beaver Castor canadensis at two spatial scales." Wildlife Biology 14, no. 3 (2008): 302-308.
jilge1991	Jilge, B. "The rabbit: a diurnal or a nocturnal animal?." Journal of experimental animal science 34, no. 5-6 (1991): 170-183.
kappeler1996	Kappeler, Peter M., and Eckhard W. Heymann. "Nonconvergence in the evolution of primate life history and socio-ecology." Biological Journal of the Linnean Society 59, no. 3 (1996): 297-326.
kaufman1990	Kaufman, Donald W., and Glennis A. Kaufman. "House mice (Mus musculus) in natural and disturbed habitats in Kansas." Journal of Mammalogy 71, no. 3 (1990): 428-432.
kawamichi1979	Kawamichi, Takeo, and Mieko Kawamichi. "Spatial organization and territory of three shrews (Tupaia glis)." Animal Behaviour 27 (1979): 381-393.
kay2000	Kay, Richard F., and E. Christopher Kirk. "Osteological evidence for the evolution of activity pattern and visual acuity in primates." American Journal of Physical Anthropology: The Official Publication of the American Association of Physical Anthropologists 113, no. 2 (2000): 235-262.
kirk2006	Kirk, E. Christopher. "Effects of activity pattern on eye size and orbital aperture size in primates." Journal of Human Evolution 51, no. 2 (2006): 159-170.
labyak1995	Labyak, Susan E., and Theresa M. Lee. "Estrus-and steroid-induced changes in circadian rhythms in a diurnal rodent, Octodon degus." Physiology & behavior 58, no. 3 (1995): 573-585.
lane1971	Lane, Ronald H., John M. Allman, and Jon H. Kaas. "Representation of the visual field in the superior colliculus of the grey squirrel (Sciurus carolinensis) and the tree shrew (Tupaia glis)." Brain Research 26, no. 2 (1971): 277-292.
larsen1997	Larsen, Karl W., C. Dustin Becker, Stan Boutin, and Michael Blower. "Effects of hoard manipulations on life history and reproductive success of female red squirrels (Tamiasciurus hudsonicus)." Journal of Mammalogy 78, no. 1 (1997): 192-203.
leaver2007	Leaver, Lisa A., Lucy Hopewell, Christine Caldwell, and Lesley Mallarky. "Audience effects on food caching in grey squirrels (Sciurus carolinensis): evidence for pilferage avoidance strategies." Animal cognition 10, no. 1 (2007): 23-27.
lombardi2003	Lombardi, Ludgarda, Néstor Fernández, Sacramento Moreno, and Rafael Villafuerte. "Habitat-related differences in rabbit (Oryctolagus cuniculus) abundance, distribution, and activity." Journal of Mammalogy 84, no. 1 (2003): 26-36.
lovegrove1989	Lovegrove, B. G. "The cost of burrowing by the social mole rats (Bathyergidae) Cryptomys damarensis and Heterocephalus glaber: the role of soil moisture." Physiological Zoology 62, no. 2 (1989): 449-469.
marolf2007	Marolf, Brigitte, Alan G. McElligott, and Alexandra E. Müller. "Female social dominance in two Eulemur species with different social organizations." Zoo Biology: Published in affiliation with the American Zoo and Aquarium Association 26, no. 3 (2007): 201-214.
marten1973	Marten, Cerald G. "Time patterns of Peromyscus activity and their correlations with weather." Journal of Mammalogy 54, no. 1 (1973): 169-188.
mcgraw-bshary2002	McGraw, W. Scott, and Redouan Bshary. "Association of terrestrial mangabeys (Cercocebus atys) with arboreal monkeys: experimental evidence for the effects of reduced ground predator pressure on habitat use." International journal of primatology 23, no. 2 (2002): 311-325.
mcgraw1998	McGraw, W. Scott. "Comparative locomotion and habitat use of six monkeys in the Tai Forest, Ivory Coast." American Journal of Physical Anthropology: The Official Publication of the American Association of Physical Anthropologists 105, no. 4 (1998): 493-510.
merrit2001	Merritt, Joseph F., David A. Zegers, and Lynda R. Rose. "Seasonal thermogenesis of southern flying squirrels (Glaucomys volans)." Journal of Mammalogy 82, no. 1 (2001): 51-64.
micheletta2012	Micheletta, Jérôme, Bridget M. Waller, Maria R. Panggur, Christof Neumann, Julie Duboscq, Muhammad Agil, and Antje Engelhardt. "Social bonds affect anti-predator behaviour in a tolerant species of macaque, Macaca nigra." Proceedings of the Royal Society B: Biological Sciences 279, no. 1744 (2012): 4042-4050.
miller2004	Miller, L., A. Savage, and H. Giraldo. "Quantifying remaining forested habitat within the historic distribution of the cotton‐top tamarin (Saguinus oedipus) in Colombia: Implications for long‐term conservation." American Journal of Primatology: Official Journal of the American Society of Primatologists 64, no. 4 (2004): 451-457.
murrant2014	Murrant, Meghan N., Jeff Bowman, and Paul J. Wilson. "A test of non-kin social foraging in the southern flying squirrel (Glaucomys volans)." Biological Journal of the Linnean Society 113, no. 4 (2014): 1126-1135.
nekaris2014	Nekaris, K. A. I. "Extreme primates: Ecology and evolution of Asian lorises." Evolutionary Anthropology: Issues, News, and Reviews 23, no. 5 (2014): 177-187.
novak1977	Novak, Milan. "Determining the average size and composition of beaver families." The Journal of Wildlife Management (1977): 751-754.
oi1990	Oi, Toru. "Population organization of wild pig-tailed macaques (Macaca nemestrina nemestrina) in West Sumatra." Primates 31, no. 1 (1990): 15-31.
oosthuizen2003	Oosthuizen, Maria K., Howard M. Cooper, and Nigel C. Bennett. "Circadian rhythms of locomotor activity in solitary and social species of African mole-rats (family: Bathyergidae)." Journal of biological rhythms 18, no. 6 (2003): 481-490.
ormsby2019	Ormsby, Lucy. "Distribution, Abundance and Habitat Use of the Mongoose Lemur, Eulemur Mongoz, on Anjouan, Comoros." PhD diss., University of Bristol, 2019.
osterholz2008	Osterholz, Martin, Lutz Walter, and Christian Roos. "Phylogenetic position of the langur genera Semnopithecus and Trachypithecus among Asian colobines, and genus affiliations of their species groups." BMC evolutionary biology 8, no. 1 (2008): 1-12.
palatakabudi2005	Palata-Kabudi, J. C., R. Kisasa, O. Poso, and V. Pwema. "Food diet of the giant mole rat, Cryptomys mechowi, on the Bateke plateau, Democratic Republic of the Congo." MAMMALIA 69, no. 3-4 (2005): 445-450.
passamani2000	Passamani, Marcelo, and Anthony B. Rylands. "Feeding behavior of Geoffroy's marmoset (Callithrix geoffroyi) in an Atlantic forest fragment of south-eastern Brazil." Primates 41, no. 1 (2000): 27-38.
peres1996	Peres, Carlos A. "Use of space, spatial group structure, and foraging group size of gray woolly monkeys (Lagothrix lagotricha cana) at Urucu, Brazil." In Adaptive radiations of Neotropical primates, pp. 467-488. Springer, Boston, MA, 1996.
pinato2017	Pinato, Luciana, Dayane Ramos, Alessandre Hataka, Patricia S. Rossignoli, Marcos Donisete Granado Junior, Marina Cardoso Mazzetto, and Leila MG Campos. "Day/night expression of MT1 and MT2 receptors in hypothalamic nuclei of the primate Sapajus apella." Journal of chemical neuroanatomy 81 (2017): 10-17.
polk2000	Polk, John D., Brigitte Demes, William L. Jungers, A. R. Biknevicius, R. E. Heinrich, and Jaqueline A. Runestad. "A comparison of primate, carnivoran and rodent limb bone cross-sectional properties: are primates really unique?." Journal of Human Evolution 39, no. 3 (2000): 297-325.
porter2007	Porter, Leila M., Sarah M. Sterr, and Paul A. Garber. "Habitat use and ranging behavior of Callimico goeldii." International Journal of Primatology 28, no. 5 (2007): 1035-1058.
proulx1983	Proulx, Gilbert, and Frederick F. Gilbert. "The ecology of the muskrat, Ondatra zibethicus, at Luther Marsh, Ontario." Canadian field-naturalist. Ottawa ON 97, no. 4 (1983): 377-390.
proulx1995	Proulx, Gilbert, Michael J. Badry, Pamela J. Cole, Randal K. Drescher, Alfred J. Kolenosky, and Iwona M. Pawlina. "Summer activity of northern pocket gophers, Thomomys talpoides, in a simulated natural environment." Canadian field-naturalist. Ottawa ON 109, no. 2 (1995): 210-215.
radall1994	Randall, Jan A. "Convergences and divergences in communication and social-organization of desert rodents." Australian Journal of Zoology 42, no. 4 (1994): 405-433.
radhakrishna2010	Radhakrishna, Sindhu, Anirban Datta-Roy, N. Swapna, and Anindya Sinha. "Population survey of the Bengal slow loris, Nycticebus bengalensis, in Meghalaya, Northeast India." Primate Conservation 2010, no. 25 (2010): 105-110.
rakotomalala2017	Rakotomalala, Elvis J., Felix Rakotondraparany, Amanda C. Perofsky, and Rebecca J. Lewis. "Characterization of the tree holes used by Lepilemur ruficaudatus in the dry, deciduous forest of Kirindy Mitea National Park." Folia Primatologica 88, no. 1 (2017): 28-41.
randall1994	Randall, Jan A. "Convergences and divergences in communication and social-organization of desert rodents." Australian Journal of Zoology 42, no. 4 (1994): 405-433.
reed1997	Reed, Caitlin, Timothy G. O'brien, and Margaret F. Kinnaird. "Male social behavior and dominance hierarchy in the Sulawesi crested black macaque (Macaca nigra)." International Journal of Primatology 18, no. 2 (1997): 247-260.
reichard1998	Reichard, Ulrich. "Sleeping sites, sleeping places, and presleep behavior of gibbons (Hylobates lar)." American Journal of Primatology 46, no. 1 (1998): 35-62.
ribble1990	Ribble, David O., and Marco Salvioni. "Social organization and nest co-occupancy in Peromyscus californicus, a monogamous rodent." Behavioral Ecology and Sociobiology 26, no. 1 (1990): 9-15.
richter2009	Richter, Christin, Lieke Mevis, Suchinda Malaivijitnond, Oliver Schülke, and Julia Ostner. "Social relationships in free-ranging male Macaca arctoides." International journal of primatology 30, no. 4 (2009): 625-642.
robinson1979	Robinson, John G. "Vocal regulation of use of space by groups of titi monkeys Callicebus moloch." Behavioral Ecology and Sociobiology 5, no. 1 (1979): 1-15.
sabaterpi1972	Pí, J. Sabater. "Notes on the ecology of five lorisiformes of Rio Muni." Folia Primatologica 18, no. 1-2 (1972): 140-151.
sachser1998	Sachser, Norbert. "Of domestic and wild guinea pigs: studies in sociophysiology, domestication, and social evolution." Naturwissenschaften 85, no. 7 (1998): 307-317.
seiler2019	Seiler, Melanie, Daniel Hending, and Kathrin F. Stanger-Hall. "Spacing and mate attraction: sex-specific function of advertisement calls in the northern giant mouse lemur (Mirza zaza)." Folia Primatologica 90, no. 5 (2019): 361-378.
seltman2013	Seltmann, Anne, Bonaventura Majolo, Oliver Schülke, and Julia Ostner. "The organization of collective group movements in wild Barbary macaques (Macaca sylvanus): social structure drives processes of group coordination in macaques." PLoS One 8, no. 6 (2013): e67285.
shenbrot1999	Shenbrot, Georgy I., Borris R. Krasnov, and Konstantin A. Rogovin. "Spatial Organization of Desert Rodent Communities." In Spatial Ecology of Desert Rodent Communities, pp. 203-242. Springer, Berlin, Heidelberg, 1999.
smith2011	Smith, Adam S., Andrew K. Birnie, and Jeffrey A. French. "Social isolation affects partner-directed social behavior and cortisol during pair formation in marmosets, Callithrix geoffroyi." Physiology & behavior 104, no. 5 (2011): 955-961.
soini1982	Soini, Pekka. "Ecology and population dynamics of the pygmy marmoset, Cebuella pygmaea." Folia primatologica 39, no. 1-2 (1982): 1-21.
steen2017	Steen, Ronny, and Magnus Barmoen. "Diel activity of foraging Eurasian red squirrels (Sciurus vulgaris) in the winter revealed by camera traps." Hystrix 28, no. 1 (2017).
stubbe2007	Stubbe, Annegret, Michael Stubbe, N. Batsajchan, R. Samjaa, E. Driechciarz, R. Driechciarz, A. Schonert, and M. Winter. "Euchoreutes naso Sclater, 1890–ein Säugetier-Endemit Zentralasiens1." Erforschung Biologischer Ressourcen Der Mongolei 10 (2007): 471-486.
sumberaetal2007	Šumbera, Radim, Wilbert N. Chitaukali, and Hynek Burda. "Biology of the silvery mole-rat (Heliophobius argenteocinereus). Why study a neglected subterranean rodent species?." In Subterranean Rodents, pp. 221-236. Springer, Berlin, Heidelberg, 2007.
supanuam2014	Supanuam, Praween, Alongklod Tanomtong, Sumpars Khunsook, Wilailuk Khrueanet, Krit Pinthong, and Weeranuch Wonkaonoi. "The first report on standardized karyotype and idiogram of Indochinese Silvered Langur, Trachypithecus germaini germaini (Primates, Colobinae) in Thailand." Cytologia 80, no. 2 (2015): 183-192.
surridge1999	Surridge, A. K., D. J. Bell, and G. M. Hewitt. "From population structure to individual behaviour: genetic analysis of social structure in the European wild rabbit (Oryctolagus cuniculus)." Biological Journal of the Linnean Society 68, no. 1-2 (1999): 57-71.
susic1986	Šušić, Veselinka, and Gordana Maširević. "Sleep patterns in the Mongolian gerbil, Meriones unguiculatus." Physiology & behavior 37, no. 2 (1986): 257-261.
susman1980	Susman, Randall L., Noel L. Badrian, and Alison J. Badrian. "Locomotor behavior of Pan paniscus in Zaire." American Journal of Physical Anthropology 53, no. 1 (1980): 69-80.
svensson2010	Svensson, Magdalena S., Rafael Samudio, Simon K. Bearder, and K. Anne‐Isola Nekaris. "Density estimates of Panamanian owl monkeys (Aotus zonalis) in three habitat types." American Journal of Primatology: Official Journal of the American Society of Primatologists 72, no. 2 (2010): 187-192.
tesfaye2013	Tesfaye, Dereje, Peter J. Fashing, Afework Bekele, Addisu Mekonnen, and Anagaw Atickem. "Ecological flexibility in Boutourlini’s blue monkeys (Cercopithecus mitis boutourlinii) in Jibat Forest, Ethiopia: a comparison of habitat use, ranging behavior, and diet in intact and fragmented forest." International Journal of Primatology 34, no. 3 (2013): 615-640.
thiessen-maxwell1979	Thiessen, Del D., and Kent O. Maxwell. "A glass rodent enclosure: Gerbil city." Behavior Research Methods & Instrumentation 11, no. 6 (1979): 535-537.
tuerk1988	Türk, A., and W. Arnold. "Thermoregulation as a limit to habitat use in alpine marmots (Marmota marmota)." Oecologia 76, no. 4 (1988): 544-548.
vanroosmalen1985	van Roosmalen, Marc GM. "Habitat preferences, diet, feeding strategy and social organization of the black spider monkey [Ateles paniscus paniscus Linnaeus 1758] in Surinam." Acta Amazonica 15 (1985): 7-238.
watsa2013	Watsa, Mrinalini. Growing up tamarin: morphology, reproduction, and population demography of sympatric free-ranging Saguinus fuscicollis and S. imperator. Washington University in St. Louis, 2013.
watts1998	Watts, David P. "Long-term habitat use by mountain gorillas (Gorilla gorilla beringei). 1. Consistency, variation, and home range size and stability." International Journal of Primatology 19, no. 4 (1998): 651-680.
wiafe2019	Wiafe, Edward Debrah. "Encounter rates and group sizes of diurnal primate species of Mole National Park, Ghana." Journal of Threatened Taxa 11, no. 5 (2019): 13523-13530.
wiseley1973	Wiseley, Allen Newton. "Patterns of Variation in Populations of the Pika Ochotona princeps." (1973).
