# Supplementary material for: Evolution of cortical geometry and its link to function, behaviour and ecology
Source: Nat Commun. 2023 Apr 20;14:2252. doi: 10.1038/s41467-023-37574-x (PMC10119184; doi:10.1038/s41467-023-37574-x)
Supplement: Supplementary file 6 — Supplementary Data 3 [file 41467_2023_37574_MOESM6_ESM.xlsx]

## Sheet: Supplementary Data 3
Supplementary Data 3: Correlation values in meta-analytic decoding of relative expansion maps associated with socio-behavioral variables
Colored fields correspond to 1% most strongly correlated terms (eg. the 99th percentile)
Term	in 99th percentile	Social	Arboreal	Terrestrial	Fossorial
1	none	0.0266	-0.1121	0.107	0.1042
1	none	-0.0082	-0.1783	0.1499	0.1743
5	none	0.063	-0.1189	0.0817	0.0795
10	none	0.0572	-0.0993	0.0993	0.0957
11	none	-0.0028	-0.1477	0.1191	0.1366
12	none	0.0428	-0.1344	0.1336	0.1476
13	none	0.0159	-0.0837	0.0658	0.0851
14	none	-0.0518	0.0123	-0.0308	0.0246
15	none	0.0439	-0.1268	0.1141	0.0934
16	none	0.0379	-0.1113	0.0957	0.0804
17	none	0.0275	-0.0796	0.0797	0.0478
18	none	0.0024	-0.1087	0.0807	0.0849
19	none	0.0056	0.0325	-0.0316	-0.0479
20	none	0.062	-0.0217	0.0012	-0.0087
21	none	0.0363	-0.0976	0.0743	0.0961
22	none	0.0362	-0.1141	0.1058	0.0807
23	none	0.0131	-0.0579	0.0551	0.0687
24	none	0.0485	-0.1207	0.1078	0.0972
25	none	0.0074	-0.0252	0.0124	0.0544
26	none	-0.0305	-0.1005	0.0782	0.1221
27	none	0.0375	-0.1274	0.1198	0.099
28	none	0.0129	-0.0927	0.057	0.0917
29	none	0.0566	-0.0665	0.0543	0.0204
30	none	0.0129	-0.0595	0.0572	0.0543
31	none	0.0563	-0.077	0.0834	0.0455
32	none	0.0552	-0.1524	0.1532	0.132
33	none	0.0523	-0.0358	0.0314	0.0088
34	none	0.0538	-0.0874	0.0726	0.0656
35	none	0.008	-0.0511	0.0381	0.0479
36	none	-0.0386	-0.0829	0.0664	0.0892
37	none	0.0454	0.0748	-0.071	-0.0921
38	none	0.069	-0.1353	0.1212	0.1127
39	none	0.0401	-0.032	0.025	0.0003
40	none	-0.0745	0.0202	0.003	0.0153
41	none	0.0282	-0.0852	0.0714	0.0516
42	none	0.0645	-0.0378	0.0342	0.0038
43	none	0.0668	-0.1765	0.1495	0.1387
44	none	0.0104	-0.0831	0.0989	0.0639
45	none	0.0138	-0.0237	0.0329	0.0263
46	none	0.009	-0.0685	0.0719	0.091
47	none	0.0596	-0.0551	0.0439	0.0371
48	none	0.0041	-0.0681	0.0627	0.0635
49	none	0.0417	-0.0599	0.0508	0.0426
50	none	0.0538	-0.1232	0.1235	0.0786
60	none	-0.0475	0.0077	-0.0154	0.0205
70	none	-0.0498	-0.017	0.0105	0.0469
75	none	0.0271	-0.0427	0.0459	0.0264
80	none	0.003	0.0492	-0.0524	-0.0357
90	none	0.0343	0.0264	-0.0001	-0.0322
100	none	-0.022	-0.0339	0.0388	0.0348
200	none	-0.0596	0.0695	-0.0633	-0.0652
2014	none	0.0526	0.0279	-0.037	-0.0602
12 healthy	none	-0.0272	-0.0629	0.049	0.0764
14 healthy	none	0.0063	0.0307	-0.0413	-0.0297
15 healthy	none	0.043	-0.1161	0.097	0.0912
16 healthy	none	-0.0147	-0.0663	0.0704	0.0488
18 healthy	none	-0.0364	-0.1292	0.1077	0.1477
20 healthy	none	0.0475	0.0209	-0.0273	-0.0793
3d	none	-0.0224	0.2299	-0.2061	-0.2186
3t	none	-0.0398	-0.0996	0.0912	0.1186
aberrant	social	0.1133	-0.1194	0.1078	0.0518
abilities	none	0.0077	0.0165	-0.0252	-0.0208
ability	none	-0.0042	-0.0116	0.013	0.0223
able	none	0.0208	0.0033	0.0178	-0.0312
abnormal	none	0.107	-0.1036	0.0836	0.0438
abnormalities	none	0.0761	-0.1423	0.1158	0.1043
abnormality	none	-0.013	-0.1135	0.0975	0.1266
absence	none	0.006	0.0258	-0.0296	-0.0507
absent	none	-0.0599	0.0701	-0.0659	-0.035
abstract	none	-0.0805	0.1602	-0.1462	-0.1013
abuse	none	0.033	-0.0621	0.0445	0.0689
acc	social	0.1248	-0.2279	0.1997	0.186
access	none	-0.0393	0.1275	-0.107	-0.118
accompanied	none	0.0456	-0.0986	0.1041	0.0508
accordance	none	0.0238	0.0558	-0.0581	-0.0674
according	none	-0.0682	0.0403	-0.0252	0.0183
accordingly	none	0.002	-0.0219	0.0235	0.0156
account	none	-0.0177	0.0532	-0.0454	-0.0035
accounted	none	-0.0034	0.0701	-0.0725	-0.0548
accounts	none	-0.004	-0.0634	0.0524	0.0583
accumbens	none	-0.0042	-0.1235	0.1067	0.149
accuracy	none	-0.0115	-0.027	0.0255	0.0326
accurate	none	-0.0309	0.0356	-0.0314	-0.0109
accurately	none	0.0127	-0.02	0.0218	0.0237
achieve	none	0.0316	0.0184	0.0016	-0.0387
achieved	none	-0.0171	0.041	-0.0322	-0.0372
acoustic	none	0.056	-0.0837	0.1057	-0.0195
acquired	none	-0.0129	-0.041	0.0381	0.0344
acquisition	none	-0.041	-0.0998	0.0867	0.1106
act	none	0.0228	0	0.0071	-0.0039
action	none	-0.1523	0.1054	-0.0573	0.0175
action observation	none	-0.1279	0.1175	-0.0874	-0.0435
actions	none	-0.1431	0.1425	-0.1072	-0.0453
activate	none	-0.0238	0.0752	-0.0529	-0.0605
activates	none	-0.0674	0.0662	-0.0667	-0.0323
activations	none	0.0023	0.0486	-0.0228	-0.0201
active	none	-0.004	-0.0571	0.0863	0.0547
actively	none	-0.0041	0.1051	-0.0957	-0.1113
activities	none	0.0578	0.017	-0.0383	-0.0703
acts	none	-0.0487	0.0298	-0.0255	-0.0002
actual	none	0.0094	-0.0532	0.0833	0.0648
actually	none	-0.0753	0.0095	-0.0106	0.0395
acute	none	0.0227	-0.1007	0.09	0.0736
ad	none	-0.0274	-0.0023	-0.0249	-0.0113
adaptation	none	-0.0979	0.1935	-0.1809	-0.1435
adapted	none	0.0235	-0.0429	0.0478	0.0374
adaptive	none	0.013	-0.1145	0.102	0.1291
add	none	0.004	0.0473	-0.0455	-0.0389
addiction	none	0.0559	-0.1113	0.0914	0.0776
addition	none	-0.0363	0.0604	-0.0466	-0.0292
additional	none	-0.0714	0.1085	-0.0827	-0.0499
additionally	none	0.0383	-0.0122	0.0209	0.0025
addressed	none	0.0157	0.0285	-0.0429	-0.0444
adhd	none	0.037	-0.098	0.0824	0.1008
adjacent	none	-0.0542	-0.04	0.0633	0.0721
administered	none	-0.0076	-0.0431	0.0175	0.0757
administration	none	-0.0047	-0.0934	0.0635	0.0902
adolescence	none	0.0671	0.0237	-0.0354	-0.0237
adolescent	none	0.0402	-0.0706	0.0559	0.049
adolescents	none	0.0721	-0.0063	-0.0153	-0.0189
adopted	none	-0.0345	-0.0087	-0.0068	0.0146
adult	none	0.0678	-0.0462	0.0362	0.0163
adulthood	none	0.0375	-0.0327	0.0076	0.0157
adults	none	0.0177	-0.0578	0.0297	0.049
advance	none	-0.0026	0.032	-0.009	-0.0033
advanced	none	-0.0222	-0.0018	0.0075	0.0319
advances	none	-0.0102	-0.0137	0.0072	-0.0058
advantage	none	-0.019	-0.0129	0.0214	-0.012
affect	none	0.0635	-0.0405	0.0133	0.0088
affected	none	-0.0172	-0.0428	0.0323	0.059
affecting	none	-0.075	-0.0412	0.0351	0.0866
affective	none	0.0848	-0.2361	0.1982	0.1815
affects	none	0.0971	-0.067	0.0752	0.0034
age	none	0.0753	-0.1352	0.1241	0.0887
age controls	none	-0.0637	-0.0213	0.0077	0.0455
age gender	none	0.0329	-0.0745	0.0699	0.0717
age groups	none	-0.0014	-0.0108	0.009	0.0044
age healthy	none	0.0002	-0.0641	0.0663	0.0626
age sex	none	0.0269	-0.0611	0.0556	0.0492
aged	none	-0.0169	-0.041	0.0276	0.057
agent	none	-0.0164	0.0506	-0.0457	-0.0445
ages	none	0.0684	0.0157	-0.0078	-0.0469
aging	none	0.035	-0.0484	0.0467	0.0248
agreement	none	-0.0037	-0.0182	0.0354	0.0377
aim	none	0.0586	-0.1724	0.1644	0.1466
aimed	none	0.0577	-0.0184	0.0047	-0.003
aims	none	0.0487	-0.0614	0.0611	0.0376
al	none	0.0146	0.0672	-0.0584	-0.0675
alcohol	none	0.0105	-0.0856	0.0704	0.0935
alff	none	0.0957	0.0016	-0.0117	-0.0524
algorithm	none	-0.0457	-0.017	0.0036	0.0336
allele	none	0.0088	-0.0778	0.0607	0.0801
allocation	none	0.0232	0.0901	-0.0802	-0.1133
allow	none	0.0416	-0.0354	0.0406	-0.0004
allowed	none	-0.0654	0.0905	-0.0807	-0.0283
allowing	none	0.017	0.0119	-0.0043	-0.0443
allows	none	0.013	0.0716	-0.055	-0.0872
alpha	none	0.0343	0.0211	-0.0243	-0.0317
alter	none	-0.0313	-0.0649	0.0541	0.1059
alteration	none	0.0618	-0.0249	0.0122	-0.0279
alterations	none	0.046	-0.0899	0.0698	0.071
altered	none	0.0901	-0.166	0.1339	0.1109
alternating	none	0.0138	0.0276	-0.0392	-0.043
alternative	none	0.0168	0.0049	-0.0167	-0.0154
alters	none	0.0531	-0.0225	0.0099	-0.0243
alzheimer	none	-0.0438	-0.0275	-0.0075	0.0302
alzheimer disease	none	-0.0452	-0.0228	-0.0125	0.0255
ambiguous	none	0.0091	0.0762	-0.0749	-0.0832
amnestic	none	0.0557	0.0004	-0.0164	-0.0526
amplitude	none	0.059	-0.0225	0.0228	-0.0351
amplitude low	none	0.0684	0.0059	-0.0164	-0.0365
amplitudes	none	0.0969	0.0098	-0.0105	-0.0692
amygdala	none	0.0051	-0.091	0.0396	0.0794
amygdala anterior	none	-0.0121	-0.0952	0.0646	0.1014
amygdala hippocampus	none	0.0129	-0.0719	0.0293	0.0577
amygdala insula	none	0.0169	-0.0862	0.0542	0.0676
amygdala response	none	0.0176	-0.0846	0.0548	0.0601
amygdala responses	none	-0.0232	-0.0457	0.02	0.0317
analysed	none	-0.0478	-0.0509	0.0625	0.0643
analyses	none	0.0255	-0.0722	0.0409	0.0452
analyze	none	0.0525	0.026	-0.0168	-0.0502
analyzed	none	0.0634	-0.0626	0.0586	0.0002
analyzed using	none	0.0095	-0.1093	0.0936	0.0885
analyzing	none	0.0111	0.0822	-0.0638	-0.0892
anatomical	none	-0.0382	-0.0685	0.0673	0.0532
anatomically	none	0.007	0.0083	0.0005	-0.0124
anatomy	none	-0.02	-0.0725	0.0836	0.0795
anger	none	0.0437	-0.0196	0.0088	-0.0178
angry	none	-0.0368	0.0354	-0.0456	-0.0198
angular	none	-0.0414	0.0782	-0.0709	-0.0762
angular gyrus	none	-0.0503	0.0861	-0.0761	-0.0792
animal	none	0.0407	-0.0533	0.0432	0.0269
animals	none	-0.017	0.049	-0.0563	-0.0424
anisotropy	none	-0.0016	-0.0636	0.0581	0.0481
anisotropy fa	none	-0.0292	-0.0428	0.0375	0.0421
anterior	social,terrestrial,fossorial	0.1167	-0.3054	0.2496	0.2582
anterior cingulate	social,terrestrial	0.1466	-0.2774	0.2361	0.2213
anterior hippocampus	none	-0.02	-0.0212	0	0.0151
anterior insula	terrestrial,fossorial	0.0066	-0.2769	0.2465	0.2902
anterior insular	none	0.0039	-0.1726	0.1498	0.1853
anterior intraparietal	none	-0.1083	0.097	-0.0672	0.0013
anterior medial	none	0.0827	-0.0717	0.0392	0.0183
anterior posterior	none	0.1025	-0.1327	0.118	0.0379
anterior prefrontal	none	0.0344	0.0212	-0.01	-0.0207
anterior superior	none	0.0084	-0.0018	0.0101	-0.0383
anterior temporal	none	-0.0824	0.0706	-0.1316	-0.0608
anti	none	-0.0224	-0.0849	0.0739	0.1051
anticipation	none	0.0316	-0.1304	0.1309	0.1504
anticipatory	none	0.009	-0.0641	0.0673	0.0599
anxiety	none	0.0616	-0.1627	0.1203	0.1217
anxiety disorders	none	-0.028	-0.0401	0.0128	0.0587
apart	none	-0.085	-0.037	0.0187	0.0946
aphasia	none	-0.1139	0.0107	-0.0167	0.039
apparent	none	0.0248	0.0489	-0.0382	-0.0566
appear	none	-0.0438	0.0643	-0.0498	-0.0376
appeared	none	-0.0305	0.093	-0.1007	-0.0839
appears	none	-0.0296	0.1049	-0.1072	-0.0752
application	none	0.0157	-0.1791	0.1629	0.1794
applied	none	-0.0185	-0.1838	0.1871	0.1982
apply	none	0.0606	0.0658	-0.0549	-0.0914
applying	none	-0.0052	0.1218	-0.1046	-0.105
appraisal	none	0.0254	-0.1036	0.0892	0.0808
approach	none	0.0533	-0.0612	0.0437	0.0167
approaches	none	0.0744	-0.0856	0.0873	0.039
appropriate	none	-0.0274	0.0482	-0.0463	-0.0252
approximately	none	-0.0388	0.0862	-0.0842	-0.085
architecture	none	0.0147	-0.0003	-0.0006	-0.0082
argue	none	-0.0282	0.074	-0.057	-0.0671
arise	none	0.0588	0.0696	-0.0483	-0.1161
arithmetic	none	-0.0713	0.1427	-0.1377	-0.0677
arm	none	-0.091	-0.0328	0.0656	0.0769
arousal	none	0.0899	-0.1159	0.0958	0.0743
arterial	none	0.0005	-0.1603	0.1565	0.1444
arterial spin	none	-0.0032	-0.1519	0.1477	0.1432
articulatory	none	-0.011	-0.0206	0.0397	-0.0044
asd	none	-0.002	0.0336	-0.0403	-0.0298
asked	none	0.0167	0.0487	-0.0656	-0.0523
aspect	none	-0.0335	0.0784	-0.0694	-0.0498
aspects	none	-0.0741	-0.026	0.0272	0.0587
assess	none	0.014	-0.0338	0.0367	0.0553
assessed	none	0.0213	-0.1479	0.1099	0.1168
assessed using	none	-0.0269	-0.0519	0.0411	0.075
assessing	none	0.0412	-0.014	0.0135	0.0154
assessment	none	-0.027	-0.065	0.0516	0.1045
assessments	none	0	-0.1012	0.0959	0.0705
assigned	none	0.05	-0.0651	0.0502	0.0472
association	none	0.0338	-0.1318	0.1306	0.1037
associations	none	0.0108	-0.0314	-0.0013	0.0079
associative	none	-0.0158	0.0039	-0.0021	-0.0239
assume	none	-0.0534	-0.0102	0.0106	0.0325
assumed	none	0.0057	-0.0148	0.0108	-0.0105
assumption	none	-0.0104	0.055	-0.0502	-0.0481
asymmetry	none	0.0275	0.0419	-0.0261	-0.0709
atrophy	none	-0.0833	-0.0562	0.0152	0.08
attempt	none	0.0106	-0.0493	0.0664	0.0421
attempted	none	-0.0238	-0.0913	0.0744	0.0924
attend	none	-0.0636	0.1158	-0.1025	-0.0758
attended	none	0.0102	0.2258	-0.21	-0.2271
attending	none	-0.0298	0.1342	-0.1183	-0.0911
attention	none	-0.0185	0.1598	-0.1261	-0.1253
attention deficit	none	0.0214	-0.1133	0.1029	0.1221
attention network	none	-0.0439	0.1112	-0.1077	-0.0731
attention task	none	-0.0044	0.0426	-0.0294	-0.0297
attentional	none	-0.064	0.1762	-0.1407	-0.1186
attentional control	none	-0.073	0.0499	-0.0245	0.0064
attenuated	none	0.0151	-0.0618	0.0498	0.0758
attenuation	none	0.0492	0.069	-0.0815	-0.0802
attributed	none	-0.0769	-0.0079	0.0117	0.0184
attributes	none	-0.0153	-0.0457	0.0371	0.0152
attribution	none	-0.041	-0.0215	0.018	0.0403
atypical	none	0.0107	0.0236	-0.0308	-0.0212
audiovisual	none	0.0755	0.1528	-0.1059	-0.2374
auditory	none	0.0928	-0.0274	0.0699	-0.1023
auditory cortex	none	0.0994	-0.0347	0.0682	-0.1079
auditory stimuli	none	0.1047	0.0217	0.0083	-0.1277
auditory visual	none	0.07	0.0628	-0.0209	-0.1384
autism	none	0.038	0.0573	-0.0644	-0.0872
autism spectrum	none	0.0248	0.052	-0.0614	-0.0591
autobiographical	none	0.0853	-0.0697	0.0344	0.0039
autobiographical memory	none	0.0751	-0.0564	0.0339	-0.0132
automated	none	0.0193	-0.0719	0.0707	0.0505
automatic	none	-0.0381	0.0885	-0.071	-0.0667
automatically	none	-0.0205	0.1402	-0.1209	-0.1185
autonomic	terrestrial,fossorial	0.0343	-0.2617	0.245	0.2538
available	none	0.0457	-0.1382	0.1176	0.1237
average	none	0.0008	-0.0219	0.0117	0.0331
aversive	none	-0.0079	-0.1205	0.0972	0.1557
avoid	none	0.0312	-0.0961	0.0887	0.0758
avoidance	none	0.0357	-0.0353	0.035	0.0267
awareness	none	0.0032	-0.1065	0.0904	0.1123
away	none	0.0014	0.015	0.0016	-0.0169
axis	none	-0.0351	0.0161	-0.0348	-0.0027
ba	none	-0.0348	0.0211	0.0096	0.0014
ba 44	none	-0.0172	0.0345	-0.0176	-0.0304
background	none	0.1011	-0.1322	0.108	0.0858
balance	none	0.0791	-0.1135	0.1185	0.0698
band	none	0.0548	0.0308	-0.0331	-0.0884
bands	none	0.0257	-0.0025	0.0075	-0.0275
basal	fossorial	-0.0492	-0.2182	0.2262	0.2551
basal ganglia	fossorial	-0.0375	-0.213	0.2221	0.2441
baseline	none	0.0889	-0.1514	0.1285	0.1067
bases	none	0.0321	-0.0596	0.0477	0.0191
basic	none	0.0206	-0.1108	0.1325	0.09
basis	none	-0.0492	0.025	-0.0166	0.0143
bayesian	none	-0.09	0.0274	-0.0093	0.018
beginning	none	-0.0676	-0.0295	0.0258	0.0769
behavior	none	0.0434	-0.1251	0.1253	0.1461
behavioral	none	-0.0392	-0.0231	0.0116	0.0717
behavioral evidence	none	-0.0031	0.0776	-0.0804	-0.0813
behavioral level	none	-0.0273	0.0788	-0.0654	-0.0554
behavioral measures	none	-0.0404	-0.0303	0.0181	0.0498
behavioral performance	none	-0.0436	0.0453	-0.0331	-0.0141
behavioral responses	none	0.0042	-0.0873	0.0639	0.0962
behaviorally	none	0.008	0.0724	-0.063	-0.0785
behaviors	none	0.0177	-0.147	0.1201	0.1452
behaviour	none	-0.0092	-0.0352	0.0269	0.0642
behavioural	none	-0.0511	0.0689	-0.0661	-0.0165
belief	none	-0.0253	-0.0475	0.0542	0.071
beliefs	none	0.0419	-0.0554	0.056	0.0236
believed	none	-0.017	-0.0812	0.0611	0.0848
beneficial	none	0.026	-0.1054	0.0914	0.1061
benefit	none	-0.0285	0.045	-0.0483	-0.0484
benefits	none	0.0039	-0.0444	0.029	0.0281
best	none	-0.0667	-0.0308	0.0083	0.0703
beta	none	0.0345	-0.0811	0.0898	0.0401
better	none	0.0254	-0.0049	-0.0005	-0.0105
better understanding	none	0.0552	-0.0687	0.0385	0.0442
bias	none	0.0149	0.0195	-0.0225	-0.0039
biased	none	0.0108	-0.0018	-0.001	0.0246
biases	none	0.0183	0.1024	-0.1018	-0.0843
bilaterally	none	-0.0368	0.0756	-0.0451	-0.0314
bilinguals	none	-0.0058	0.0363	-0.0324	-0.0432
binding	none	-0.0633	0.0459	-0.0637	-0.0329
biological	none	-0.0244	0.16	-0.1393	-0.1457
biomarker	none	0.0081	-0.066	0.0448	0.0599
biomarkers	none	0.0473	-0.1186	0.0957	0.0902
bipolar	none	0.038	-0.1132	0.1046	0.1082
bipolar disorder	none	0.0303	-0.1058	0.0942	0.1011
blind	social	0.1157	0.1135	-0.115	-0.1939
block	none	0.0513	-0.0901	0.1034	0.0619
block design	none	0.0377	-0.0928	0.1039	0.0767
blocked	none	-0.0441	0.0749	-0.0702	-0.0461
blocks	none	-0.0113	0.0603	-0.0562	-0.0484
blood	none	0.0097	-0.1669	0.1506	0.1636
blood flow	none	-0.0361	-0.1235	0.112	0.1336
blood oxygen	none	0.0164	-0.133	0.1214	0.1261
blood oxygenation	none	0.0374	-0.0468	0.0432	0.0432
bodily	none	-0.0765	-0.0671	0.0701	0.1019
body	none	-0.1664	0.1209	-0.0993	-0.0102
bold	none	0.0327	-0.1283	0.1382	0.1152
bold response	none	-0.0246	-0.0385	0.0464	0.039
bold responses	none	0.0392	-0.0064	0.0179	-0.0057
bold signal	none	0.0455	-0.1144	0.1125	0.0885
bold signals	none	0.0479	-0.0369	0.0414	0.0328
brains	none	-0.0172	-0.0197	0.0017	0.0178
brainstem	none	0.0348	-0.2076	0.1928	0.1555
brief	none	-0.0178	-0.0693	0.0577	0.0764
broad	none	0.0396	-0.011	-0.0033	0.0137
broader	none	-0.0422	-0.0162	0.0155	0.0203
broca	none	-0.0334	-0.0463	0.0502	0.0473
brodmann	none	0.0206	-0.1028	0.115	0.115
brodmann ba	none	-0.0169	-0.0547	0.065	0.0744
button	none	0.0196	-0.0117	0.0074	0.0012
calculated	none	0.0311	-0.1353	0.1052	0.0881
calculation	none	-0.0986	0.1025	-0.0891	-0.013
called	none	0.0181	0.1048	-0.0907	-0.1345
callosum	none	0.033	-0.0728	0.0799	0.0453
candidate	none	0.0063	-0.0479	0.037	0.0371
canonical	none	-0.0226	0.0462	-0.0528	-0.0516
capacity	none	-0.0309	0.0627	-0.0486	-0.0269
capture	none	0.0096	0.0281	-0.018	-0.0535
carried	none	-0.0174	0.0914	-0.0783	-0.058
carriers	none	-0.0248	-0.0446	0.0495	0.0611
case	none	-0.015	0.0086	-0.0078	0.0083
cases	none	-0.009	0.0291	-0.0078	-0.0204
categorical	none	-0.0195	0.0961	-0.0964	-0.1244
categories	none	-0.0484	0.2609	-0.2604	-0.2597
categorization	none	0.0412	0.0771	-0.0638	-0.1262
category	none	0.0023	0.2104	-0.2078	-0.239
caudal	none	-0.0308	-0.1651	0.1712	0.1923
caudate	none	0.0157	-0.1883	0.1631	0.19
caudate nucleus	none	-0.0108	-0.077	0.0722	0.1072
causal	none	-0.1271	0.0702	-0.0527	0.0261
causal modeling	none	-0.1069	0.0436	-0.0278	0.048
causality	none	0.0028	-0.0734	0.0594	0.0684
cause	none	-0.0304	-0.0625	0.0546	0.0861
caused	none	-0.0737	0.0213	-0.0223	0.0172
causes	none	0.0192	-0.0467	0.0524	0.0278
center	none	-0.0503	-0.0619	0.0614	0.0745
centered	none	0.0096	-0.0192	0.0249	0.0094
central	none	0.0164	-0.1707	0.1846	0.171
central role	none	0.0235	-0.0007	-0.004	-0.0051
cerebellar	none	-0.0336	0.0036	0.0126	0.0398
cerebellum	none	-0.0271	-0.1696	0.1805	0.1916
cerebral	none	-0.0372	-0.1614	0.1681	0.1954
cerebral blood	none	-0.0226	-0.1372	0.1217	0.1358
cerebral cortex	none	0.0036	-0.0646	0.0608	0.0719
certain	none	0.0861	-0.0648	0.066	0.0099
challenge	none	0.0384	-0.0547	0.0529	0.0343
challenges	none	0.0157	0.0384	-0.0264	-0.0169
challenging	none	-0.0019	0.0256	-0.0231	-0.0334
change	none	0.0047	-0.0233	0.0252	0.0102
changed	none	-0.0077	0.0657	-0.0664	-0.0554
changing	none	-0.0051	-0.0395	0.0377	0.044
character	none	-0.0265	0.0245	-0.0221	-0.0015
characteristic	none	-0.0239	0.0452	-0.0404	-0.014
characteristics	none	0.0683	-0.0718	0.0609	0.0506
characterization	none	-0.0063	-0.0315	0.0191	0.0455
characterize	none	0.0428	-0.0935	0.0837	0.0649
characterized	none	0.0315	-0.1471	0.1085	0.124
characterizing	none	0.0311	-0.0186	0.0113	0.0129
characters	none	-0.0777	0.2028	-0.1848	-0.1522
childhood	none	0.0598	-0.0052	-0.0045	-0.0243
children	none	0.0433	0.0558	-0.0518	-0.0716
children adolescents	none	0.0633	-0.0029	-0.0026	-0.0085
chinese	none	-0.0314	0.0925	-0.0852	-0.075
choice	none	0.0438	-0.0334	0.0241	0.0554
choices	none	0.0328	-0.06	0.0377	0.0783
choose	none	0.0516	-0.0764	0.0558	0.1028
chosen	none	-0.0442	-0.0566	0.0483	0.105
chronic	terrestrial	0.0339	-0.2696	0.249	0.2219
chronic pain	none	0.0096	-0.2151	0.1907	0.2082
cingulate	social,terrestrial,fossorial	0.1694	-0.3666	0.322	0.2755
cingulate cortex	social,terrestrial	0.169	-0.3269	0.2838	0.2351
cingulate cortices	none	0.0066	-0.1934	0.1675	0.1974
cingulate gyrus	social	0.123	-0.1777	0.1609	0.1058
circuit	none	-0.0337	-0.1507	0.1482	0.196
circuitry	none	0.0537	-0.1541	0.1274	0.146
circuits	none	-0.022	-0.21	0.2179	0.2386
clarify	none	-0.0262	-0.0343	0.0255	0.027
class	none	-0.06	0.0781	-0.0702	-0.0486
classic	none	-0.0608	-0.0326	0.0405	0.0546
classical	none	-0.0324	-0.029	0.0257	0.0392
classification	none	-0.011	0.0418	-0.0524	-0.0443
classified	none	-0.0388	0.1074	-0.1242	-0.0882
clear	none	0.0042	-0.0251	0.0278	0.0111
clearly	none	-0.0096	-0.0117	0.0081	0.0116
clinical	none	0.0241	-0.2194	0.2025	0.2117
clinically	none	-0.0435	-0.1161	0.0876	0.1458
clips	none	-0.0714	0.1039	-0.0828	-0.0516
close	none	-0.0233	-0.0003	-0.0044	0.0277
closed	none	0.0272	0.0694	-0.0452	-0.0836
closely	none	-0.074	0.0055	-0.0331	0.0187
cluster	none	0.0342	0.0082	-0.0101	-0.04
clustering	none	-0.0437	-0.006	0.0024	0.049
clusters	none	-0.0323	-0.0295	0.0157	0.0549
code	none	-0.0817	0.1167	-0.0917	-0.0865
coding	none	-0.0777	0.096	-0.071	-0.0346
cognition	none	0.0198	0.0199	-0.0309	-0.0078
cognitive	none	0.0365	-0.1472	0.1165	0.15
cognitive control	none	-0.0053	-0.0948	0.0865	0.1273
cognitive deficits	none	-0.0279	-0.0502	0.0436	0.0624
cognitive emotional	none	0.06	-0.0571	0.0543	0.039
cognitive function	none	-0.0214	-0.0088	-0.0013	0.035
cognitive functions	none	-0.0296	-0.0981	0.0874	0.1326
cognitive impairment	none	0.001	-0.0314	-0.0092	0.0207
cognitive neuroscience	none	0.041	0.0798	-0.0615	-0.1307
cognitive performance	none	0.0359	-0.0937	0.081	0.0872
cognitive processes	none	-0.0086	-0.0397	0.043	0.0589
cognitive task	none	0.073	-0.0875	0.0616	0.0262
cognitive tasks	none	0.0219	-0.0426	0.0194	0.042
cognitively	none	-0.0029	-0.1182	0.1201	0.1213
coherence	none	0.0437	0.0323	-0.0179	-0.0711
coherent	none	0.0551	0.1163	-0.1227	-0.1656
cohort	none	-0.0776	-0.0309	0.0055	0.0448
collected	none	0.0433	-0.049	0.0488	0.0053
collectively	none	-0.0135	0.0162	-0.015	0.0125
color	none	0.0031	0.2192	-0.1925	-0.1963
combination	none	-0.0373	-0.0526	0.032	0.07
combinations	none	0.0382	0.0021	0.0269	-0.0374
combined	none	-0.05	-0.0048	0.0048	0.0094
combining	none	0.0044	0.0533	-0.0331	-0.0697
common	none	-0.0194	-0.0345	0.0367	0.084
commonly	none	0.0015	0.0417	-0.0556	-0.0311
communication	none	0.0036	0.0208	-0.0194	-0.0393
community	none	0.0099	0.0002	-0.0184	-0.0258
comparable	none	0.0421	-0.0734	0.081	0.0622
compare	none	0.0343	-0.0062	0.0264	-0.0074
comparing	none	0.0025	0.0276	-0.0278	-0.0225
comparisons	none	-0.0194	-0.0371	0.0412	0.038
compatible	none	-0.0672	0.0022	0.0355	0.0347
compensate	none	0.0199	-0.0094	0.0289	0.0059
compensation	none	0.0171	-0.0519	0.0663	0.0333
compensatory	none	-0.0006	-0.0327	0.0344	0.0339
competing	none	0.0602	-0.0142	0.019	-0.0052
competition	none	-0.0105	0.1058	-0.0886	-0.0798
complementary	none	-0.0301	0.0118	-0.004	-0.0047
complete	none	-0.0128	0.0343	-0.021	-0.0178
completed	none	0.0539	-0.1022	0.0816	0.073
completely	none	-0.0236	-0.0477	0.0433	0.0702
complex	none	-0.0013	0.1521	-0.131	-0.168
complexity	none	-0.0023	-0.0203	0.0286	0.0123
component	none	0.0615	-0.0482	0.0517	-0.0025
component ica	none	0.1107	-0.1108	0.0885	0.0252
components	none	0.0782	0.0518	-0.0469	-0.086
composed	none	-0.0254	0.0722	-0.0696	-0.0944
comprehension	none	0.0159	0.0147	-0.0134	-0.0615
comprehensive	none	0.0586	-0.0942	0.0804	0.0691
comprised	none	0.0263	0.0535	-0.0486	-0.086
compromised	none	-0.0269	0.0066	-0.0247	0.0287
compulsive	none	-0.0022	-0.0734	0.0741	0.1127
compulsive disorder	none	-0.0316	-0.0525	0.0548	0.1034
computation	none	-0.0415	0.0572	-0.0677	-0.0225
computational	none	0.0164	0.0262	-0.0287	-0.0501
computed	none	0.0593	-0.0997	0.0945	0.0586
concentration	none	0.0175	-0.16	0.1304	0.1405
concept	none	-0.0037	-0.0394	0.0371	0.0507
concepts	none	-0.1407	0.1294	-0.1411	-0.0604
conceptual	none	-0.1071	0.136	-0.1397	-0.11
concerning	none	-0.0047	-0.0296	0.0194	0.0295
conclude	none	-0.0875	0.098	-0.0713	-0.0156
conclusion	none	-0.042	-0.1605	0.1385	0.1703
concomitant	none	-0.0138	-0.0459	0.0522	0.0499
concrete	none	-0.0457	0.0441	-0.0554	-0.0181
concurrent	none	0.0651	0.0018	-0.0039	-0.0341
concurrently	none	0.0274	0.0654	-0.048	-0.0792
condition	none	0.0713	-0.0875	0.0766	0.0458
conditioned	none	-0.0286	-0.0987	0.0708	0.1462
conditioning	none	-0.024	-0.1689	0.1384	0.1905
conditions	none	0.0458	-0.0236	0.0537	0
conductance	none	-0.0001	-0.0775	0.0675	0.0971
conducted	none	0.0253	-0.1266	0.1024	0.0996
confidence	none	-0.0276	-0.0387	0.0291	0.0224
confirm	none	0.0408	0.0189	-0.0024	-0.0272
confirmed	none	-0.0478	0.1101	-0.1219	-0.0764
conflict	none	0.067	-0.0665	0.0639	0.0664
conflicting	none	-0.0488	0.0485	-0.0581	0.0032
confounding	none	-0.0191	0.0047	-0.0201	0.0191
congruency	none	-0.002	0.0737	-0.0441	-0.0596
congruent	none	-0.0868	0.0797	-0.0747	-0.0273
congruent incongruent	none	-0.0186	0.0519	-0.0471	-0.0689
conjunction	none	0.0225	0.0472	-0.0254	-0.0326
connected	none	0.0644	-0.0809	0.0691	0.0398
connection	none	0.0031	-0.0197	0.0193	0.0094
connections	none	0.0356	-0.0536	0.0623	0.0399
connectivity	none	0.0551	-0.1318	0.0958	0.0966
connectivity amygdala	none	-0.0118	-0.053	0.0317	0.0549
connectivity analyses	none	0.004	0.0606	-0.0689	-0.0732
connectivity anterior	none	0.0562	-0.0909	0.0793	0.0529
connectivity fc	none	0.0462	-0.0702	0.0458	0.0203
connectivity networks	none	0.0385	-0.0804	0.0701	0.0636
connectivity patterns	none	0.0278	-0.0659	0.0569	0.05
connectivity posterior	none	0.0353	-0.0661	0.0479	0.0338
connectivity rsfc	none	0.0555	-0.0435	0.0372	0.0256
connectivity using	none	0.025	-0.0578	0.0614	0.044
conscious	none	-0.005	0.0116	-0.0199	-0.0045
consciousness	none	0.0235	-0.0283	0.0249	-0.0006
consecutive	none	-0.0139	0.0799	-0.0501	-0.0854
consequence	none	0.0198	-0.0719	0.0716	0.0462
consequences	none	0.1001	-0.123	0.1122	0.0767
consequently	none	0.0027	-0.0089	0.0113	0.0037
consider	none	0.0203	0.0116	-0.0092	-0.0074
considerable	none	-0.0481	-0.0145	-0.0016	0.0544
considered	none	-0.0084	0.0402	-0.0472	-0.0434
considering	none	0.0644	-0.0073	-0.0037	-0.0082
consisted	none	-0.0087	-0.0385	0.0315	0.0431
consistency	none	0.051	-0.002	-0.0091	-0.0065
consistently	none	-0.0306	0.0167	-0.0194	-0.0035
consisting	none	-0.0262	-0.104	0.102	0.1054
consists	none	-0.0111	-0.0056	0.0213	0.0014
consolidation	none	-0.0585	0.0101	-0.0233	-0.0001
constant	none	0.0159	0.0922	-0.0834	-0.1016
constitute	none	0.006	0.0077	-0.0031	0.0021
constrained	none	0.0653	0.0663	-0.0724	-0.0939
constraints	none	-0.0401	0.0414	-0.0376	-0.0271
construct	none	-0.0239	-0.0357	0.0106	0.0347
constructed	none	-0.015	0.003	-0.0119	-0.0131
construction	none	-0.0345	-0.0818	0.0563	0.079
consumption	none	0.0339	-0.0751	0.0515	0.0544
contain	none	-0.0471	0.0482	-0.0212	-0.012
contained	none	-0.0591	0.0475	-0.0367	-0.0388
containing	none	-0.0225	0.0949	-0.0745	-0.0936
contains	none	0.0462	0.0974	-0.0893	-0.1252
content	none	0.045	0.0719	-0.0828	-0.1043
contents	none	-0.0298	0.0628	-0.0743	-0.047
context	none	0.0146	-0.0425	0.0092	0.0124
contexts	none	0.0469	0.0055	-0.0069	-0.0409
contextual	none	0.042	0.0144	-0.0368	-0.0418
contingent	none	-0.0963	0.0028	-0.0068	0.066
continuous	none	0.0762	-0.1123	0.1242	0.0837
continuously	none	0.0454	-0.0037	0.0114	-0.0132
contralateral	none	-0.0667	-0.0859	0.1088	0.1313
contrary	none	-0.0326	-0.006	0.0054	0.0124
contrast	none	-0.0034	0.0096	0.0071	0.0011
contrasted	none	0.0321	0.1106	-0.0986	-0.106
contrasting	none	-0.011	0.0776	-0.0585	-0.0767
contrasts	none	-0.007	0.0265	-0.0198	-0.0141
contribute	none	0.003	-0.1322	0.1104	0.1403
contributed	none	-0.0136	-0.0277	0.0203	0.0432
contributes	none	0.0204	-0.0006	-0.008	-0.0265
contributing	none	-0.012	-0.066	0.0456	0.0669
contribution	none	-0.0251	0.0396	-0.0346	-0.0176
contributions	none	-0.0511	0.0337	-0.0485	-0.0137
control	none	-0.0433	-0.1583	0.1687	0.2276
control condition	none	0.0223	0.0105	-0.0084	-0.0156
control conditions	none	-0.0092	0.0422	-0.0115	-0.0381
control group	none	-0.0274	-0.0482	0.0389	0.0724
control groups	none	0.0408	-0.0739	0.0648	0.0447
control network	none	0.0201	-0.1174	0.108	0.1185
control processes	none	-0.0252	-0.0394	0.0521	0.0638
control task	none	-0.0615	0.0063	-0.0034	0.0435
controlled	none	0.0395	-0.1475	0.1537	0.1295
controlling	none	-0.0103	-0.0315	0.0412	0.0476
controls	none	0.0547	-0.1714	0.1532	0.1265
controls hc	none	0.0626	-0.1015	0.0859	0.0699
controls hcs	none	0.0193	-0.0677	0.0468	0.0647
controls using	none	-0.0016	-0.0126	-0.0013	0.0175
controversial	none	-0.0579	0.0568	-0.0396	-0.0164
conventional	none	0.0745	0.0073	-0.0011	-0.0583
convergence	none	-0.0735	0.0586	-0.0482	-0.017
converging	none	-0.0709	0.1001	-0.1033	-0.0669
conversely	none	-0.0473	0.0376	-0.0416	0.0115
conveyed	none	0.0164	0.1082	-0.0877	-0.12
coordinates	none	-0.0694	0.0943	-0.0755	-0.0543
coordination	none	-0.052	-0.0823	0.1051	0.123
core	none	0.0174	0.0202	-0.0335	-0.0407
corpus	none	0.0394	-0.0687	0.0742	0.0365
corpus callosum	none	0.033	-0.0728	0.0799	0.0453
correct	none	0.0078	-0.0242	0.0134	0.0512
corrected	none	0.0853	-0.1482	0.1203	0.0971
correction	none	0.0285	-0.0973	0.0805	0.0717
correctly	none	-0.0558	0.0726	-0.0709	-0.039
correlate	none	-0.0315	-0.0002	0.0074	0.0275
correlated	none	0.0599	-0.2432	0.217	0.2057
correlated negatively	none	0.0383	-0.0881	0.0901	0.0547
correlated positively	none	0.0253	-0.0797	0.0645	0.077
correlates	none	0.0797	-0.0563	0.0474	0.019
correlating	none	0.0063	-0.0108	0.0087	-0.0043
correlation	none	0.0679	-0.1219	0.1105	0.078
correlation analyses	none	0.0285	-0.0703	0.0611	0.0642
correlations	none	0.0636	-0.1533	0.1279	0.0957
correspond	none	-0.0467	0.0141	-0.019	-0.0036
corresponded	none	-0.0351	0.1164	-0.1259	-0.1191
correspondence	none	0.026	0.0345	-0.0226	-0.0584
corresponding	none	0.0117	0.0265	-0.0249	-0.0221
cortex acc	social	0.1246	-0.206	0.1837	0.1601
cortex amygdala	none	-0.0304	-0.1078	0.0927	0.1464
cortex anterior	none	0.0275	-0.1251	0.1028	0.143
cortex ba	none	0.029	-0.0037	0.0275	-0.0141
cortex bilaterally	none	0.0079	0.0223	0.0027	-0.0017
cortex cerebellum	none	-0.0308	-0.0478	0.062	0.0838
cortex dacc	none	0.0228	-0.0892	0.0574	0.0948
cortex dlpfc	none	-0.0105	-0.1503	0.1464	0.187
cortex dmpfc	none	0.1006	-0.1142	0.0861	0.065
cortex dorsal	none	-0.0116	-0.0447	0.0468	0.0384
cortex dorsolateral	none	-0.0173	0.0018	0.0069	0.0136
cortex frontal	none	0.0074	-0.0615	0.0665	0.0654
cortex hippocampus	none	0.0559	-0.0389	0.0203	-0.0008
cortex inferior	none	-0.0392	-0.138	0.1157	0.1604
cortex insula	none	0.0394	-0.1509	0.128	0.1464
cortex involved	none	-0.0266	0.0145	-0.0265	0.0331
cortex lateral	none	0.0172	-0.02	0.0166	0.0204
cortex m1	none	-0.0475	-0.0567	0.0766	0.0874
cortex medial	none	0.0757	-0.0696	0.059	0.0123
cortex middle	none	0.0353	-0.0608	0.0547	0.0416
cortex mpfc	social	0.1542	-0.1228	0.0867	0.0522
cortex ofc	none	-0.0145	-0.0567	0.0486	0.1397
cortex parietal	none	-0.0633	0.0498	-0.0385	0.0347
cortex pcc	social	0.1446	-0.1079	0.0758	0.0134
cortex pfc	none	0.0502	-0.1058	0.0922	0.1017
cortex posterior	none	0.085	-0.0701	0.0512	0.0157
cortex ppc	none	-0.0634	0.1559	-0.1224	-0.0925
cortex precuneus	social	0.1346	-0.0352	0.0359	-0.0631
cortex suggest	none	-0.0332	0.0265	-0.0217	-0.0198
cortex superior	none	-0.0014	-0.0969	0.1098	0.0953
cortex supplementary	none	-0.0652	-0.1072	0.1125	0.1404
cortex thalamus	none	0.0345	-0.1539	0.1461	0.1346
cortex ventral	none	-0.0005	-0.0619	0.0436	0.0719
cortex vlpfc	none	0.0574	-0.1122	0.1145	0.0957
cortex vmpfc	none	0.0832	-0.0469	0.0193	0.042
cortical	none	-0.0324	-0.0338	0.0666	0.0327
cortical involved	none	-0.0033	0.1352	-0.1346	-0.1206
cortical network	none	-0.0564	-0.0171	0.0345	0.0704
cortical networks	none	-0.0155	0.0834	-0.0611	-0.0624
cortical subcortical	terrestrial,fossorial	-0.0386	-0.2404	0.2319	0.245
cortical thickness	none	-0.0058	-0.0171	0.0137	0.0109
cortices	none	0.008	-0.1215	0.1347	0.1174
cortico	none	-0.0514	-0.1242	0.1217	0.1664
cost	none	0.0193	-0.0399	0.0476	0.0336
costs	none	-0.0131	0.1049	-0.0915	-0.0661
coupled	none	0.0276	-0.0901	0.0789	0.0687
coupling	none	0.0062	-0.063	0.0612	0.0767
course	none	0.0851	-0.088	0.09	0.0332
courses	none	-0.0031	-0.0231	0.0216	0.0022
covariance	none	0.0175	-0.0397	0.0259	0.0416
covaried	none	-0.033	-0.0708	0.0612	0.1006
covert	none	-0.0044	0.1104	-0.0831	-0.106
craving	none	0.0708	-0.0633	0.0415	0.0194
created	none	0.0449	0.0767	-0.0703	-0.1172
criteria	none	-0.0076	-0.0403	0.0355	0.0611
critical	none	-0.0862	0.0323	-0.0172	0.0067
critical role	none	-0.0333	0.0062	0.0058	0.0169
critically	none	-0.1019	0.1148	-0.0993	-0.0635
cross	none	0.0559	0.0493	-0.0282	-0.0966
cross modal	none	0.0545	0.1117	-0.0865	-0.163
cross sectional	none	0.0243	-0.0544	0.0539	0.0364
crossover	none	0.0349	-0.1414	0.1223	0.1299
crucial	none	-0.072	0.1089	-0.1075	-0.0456
crucial role	none	-0.041	0.0157	-0.0133	0.0324
crucially	none	-0.065	-0.0496	0.0637	0.0588
crus	none	-0.037	0.0522	-0.0424	-0.0078
cue	none	-0.0378	0.0688	-0.0461	-0.0418
cued	none	-0.0284	-0.0017	0.02	0.0395
cues	none	0.0328	0.093	-0.0645	-0.1253
cuneus	social	0.287	0.0701	-0.037	-0.2361
current	none	0.0708	0.0094	-0.0274	-0.0633
current functional	none	0.0113	0.061	-0.0504	-0.062
currently	none	0.0025	-0.054	0.0475	0.0516
dacc	none	0.0516	-0.1	0.0647	0.0978
daily	none	0.0014	-0.0618	0.0595	0.068
daily life	none	-0.0013	0.0178	-0.0061	-0.0039
damage	none	-0.0371	0.0401	-0.0495	-0.0254
dataset	none	0.0562	0.0008	0.009	-0.0258
datasets	none	0.078	-0.0418	0.0437	-0.0189
date	none	0.0185	0.0129	-0.0233	-0.0153
day	none	-0.0313	-0.0524	0.0231	0.0562
days	none	-0.0229	-0.0963	0.0791	0.1019
deactivated	none	0.0506	-0.1138	0.0832	0.0952
deactivation	social	0.1505	-0.1109	0.103	0.0115
deactivations	none	0.1044	-0.1114	0.1062	0.0177
debate	none	-0.0134	0.0387	-0.0301	-0.0485
debated	none	0.0036	0.1128	-0.0986	-0.1133
decision	none	0.06	-0.0369	0.0293	0.0517
decision making	none	0.089	-0.0924	0.0816	0.1044
decision task	none	-0.0054	0.0311	-0.0363	-0.0465
decisions	none	0.0097	0.0059	-0.0351	0.0126
decline	none	-0.0254	-0.0517	0.0267	0.0617
declines	none	-0.0222	-0.0139	0.0284	0.021
decoding	none	0.0251	0.103	-0.0784	-0.1634
decreases	none	0.0264	-0.0627	0.0579	0.0598
decreasing	none	0.0155	0.0127	-0.0091	-0.0099
deep	none	-0.0439	-0.0193	0.0021	0.0291
default	social	0.1209	-0.1035	0.0709	0.0155
default mode	social	0.1321	-0.1046	0.0737	0.0128
default network	none	0.0448	-0.0514	0.0225	-0.0067
deficient	none	0.0166	-0.0107	0.0124	0.0089
deficit	none	-0.02	-0.0207	0.03	0.035
deficit hyperactivity	none	0.0192	-0.1096	0.0975	0.1234
deficits	none	-0.0722	-0.0283	-0.0039	0.0723
define	none	-0.0249	-0.072	0.0694	0.0691
defined	none	0.0197	0.0983	-0.0861	-0.1276
degree	none	-0.0424	-0.0015	-0.0155	0.0084
degrees	none	-0.0046	-0.0443	0.0472	0.0504
delay	none	0.0742	0.0341	-0.0244	-0.0362
delayed	none	-0.0143	0.0337	-0.0204	-0.0096
delivered	none	0.0073	-0.1683	0.1725	0.1617
demand	none	-0.0138	-0.0136	0.0087	0.0462
demanding	none	-0.0056	0.0533	-0.0416	-0.0187
demands	none	-0.0235	0.0533	-0.0492	-0.0226
dementia	none	-0.1127	-0.0039	-0.0465	0.046
demonstrate	none	-0.0651	-0.025	0.0237	0.0631
demonstrated	none	-0.018	-0.1344	0.1179	0.1364
demonstrates	none	0.0245	-0.0111	0.011	-0.0037
demonstrating	none	-0.0418	0.0754	-0.0841	-0.0613
density	none	-0.0295	-0.0229	-0.0044	0.0335
depend	none	0.0145	0.0965	-0.0832	-0.0838
depended	none	-0.0274	0.0595	-0.0478	-0.0501
dependence	none	0.0145	-0.0323	0.0468	0.0268
depending	none	0.0269	-0.0042	-0.0021	-0.0089
depends	none	-0.0053	0.0328	-0.0345	-0.0288
depicting	none	-0.0507	0.0708	-0.0762	-0.0125
depressed	none	0.0587	-0.1615	0.1295	0.13
depression	none	0.0734	-0.148	0.1141	0.1099
depressive	none	0.0299	-0.0896	0.061	0.0733
depressive disorder	none	0.0163	-0.0696	0.044	0.066
deprivation	none	-0.033	0.2041	-0.1944	-0.1899
depth	none	-0.0048	0.224	-0.2166	-0.225
derived	none	0.027	0.0472	-0.0506	-0.0628
described	none	0.0401	-0.163	0.153	0.1267
describing	none	-0.0498	0.0338	-0.0461	-0.013
design	none	0.0739	-0.0924	0.106	0.0615
designed	none	-0.0281	0.0496	-0.0479	-0.0245
designs	none	0.0665	-0.0294	0.0321	-0.0442
despite	none	-0.0145	0.0261	-0.0196	-0.0296
detailed	none	-0.0273	0.0486	-0.0257	-0.0197
details	none	-0.0123	-0.0069	-0.038	0.0015
detect	none	0.0042	-0.0622	0.0587	0.0647
detected	none	-0.0547	-0.0736	0.0859	0.097
detecting	none	-0.0144	0.0509	-0.0534	-0.0233
detection	none	-0.0576	0.0884	-0.0662	-0.0797
detection task	none	-0.0692	0.122	-0.09	-0.092
determine	none	0.0281	-0.1032	0.1087	0.0629
determined	none	-0.0344	-0.0472	0.0387	0.0681
determining	none	-0.0228	-0.0462	0.0575	0.0713
develop	none	0.0335	-0.0421	0.0371	0.0312
developed	none	-0.0128	0.0204	-0.0075	0.0073
developing	none	0.0745	0.0028	-0.0192	-0.0407
development	none	0.0565	-0.003	-0.0032	-0.0285
developmental	none	0.0608	0.1133	-0.091	-0.127
diagnosed	none	-0.0446	-0.0798	0.0383	0.1053
diagnosis	none	-0.004	-0.0823	0.0625	0.0854
diagnostic	none	0.0346	-0.0842	0.0732	0.0733
did	none	-0.0348	0.0109	-0.0038	0.0039
did differ	none	-0.0096	0.0323	-0.0285	-0.0414
differ	none	-0.0178	-0.023	0.022	0.023
differed	none	-0.0241	0.0019	-0.0063	-0.005
difference	none	-0.0121	-0.0631	0.0643	0.0624
differential	none	-0.0344	-0.0616	0.0763	0.0956
differentially	none	-0.0291	0.1084	-0.1082	-0.0896
differentiate	none	-0.0493	-0.0474	0.0461	0.0739
differentiated	none	-0.0398	-0.0672	0.0391	0.0839
differentiation	none	0.0322	0.0586	-0.0623	-0.0549
differently	none	0.0089	0.0184	0.0038	-0.0248
differing	none	0.0313	0.002	0.0123	-0.023
differs	none	-0.0076	-0.023	0.0127	0.0223
difficult	none	-0.0238	0.03	-0.0294	-0.0229
difficulties	none	0.0729	-0.0178	0.0089	-0.0465
difficulty	none	-0.0225	0.0218	-0.0346	0.0044
diffusion	none	-0.0243	-0.0631	0.0388	0.051
diffusion tensor	none	-0.0065	-0.0718	0.0539	0.052
digit	none	-0.0298	0.0728	-0.0737	-0.0468
dimension	none	0.0232	0.1412	-0.1456	-0.1258
dimensional	none	0.0137	0.1589	-0.1419	-0.1588
dimensions	none	0.025	-0.0209	0.0222	0.007
diminished	none	0.04	-0.0347	0.0268	0.0107
direct	none	-0.0356	0.0797	-0.0648	-0.051
direct evidence	none	-0.0379	-0.0071	0.0113	0.0212
directed	none	-0.0682	0.0527	-0.0347	0.0024
direction	none	-0.0586	0.1564	-0.1124	-0.1152
directions	none	-0.0064	0.0525	-0.0369	-0.0387
directly	none	-0.01	-0.0491	0.0652	0.054
disability	none	-0.0311	-0.0573	0.0492	0.0884
discrete	none	0.0556	0.0853	-0.0976	-0.099
discriminate	none	0.0358	0.093	-0.0802	-0.099
discriminated	none	-0.0816	0.1082	-0.0909	-0.0492
discrimination	none	-0.0058	0.0763	-0.0704	-0.0929
discrimination task	none	-0.0049	0.1006	-0.1092	-0.1062
discriminative	none	0.0052	-0.1482	0.1376	0.1488
discuss	none	-0.0566	0.0738	-0.0677	-0.0481
discussed	none	-0.0142	0.0334	-0.0454	-0.0407
discussion	none	0.0442	-0.0645	0.0605	0.0448
disease	none	-0.0339	-0.1096	0.0801	0.1242
disease ad	none	-0.0152	0.0137	-0.0382	-0.0253
disease pd	none	-0.0594	-0.0588	0.0664	0.0821
diseases	none	-0.0163	-0.0929	0.074	0.0847
disentangle	none	-0.0314	0.0577	-0.0471	-0.0119
disgust	none	-0.0054	-0.0296	0.004	0.0349
disorder	none	0.0548	-0.1509	0.1238	0.1402
disorder adhd	none	0.0335	-0.0921	0.076	0.0983
disorder mdd	none	0.0134	-0.0676	0.0495	0.0624
disorder ocd	none	-0.0258	-0.0339	0.0304	0.0813
disorder ptsd	none	0.0832	-0.0421	0.0098	-0.0066
disorders	none	0.0516	-0.1607	0.1314	0.1387
display	none	0.027	0.0887	-0.0799	-0.109
displayed	none	0.0058	-0.0573	0.0471	0.0459
displays	none	0.0196	0.1513	-0.1565	-0.151
disrupted	none	0.0824	-0.1062	0.0857	0.0528
disruption	none	0.0285	-0.0562	0.0383	0.0533
dissociable	none	-0.0428	-0.0714	0.0721	0.1169
dissociate	none	-0.0126	-0.0166	0.0147	0.0332
dissociated	none	-0.0003	0.0315	-0.0302	-0.0208
dissociation	none	-0.062	0.1004	-0.0896	-0.0804
distance	none	-0.0041	0.1463	-0.141	-0.1224
distinction	none	-0.0277	0.086	-0.065	-0.0693
distinguish	none	-0.0036	0.0663	-0.0578	-0.0705
distinguished	none	-0.0327	-0.0268	0.0346	0.0431
distraction	none	-0.0303	-0.0396	0.0373	0.0562
distractor	none	-0.0719	0.0791	-0.065	-0.0485
distractors	none	-0.0312	0.0754	-0.0706	-0.0439
distress	none	0.029	-0.0282	0.0142	-0.0132
distributed	none	-0.0311	0.0633	-0.0601	-0.044
distributed network	none	-0.0439	0.0884	-0.0898	-0.0625
distribution	none	-0.0447	0.0359	-0.0144	-0.0426
disturbances	none	0.0413	-0.1072	0.0799	0.071
disturbed	none	0.0288	-0.0567	0.0584	0.0559
divergent	none	-0.0746	-0.051	0.0122	0.1024
diverse	none	-0.0219	-0.0113	0.0322	0.0205
divided	none	-0.0667	0.0717	-0.0888	-0.0301
dlpfc	none	-0.0043	-0.1669	0.1604	0.2011
dmn	none	0.091	-0.0852	0.0595	0.0171
dmpfc	none	0.0967	-0.1447	0.1048	0.087
documented	none	-0.055	-0.0515	0.0569	0.0914
does	none	0.0358	0.0883	-0.0759	-0.0986
domain	none	0.0389	0.0633	-0.054	-0.0795
domain general	none	-0.0181	0.0042	0.0008	0.0049
domains	none	0.0252	-0.0214	0.0094	0.0381
dominance	none	-0.0505	0.0182	-0.0026	0.0116
dominant	none	-0.0321	-0.0486	0.0719	0.0647
dopamine	none	0.0233	-0.1318	0.1191	0.1401
dopaminergic	none	-0.0119	-0.1315	0.105	0.1391
dorsal	none	-0.0136	-0.0007	0.0201	0.0362
dorsal anterior	none	0.1006	-0.1838	0.1565	0.1323
dorsal attention	none	-0.0261	0.0797	-0.0893	-0.0579
dorsal medial	none	0.0048	-0.0816	0.0493	0.0853
dorsal premotor	none	-0.0823	-0.0193	0.0591	0.0829
dorsal striatum	none	-0.034	-0.0684	0.0675	0.1141
dorsal ventral	none	-0.0666	0.0863	-0.067	-0.0433
dorsolateral	none	-0.0446	-0.1215	0.1178	0.1864
dorsolateral pfc	none	0.0135	-0.077	0.0651	0.0929
dorsolateral prefrontal	none	-0.0506	-0.107	0.103	0.1765
dorsomedial	none	0.0734	-0.1809	0.1508	0.1486
dorsomedial prefrontal	none	0.0557	-0.1485	0.1159	0.1195
dose	none	-0.0174	-0.1045	0.0842	0.1239
dot	none	0.0092	0.2059	-0.1872	-0.1959
double	none	-0.0041	-0.0649	0.0581	0.0536
double blind	none	0.0233	-0.1304	0.1062	0.1178
drive	none	0.0043	-0.0713	0.0796	0.0603
driven	none	0.0316	0.0431	-0.0213	-0.0616
driving	none	-0.0513	0.0446	-0.0479	-0.0221
drug	none	-0.0003	-0.1116	0.0931	0.1415
drugs	none	0.044	-0.0479	0.0483	0.0373
dti	none	0.0257	-0.0172	0.0163	-0.0286
dual	none	-0.0137	0.0342	-0.0115	-0.035
duration	none	0.0346	-0.0926	0.0879	0.0663
dynamic	none	-0.0656	0.1189	-0.105	-0.0894
dynamic causal	none	-0.1148	0.0694	-0.0412	0.0201
dynamically	none	-0.0152	0.0463	-0.0447	-0.0184
dynamics	none	0.0682	0.0628	-0.0466	-0.078
dysfunction	none	0.0434	-0.1736	0.1499	0.1688
dysfunctional	none	-0.0062	-0.0662	0.0658	0.0609
dysfunctions	none	0.0582	-0.014	0.0078	-0.0267
dyslexia	none	-0.0514	0.1127	-0.0872	-0.0935
dysregulation	none	0.0413	-0.1538	0.1189	0.135
earlier	none	0.0234	-0.0567	0.0583	0.0409
early	none	0.09	0.1815	-0.1635	-0.2367
early stage	none	-0.0436	0.0298	-0.0088	0.0009
early stages	none	0.0344	0.0235	-0.0087	-0.0369
early visual	social,arboreal	0.1133	0.3362	-0.3071	-0.3941
easy	none	0.0322	0.0363	-0.024	-0.033
eating	none	0.0262	-0.0758	0.058	0.0864
echo	none	0.0401	-0.0764	0.0658	0.0411
economic	none	0.0366	-0.0997	0.0885	0.0984
education	none	-0.0293	-0.0181	0.0297	0.0547
eeg	none	0.0281	0.0331	-0.0297	-0.0554
effect	none	0.024	-0.0413	0.0309	0.0217
effective	none	-0.0659	0.0475	-0.0453	-0.016
effective connectivity	none	-0.0677	0.1287	-0.1068	-0.0716
effectively	none	0.0392	-0.0246	0.0189	0.0171
effects	none	0.0235	0.0173	-0.0303	-0.0556
efficacy	none	-0.0255	-0.1183	0.1119	0.1265
efficiency	none	-0.0903	0.0521	-0.0401	0.0081
efficient	none	0.0023	0.1489	-0.1199	-0.1333
effort	none	-0.0214	-0.0588	0.0711	0.0721
effortful	none	-0.0289	-0.073	0.0813	0.0877
eighteen	none	0.0552	-0.0823	0.0796	0.0503
elderly	none	-0.0269	0.0028	-0.0101	0.0072
electrical	terrestrial	0.0243	-0.273	0.2581	0.2166
electroencephalography	none	0.0487	-0.059	0.0651	0.0332
electroencephalography eeg	none	0.0172	-0.0363	0.0341	0.0212
electrophysiological	none	-0.0551	0.0182	-0.0049	0.0031
elements	none	-0.011	0.0446	-0.0346	-0.032
elevated	none	-0.0046	-0.0146	0.0084	0.0048
elicit	none	0.0721	-0.0729	0.0685	0.031
elicited	none	-0.0007	0.1341	-0.1303	-0.126
elicits	none	0.0041	0.0596	-0.0472	-0.0547
elucidate	none	0.0197	-0.0811	0.0688	0.064
elucidated	none	0.0188	-0.087	0.0678	0.081
elusive	none	-0.0019	-0.0371	0.0337	0.0457
embedded	none	0.0635	0.0399	-0.0201	-0.1068
emerge	none	0.0323	-0.0355	0.0089	0.0047
emerged	none	-0.0475	0.0545	-0.0563	-0.0315
emergence	none	0.0098	-0.0649	0.0592	0.0609
emerging	none	0.041	-0.0517	0.0576	0.0056
emission	none	-0.0227	-0.0401	0.0084	0.0405
emission tomography	none	-0.0176	-0.0492	0.0166	0.0476
emotion	none	0.079	-0.1384	0.0979	0.0879
emotion regulation	none	0.0348	-0.1792	0.162	0.1726
emotional	none	0.0851	-0.1283	0.0821	0.0703
emotional faces	none	0.067	0.0541	-0.0738	-0.0856
emotional information	none	0.0549	0.0123	-0.0263	-0.0437
emotional responses	social	0.1198	-0.1271	0.1091	0.0294
emotional stimuli	none	0.0649	-0.0129	-0.0187	-0.0374
emotional valence	none	0.0079	-0.0271	0.0069	-0.0042
emotionally	none	0.0245	0.0318	-0.0522	-0.0682
emotions	none	0.107	-0.1183	0.0855	0.0354
empathic	none	-0.0589	-0.1171	0.1031	0.1578
empathy	none	-0.0184	-0.1227	0.0962	0.1332
emphasize	none	-0.0085	-0.0221	0.028	0.0202
empirical	none	0.0112	0.0702	-0.0583	-0.0375
employed	none	0.0188	0.0361	-0.0294	-0.0256
employing	none	-0.0095	-0.0198	0.0234	0.0034
enable	none	0.0256	0.0674	-0.0687	-0.0632
enabled	none	0.0671	-0.0107	0.0358	-0.0337
enables	none	0.0807	0.0162	0.0014	-0.0911
encode	none	-0.0137	0.0968	-0.0909	-0.1155
encoded	none	0.0272	0.1279	-0.123	-0.1326
encoding	none	-0.0534	0.1154	-0.1328	-0.1103
encoding retrieval	none	0.0092	0.0948	-0.1099	-0.1041
encompassing	none	0.0564	-0.0712	0.0551	0.0267
end	none	0.0302	-0.0711	0.0658	0.0503
endogenous	none	-0.0373	-0.0402	0.0444	0.0881
engage	none	0.0075	0.0052	-0.0182	-0.0196
engaged	none	-0.0044	0.0292	-0.0241	-0.0457
engagement	none	0.0101	0.069	-0.0686	-0.063
engages	none	0.0284	0.1082	-0.1002	-0.1263
engaging	none	0.0118	-0.0475	0.0361	0.0382
english	none	-0.027	0.097	-0.0747	-0.096
enhance	none	0.0142	0.0645	-0.0929	-0.0988
enhancement	none	0.0412	0.111	-0.1223	-0.1461
enhances	none	0.0015	-0.0368	0.0347	-0.0029
enhancing	none	-0.0172	-0.1427	0.1112	0.1433
entire	none	0.0105	-0.0548	0.0622	0.0454
environment	none	-0.0098	0.0898	-0.0704	-0.092
environmental	none	0.0136	0.0381	-0.0197	-0.061
environments	none	0.0596	0.0222	-0.0155	-0.0582
epilepsy	none	-0.0085	-0.1392	0.0966	0.1052
episode	none	-0.0178	0.0066	-0.02	0.0108
episodes	none	0.0263	-0.0655	0.0609	0.0644
episodic	none	0.0222	0.0136	-0.0401	-0.0603
episodic memory	none	0.0289	0.0113	-0.0303	-0.0561
equal	none	-0.0042	-0.0166	0.0236	0.0426
equally	none	-0.0334	0.0457	-0.0657	-0.022
equivalent	none	-0.1011	0.1288	-0.1298	-0.0822
erp	none	-0.0486	0.1468	-0.1521	-0.1197
error	none	-0.0009	-0.1175	0.1159	0.1576
errors	none	0.0439	-0.082	0.0642	0.099
especially	none	0.0282	-0.0096	0.0057	-0.0048
essential	none	-0.0245	-0.0369	0.0306	0.0549
establish	none	0.0425	-0.0009	0.0018	-0.0206
established	none	-0.0528	-0.0236	0.0154	0.0375
estimate	none	0.013	-0.0287	0.0237	0.016
estimated	none	0.0333	-0.0117	0.0087	-0.0092
estimates	none	0.014	-0.044	0.0391	0.0298
estimation	none	-0.0038	0.0362	-0.0455	-0.0134
et	none	0.0128	0.0641	-0.054	-0.0617
et al	none	0.0161	0.0631	-0.0543	-0.066
evaluate	none	-0.0025	-0.1329	0.134	0.1385
evaluated	none	0.032	-0.0584	0.0401	0.0538
evaluating	none	0.057	-0.0694	0.0381	0.0442
evaluation	none	0.0778	-0.1635	0.1333	0.1281
evaluations	none	0.0579	-0.0235	0.0092	-0.0143
event	none	0.0297	-0.0111	0.0223	0.0008
event design	none	0.0174	0.0178	-0.0093	-0.0153
event functional	none	-0.0184	-0.0879	0.0927	0.1282
event potential	none	0.032	0.0602	-0.0605	-0.0795
event potentials	none	-0.0165	0.0749	-0.0801	-0.0743
events	none	0.0272	-0.0424	0.0333	0.0164
everyday	none	0.044	0.0478	-0.0486	-0.0745
everyday life	none	0.0398	0.0613	-0.06	-0.0781
evidence	none	-0.0713	0.0271	-0.0395	0.0045
evidence suggests	none	-0.0149	0.0442	-0.0662	-0.0357
evidenced	none	-0.07	0.0052	0.0019	-0.0041
evident	none	0.0087	0.0197	-0.0274	-0.0308
evoke	none	0.0354	-0.0415	0.0524	0.0229
evoked	none	0.0417	-0.0352	0.0421	-0.0045
evolution	none	-0.0502	0.014	-0.0165	0.0076
exact	none	-0.063	0.0357	-0.039	-0.0042
examination	none	0.0378	-0.0977	0.0861	0.073
examining	none	0.0334	-0.131	0.1226	0.0996
example	none	0.019	0.0529	-0.0559	-0.0667
excessive	none	0.0421	-0.1683	0.1455	0.1475
exclusively	none	-0.0038	-0.0031	0.0062	0.0026
executed	none	-0.035	-0.0091	0.0302	0.028
execution	none	-0.0844	0.0004	0.0344	0.0736
executive	none	-0.0229	-0.0561	0.0585	0.1131
executive control	none	-0.0039	-0.0002	0.0011	0.0253
executive function	none	-0.0001	-0.0224	0.0221	0.0419
executive functions	none	-0.042	-0.069	0.0695	0.1298
exert	none	-0.0454	0.0176	-0.0309	0.0137
exhibit	none	-0.0289	-0.0015	-0.0199	0.0315
exhibited	none	0.0507	-0.0787	0.0668	0.0427
exhibited greater	none	0.0033	-0.0185	-0.0138	0.0209
exhibiting	none	-0.0082	-0.0181	0.0308	0.0348
exist	none	-0.0038	-0.0173	0.0167	0.0324
existence	none	0.0596	-0.014	0.0464	-0.0183
existing	none	-0.0074	-0.0222	0.0216	0.0164
exists	none	0.0538	-0.0965	0.0861	0.0616
expectancy	none	-0.0154	-0.0327	0.0288	0.0603
expectation	none	-0.0407	0.0049	0.0076	0.0372
expectations	none	0.0044	-0.0456	0.0362	0.0522
expected	none	0.0191	-0.0625	0.0707	0.0572
experience	none	0.0089	0.0406	-0.0337	-0.0609
experienced	none	-0.0227	-0.1398	0.1161	0.1365
experiences	none	-0.0114	-0.0681	0.0426	0.0581
experiencing	none	-0.0002	-0.0956	0.0591	0.0953
experiment	none	-0.0265	0.1187	-0.1076	-0.1203
experimental	none	0.0205	0.0051	-0.0005	-0.0144
experimental conditions	none	-0.0134	0.1218	-0.0923	-0.1075
experimentally	none	0.0428	-0.0979	0.0776	0.067
experiments	none	-0.049	0.1947	-0.1785	-0.1668
expertise	none	-0.0321	0.1267	-0.1275	-0.119
explain	none	-0.0146	-0.0922	0.0802	0.0823
explained	none	-0.0187	0.0245	-0.0215	-0.0373
explanation	none	0.0061	0.0291	-0.0286	-0.0443
explicit	none	-0.0141	0.0603	-0.0595	-0.0606
explicitly	none	0.0267	-0.032	0.0305	0.0183
exploration	none	-0.0013	0.0274	-0.0172	-0.0448
exploratory	none	-0.0129	-0.0415	0.0464	0.0766
explore	none	-0.0228	-0.0051	-0.0028	0.0299
explored	none	0.0434	0.0234	-0.0324	-0.058
exploring	none	-0.0247	-0.0273	0.018	0.0419
exposed	none	-0.0205	0.0026	-0.0102	0.0108
exposure	none	0.0677	-0.0022	-0.0113	-0.053
expressed	none	0.0025	-0.0199	0.0023	0.0058
expression	none	-0.0302	0.0513	-0.0775	-0.0484
expressions	none	-0.0061	0.0894	-0.1005	-0.088
extend	none	0.0086	0.0124	-0.0024	-0.0179
extended	none	0.0101	0.0421	-0.0286	-0.0635
extending	none	-0.0396	0.0664	-0.0508	-0.0731
extends	none	-0.0632	0.046	-0.0599	-0.0206
extension	none	-0.0232	-0.0814	0.0946	0.0779
extensive	none	0.0113	0.019	-0.0037	-0.0407
extensively	none	-0.0426	0.0402	-0.0378	-0.0086
extent	none	-0.0425	0.027	-0.027	0.0058
external	none	0.0381	-0.0558	0.0584	0.0323
externally	none	-0.0086	-0.0722	0.0813	0.109
extinction	none	0.0072	-0.101	0.0707	0.0952
extra	none	0.0338	0.0672	-0.0874	-0.0953
extract	none	0.015	0.0128	-0.0248	-0.0232
extracted	none	0.0159	0.0078	-0.0347	-0.03
extrastriate	arboreal	-0.0098	0.4062	-0.3726	-0.3863
eye	none	-0.0351	0.1705	-0.1227	-0.1243
eye field	none	-0.0341	0.0354	-0.0012	0.0168
eye fields	none	-0.0482	0.0914	-0.0559	-0.0436
eye movement	none	0.0537	0.0714	-0.0496	-0.0839
eye movements	none	-0.0193	0.1975	-0.1568	-0.1601
eyes	none	0.0349	0.2228	-0.1904	-0.231
fa	none	-0.0246	-0.0757	0.0609	0.0653
face	none	-0.0405	0.3005	-0.3121	-0.2871
face ffa	arboreal	-0.0387	0.3109	-0.3104	-0.2995
face recognition	none	-0.0333	0.2185	-0.2475	-0.2086
faces	none	-0.0147	0.2805	-0.298	-0.285
facial	none	0.018	0.1234	-0.1378	-0.1399
facial expression	none	-0.0028	0.1187	-0.1301	-0.1246
facial expressions	none	-0.0017	0.0908	-0.0986	-0.0904
facilitate	none	-0.0196	0.0802	-0.0823	-0.0797
facilitated	none	-0.0154	0.0901	-0.0715	-0.0791
facilitates	none	0.0016	-0.005	-0.0006	0.002
facilitation	none	-0.0272	0.0003	-0.0005	0.0138
fact	none	0.006	-0.0046	0.025	-0.0164
factor	none	-0.0053	-0.0434	0.0324	0.0322
factorial	none	-0.0076	-0.0071	-0.0014	-0.0096
factorial design	none	-0.004	0.0567	-0.0443	-0.065
factors	none	-0.0002	0.0093	-0.0338	-0.0346
failed	none	0.0197	0.0448	-0.043	-0.0367
failure	none	-0.0029	-0.0363	0.0361	0.0352
false	none	-0.0241	-0.0347	0.0202	0.046
familiar	none	-0.0593	0.1938	-0.21	-0.1823
familiarity	none	-0.0628	0.1063	-0.1339	-0.0917
family	none	0.0131	0.0078	-0.0203	-0.0068
far	none	0.0111	-0.0066	0.0001	0.0222
fasciculus	none	-0.0568	0.0227	-0.0276	-0.0079
fashion	none	-0.0126	0.0297	-0.0162	-0.0077
fast	none	0.0448	0.0446	-0.0332	-0.0642
faster	none	-0.0043	0.1051	-0.0853	-0.0927
fc	none	0.0473	-0.0643	0.0383	0.0111
fear	none	-0.0159	-0.0726	0.0402	0.0819
fearful	none	-0.0082	0.0515	-0.0714	-0.054
fearful faces	none	0.0045	0.0271	-0.0407	-0.0392
feature	none	-0.0288	0.1841	-0.1662	-0.1637
features	none	0.021	0.1686	-0.1431	-0.197
feedback	none	-0.0255	-0.1175	0.1161	0.139
feeling	none	0.017	-0.1331	0.1084	0.1095
feelings	none	0.0179	-0.1213	0.1005	0.1044
female	none	0.0941	-0.1	0.0709	0.0678
females	none	0.0009	-0.1095	0.0973	0.1259
fewer	none	0.0146	0.0061	-0.0218	-0.0135
ffa	none	-0.0286	0.2975	-0.2965	-0.2922
fiber	none	-0.0459	-0.0364	0.0378	0.0434
field	none	0.0257	0.1707	-0.1399	-0.1607
fields	none	-0.0138	0.1307	-0.0908	-0.1177
final	none	-0.0117	-0.0012	-0.0174	-0.0083
finally	none	-0.0236	0.0212	-0.0261	0.0021
fine	none	-0.0583	-0.0902	0.0908	0.0976
finger	none	-0.0814	-0.0896	0.1105	0.1654
finger movements	none	-0.0732	-0.0449	0.0687	0.1276
finger tapping	none	-0.041	-0.108	0.1216	0.1488
fixation	none	-0.0033	0.2078	-0.188	-0.185
fixed	none	0.0828	0.0719	-0.0521	-0.0974
flexibility	none	-0.0831	-0.0274	0.0466	0.074
flexible	none	-0.0623	0.0605	-0.0511	-0.0118
flexibly	none	-0.0568	0.0113	-0.0029	0.007
flow	none	-0.0099	-0.0098	0.0098	0.0181
fluctuation	none	0.0661	-0.069	0.0656	0.041
fluctuations	none	0.0568	-0.0623	0.045	0.0289
fluency	none	0.0328	-0.0614	0.0679	0.053
focal	none	-0.0943	0.0102	-0.0137	0.0343
foci	none	-0.0399	0.0258	-0.0027	0.0253
focus	none	0.0229	-0.0269	0.0275	0.0267
focused	none	0.0098	-0.0941	0.0862	0.0975
focusing	none	-0.0022	-0.1138	0.1166	0.1036
follow	none	0.0462	-0.1229	0.1052	0.103
followed	none	0.0145	-0.0437	0.0253	0.0085
following	none	-0.039	-0.0315	0.0298	0.0371
food	none	0.0258	-0.0761	0.0477	0.0952
foot	none	-0.0116	-0.18	0.2001	0.1945
force	none	-0.069	-0.1223	0.1278	0.1545
form	none	-0.0926	0.2262	-0.206	-0.1854
formation	none	0.0073	0.0295	-0.0509	-0.0637
formed	none	-0.014	0.1008	-0.0801	-0.1136
forms	none	-0.0225	0.0886	-0.0784	-0.0641
forward	none	0.015	0.0475	-0.0239	-0.0816
fourteen	none	0.0333	-0.0108	0.0219	0.0115
fractional	none	0.0184	-0.0463	0.0422	0.0246
fractional anisotropy	none	-0.0106	-0.0601	0.054	0.0501
framework	none	0.0649	0.0285	-0.0354	-0.0707
free	none	0.058	-0.1428	0.1235	0.1161
frequencies	none	0.073	-0.1015	0.1122	0.0578
frequency	none	0.0657	-0.0236	0.0298	-0.0519
frequency fluctuations	none	0.0478	0.0174	-0.0322	-0.0508
frequent	none	0.0137	-0.0632	0.0472	0.0773
frequently	none	-0.009	-0.0593	0.0438	0.0661
frontal	none	0.0197	-0.0742	0.0883	0.0907
frontal cortex	none	0.0673	-0.0607	0.0531	0.0668
frontal cortices	none	-0.0009	-0.0561	0.0777	0.0679
frontal eye	none	-0.0726	0.0664	-0.0295	0.0005
frontal gyri	none	0.0383	-0.1085	0.1034	0.0891
frontal gyrus	none	0.0035	-0.0876	0.0964	0.0819
frontal lobe	none	-0.0074	-0.0071	-0.0008	0.0369
frontal lobes	none	0.0342	0.0336	-0.0201	-0.0334
frontal operculum	none	-0.019	-0.1661	0.1434	0.1716
frontal parietal	none	-0.0645	0.0359	-0.0138	0.0249
frontal temporal	none	0.0064	-0.0525	0.0544	0.0505
fronto	none	-0.0598	0.0463	-0.027	0.0209
fronto parietal	none	-0.0904	0.1288	-0.0984	-0.0314
fronto striatal	none	0.0927	-0.0561	0.0582	0.027
fronto temporal	none	0.0028	-0.0329	0.0187	0.0115
frontoparietal	none	-0.0711	0.1132	-0.0809	-0.0441
frontoparietal network	none	-0.0933	0.1246	-0.097	-0.0529
frontopolar	none	0.0498	-0.0424	0.0507	0.0402
frontotemporal	none	-0.0735	-0.0247	-0.0031	0.0603
fully	none	-0.0342	0.042	-0.0389	-0.0079
function	none	0.0001	-0.1349	0.0897	0.122
functional abnormalities	none	0.025	-0.102	0.083	0.1089
functional connections	none	0.0485	0.0423	-0.0427	-0.079
functional connectivity	none	0.0539	-0.1634	0.1217	0.1259
functional coupling	none	0.043	-0.0112	-0.0059	0.0031
functional magnetic	none	0.0538	-0.0896	0.1077	0.0844
functional network	none	0.0694	-0.0689	0.0671	0.0167
functional networks	none	0.0576	-0.0634	0.0537	0.0387
functional neuroanatomy	none	-0.0357	-0.0217	0.0285	0.0159
functional organization	none	0.017	-0.0237	0.0272	0.0161
functional role	none	0.038	-0.0009	0.0092	-0.0412
functional structural	none	-0.0049	-0.0902	0.0657	0.0755
functionally	none	0.0347	0.0378	-0.0275	-0.0592
functionally connected	none	0.0497	-0.0428	0.0351	0.0113
functioning	none	0.0635	-0.0871	0.0648	0.0716
functions	none	-0.0243	-0.1335	0.1265	0.1751
fundamental	none	0.0027	0.0809	-0.0705	-0.0871
furthermore	none	0.0314	-0.0501	0.0452	0.062
fusiform	arboreal	-0.0379	0.3594	-0.3565	-0.3559
fusiform face	arboreal	-0.0446	0.3112	-0.3142	-0.2998
fusiform gyri	none	-0.0146	0.2323	-0.2293	-0.2257
fusiform gyrus	arboreal	-0.0371	0.3398	-0.3337	-0.3371
future	none	0.0655	-0.1134	0.0788	0.0873
gain	none	0.0624	-0.0479	0.0448	0.0231
gains	none	0.0132	-0.0797	0.0618	0.0969
gambling	none	0.0357	-0.0954	0.0822	0.1032
game	none	0.042	-0.0818	0.0741	0.0877
gamma	none	0.0515	0.0252	-0.0324	-0.0803
ganglia	fossorial	-0.0387	-0.2137	0.2222	0.2455
gap	none	-0.0066	0.0523	-0.0531	-0.0484
gaze	none	-0.0523	0.2367	-0.2068	-0.2045
gender	none	0.0364	-0.0488	0.0315	0.0295
gene	none	-0.0149	-0.0319	0.0258	0.0515
general	none	0.0615	0.0077	-0.0008	-0.0234
general linear	none	0.0694	-0.0426	0.0537	0.0073
generalized	none	0.0321	-0.0844	0.0727	0.0482
generally	none	-0.0683	0.0991	-0.0908	-0.0715
generate	none	0.0546	0.0744	-0.0678	-0.1272
generated	none	0.0742	-0.0033	0.0025	-0.0611
generating	none	0.0319	-0.026	0.0173	0.0034
generation	none	0.0093	-0.0668	0.0813	0.0673
genes	none	0.02	-0.0234	0.0121	0.0197
genetic	none	0.019	-0.0083	-0.0041	0.0075
genetic risk	none	0.0505	-0.0409	0.0425	0.0264
genotype	none	-0.003	-0.0339	0.0272	0.043
german	none	0.0092	-0.0568	0.0555	0.0444
gestures	none	-0.0813	0.2153	-0.1972	-0.1726
given	none	-0.0226	-0.0026	-0.0003	0.0233
global	none	0.0485	-0.0041	0.007	-0.0238
globus	none	0.0429	-0.1114	0.1037	0.113
globus pallidus	none	0.043	-0.1114	0.1038	0.113
gm	none	-0.0517	-0.008	-0.0259	0.0311
gm volume	none	-0.0493	0.0147	-0.042	0.0136
goal	none	-0.0534	0.0294	-0.0288	0.0271
goal directed	none	-0.0413	-0.0348	0.0378	0.0755
goals	none	-0.0083	0.0414	-0.0237	-0.0029
good	none	0.0558	-0.0627	0.0611	0.0401
gradient	none	0.0171	0.0542	-0.0508	-0.0284
granger	none	0.0025	-0.0561	0.0425	0.0781
graph	none	0.0134	-0.0452	0.0391	0.0321
grasping	none	-0.0985	0.1541	-0.129	-0.0791
gray	none	0.0034	-0.126	0.1078	0.1272
gray matter	none	-0.0127	-0.1039	0.0827	0.1094
great	none	0.0571	-0.0063	0.0032	-0.0108
greater	none	0.0454	-0.0088	0.0078	-0.0183
greater extent	none	-0.0452	0.0075	-0.0166	0.0126
greatest	none	0.0194	-0.0173	0.0253	-0.0089
grey	none	-0.0563	-0.1423	0.1059	0.1654
grey matter	none	-0.0564	-0.1459	0.1109	0.1644
group	none	0.0204	-0.195	0.1723	0.1746
group comparisons	none	0.0024	-0.083	0.0829	0.0924
group healthy	none	-0.007	-0.0673	0.0653	0.0574
group level	none	0.0076	-0.1314	0.1292	0.1145
groups	none	0.048	-0.0629	0.0425	0.0371
growing	none	-0.0029	-0.0211	0.0095	0.0294
guide	none	-0.0224	0.0197	-0.0196	-0.0175
guided	none	-0.0514	0.0729	-0.0525	-0.0055
gyri	none	0.0532	-0.0194	0.0211	-0.033
gyrus	none	0.0359	0.1135	-0.0873	-0.1768
gyrus anterior	none	0.0185	-0.0726	0.0693	0.0566
gyrus ba	none	0.0092	0.0721	-0.0508	-0.0773
gyrus cerebellum	none	0.0431	-0.0132	0.0242	-0.0127
gyrus ifg	none	0.0258	-0.0465	0.0533	0.0315
gyrus inferior	none	-0.0821	0.0233	-0.0203	-0.0015
gyrus insula	none	0.0421	-0.1268	0.1186	0.1082
gyrus medial	none	-0.0003	-0.022	0.0067	0.0251
gyrus mfg	none	-0.0401	-0.0742	0.0684	0.0834
gyrus middle	none	-0.0049	0.093	-0.0946	-0.1139
gyrus posterior	none	0.0758	-0.0059	-0.0003	-0.0502
gyrus precuneus	none	0.0342	0.0165	-0.0038	-0.0369
gyrus stg	none	0.0486	-0.0056	0.0385	-0.0701
gyrus superior	none	0.0153	0.0608	-0.0226	-0.0889
half	none	-0.0415	0.1041	-0.1137	-0.0954
hand	none	-0.1081	-0.0065	0.0319	0.0894
hand movements	none	-0.0885	0.0292	-0.009	0.0379
handed	none	-0.0958	-0.0828	0.1009	0.1522
handedness	none	0.0641	-0.0412	0.058	0.0097
hands	none	-0.1324	0.0984	-0.0684	0.006
happy	none	0.018	0.0133	-0.038	-0.0228
happy faces	none	0.0265	0.0437	-0.0672	-0.0353
having	none	-0.0431	0.0348	-0.0296	0.0076
hc	none	0.0286	-0.1209	0.0942	0.1109
hcs	none	0.0114	-0.0623	0.0394	0.0624
head	none	0.0167	-0.0021	0.0076	-0.0176
health	none	0.0473	-0.0734	0.0649	0.0483
healthy	terrestrial,fossorial	0.0246	-0.3034	0.2674	0.2919
healthy adults	none	-0.0136	-0.0683	0.044	0.0866
healthy control	none	0.0102	-0.0686	0.0279	0.064
healthy controls	none	0.0369	-0.1498	0.1362	0.1157
healthy handed	none	-0.0409	-0.1049	0.1098	0.1397
healthy human	none	-0.0207	-0.1327	0.1258	0.1473
healthy individuals	none	0.0362	-0.0892	0.0748	0.0679
healthy male	none	0.0058	-0.0801	0.0444	0.0577
healthy volunteers	none	0.0121	-0.1816	0.1946	0.1816
healthy young	none	0.0201	-0.0617	0.0476	0.0655
heard	none	0.073	-0.1227	0.12	0.0215
hearing	none	0.0027	0.0739	-0.0423	-0.1443
heart	none	0.0196	-0.1324	0.1164	0.125
heart rate	none	0.0147	-0.1219	0.1066	0.1125
heightened	none	0.0424	0.0103	-0.0351	-0.0337
held	none	-0.0265	-0.0283	0.0276	0.0439
help	none	0.0227	-0.0345	0.0089	0.0372
hemisphere	none	-0.0989	0.1065	-0.0729	-0.0576
hemispheres	none	-0.0465	-0.0172	0.0377	0.0401
hemispheric	none	-0.0317	-0.0137	0.0452	0.0345
hemodynamic	none	0.05	-0.1024	0.1224	0.0859
hemodynamic response	none	0.0953	-0.032	0.0545	-0.0028
hemodynamic responses	none	-0.0103	-0.0668	0.0762	0.0634
heschl	none	0.0845	-0.042	0.0728	-0.0875
heschl gyrus	none	0.0829	-0.0352	0.0672	-0.0938
heterogeneity	none	-0.0793	-0.0011	-0.0117	0.067
heterogeneous	none	-0.0457	-0.0011	0.0071	0.0152
hierarchical	none	-0.0274	0.0652	-0.0571	-0.0625
hierarchy	none	-0.0513	0.1203	-0.0827	-0.1156
high	none	0.014	-0.0288	0.0175	0.0196
high frequency	none	0.0298	0.0499	-0.0399	-0.0834
high functioning	none	0.0892	-0.0123	0.0008	-0.043
high level	none	-0.0644	0.08	-0.0665	-0.0457
high low	none	-0.0158	0.0392	-0.0316	-0.0388
high resolution	none	-0.0196	-0.0391	0.0166	0.0383
high risk	none	0.0036	-0.0329	0.0151	0.0212
higher	none	0.0851	-0.0886	0.0892	0.0669
higher level	none	-0.0101	0.0291	-0.0114	-0.0291
higher levels	none	0.002	-0.0763	0.0841	0.0673
higher order	none	0.0066	-0.0267	0.04	0.0263
highest	none	-0.038	-0.0559	0.0642	0.0931
highlight	none	0.0417	-0.037	0.0252	-0.0003
highlighted	none	0.0571	0.0327	-0.0351	-0.0491
highlights	none	0.0183	0.0264	-0.0352	-0.022
highly	none	-0.0062	-0.0315	0.0259	0.0531
hippocampal	none	0.0038	-0.0284	-0.0175	-0.0184
hippocampus	none	0.0154	-0.0705	0.0138	0.0264
history	none	0.0048	-0.0614	0.0394	0.0672
hoc	none	-0.0153	-0.0415	0.0441	0.0145
homogeneity	none	0.0697	0.009	-0.0097	-0.0439
homogeneity reho	none	0.0657	-0.0113	0.0091	-0.0238
hub	none	0.0481	-0.0476	0.0285	-0.0106
hubs	none	0.0633	-0.0286	0.0167	-0.0231
hum	none	0.0499	0.057	-0.065	-0.0747
hum mapp	none	0.0591	0.0599	-0.071	-0.0845
human	none	-0.0945	0.1085	-0.0981	-0.0585
humans	none	-0.0474	0.0282	-0.0372	0.0167
hyperactivation	none	-0.0796	-0.0338	0.0361	0.0646
hyperactivity	none	0.0209	-0.1165	0.1036	0.1217
hyperactivity disorder	none	0.0296	-0.1029	0.0898	0.1111
hypoactivation	none	-0.0059	-0.0191	0.0192	0.0161
hypothalamus	none	0.0151	-0.1448	0.1316	0.1441
hypotheses	none	0.0566	-0.0377	0.0333	-0.0066
hypothesize	none	-0.0642	0.0252	-0.0363	0.0017
hypothesized	none	-0.0379	-0.0946	0.0843	0.1174
hz	none	0.0075	-0.0842	0.1046	0.0725
ica	social	0.1332	-0.1104	0.0888	0.0131
idea	none	-0.067	0.0877	-0.0781	-0.0475
identical	none	-0.0215	0.0181	-0.0142	-0.0116
identification	none	-0.0194	0.1559	-0.1547	-0.1671
identified	none	0.0302	0.0744	-0.0692	-0.1131
identify	none	0.0822	-0.0111	0.0027	-0.0265
identifying	none	-0.0234	0.0141	-0.0071	0.0198
identity	none	-0.0493	0.2245	-0.2343	-0.2246
ifg	none	0.0236	-0.0465	0.0547	0.033
ii	none	-0.0004	0.0269	-0.0319	-0.0364
iii	none	-0.039	-0.0089	0.0003	0.0088
illness	none	0.0439	-0.1237	0.1139	0.0977
illusion	none	-0.0616	0.1458	-0.1246	-0.1282
illustrate	none	0.0319	-0.0522	0.0563	0.0447
image	none	0.0042	0.1335	-0.1259	-0.1203
imagery	none	-0.028	0.0435	-0.0114	-0.0129
images	none	-0.0451	0.2136	-0.2137	-0.1695
images acquired	none	-0.0343	-0.0113	0.0112	0.0223
imagine	none	-0.0808	-0.0808	0.0777	0.1237
imagined	none	-0.0563	-0.0238	0.0375	0.0403
imitation	none	-0.0784	0.0198	0.001	0.0259
immediate	none	0.0741	-0.0482	0.0262	0.0124
immediately	none	-0.0329	0.0271	-0.0201	0.0011
impact	none	0.0403	-0.0726	0.039	0.0564
impacts	none	0.0184	-0.0181	0.0038	0.0083
impaired	none	-0.054	-0.0662	0.0538	0.087
impairment	none	-0.0202	-0.0855	0.0555	0.0908
impairments	none	0.0144	-0.0473	0.0209	0.0219
implementation	none	0.0238	-0.0243	0.0406	0.0446
implemented	none	0.0337	-0.0501	0.0389	0.0379
implicate	none	0.0155	-0.0351	0.0122	0.0383
implicated	none	-0.0287	-0.0378	0.0081	0.0785
implications	none	0.0231	-0.0123	0.0038	-0.0313
implications understanding	none	0.0047	0.0306	-0.0199	-0.0464
implicit	none	0.0212	0.0694	-0.0557	-0.0854
imply	none	0.0153	0.0113	-0.0085	-0.0282
importance	none	0.0262	0.0577	-0.0665	-0.0614
important	none	-0.0348	-0.1279	0.1052	0.1435
important role	none	-0.0245	-0.0073	-0.0074	0.0222
importantly	none	-0.006	-0.0569	0.0583	0.0625
improve	none	0.0111	-0.1428	0.1401	0.1317
improved	none	-0.0461	-0.032	0.0202	0.0843
improvement	none	0.0321	-0.0456	0.0448	0.0325
improvements	none	-0.0043	-0.1232	0.1142	0.1172
improves	none	0.0128	0.0505	-0.0323	-0.0786
impulsive	none	0.0179	-0.0266	0.0222	0.0515
impulsivity	none	0.037	-0.0539	0.0328	0.0749
incentive	none	0.0067	-0.0996	0.0905	0.1341
incentive delay	none	0.0424	-0.0327	0.0287	0.0505
incidental	none	-0.0227	0.0253	-0.0385	-0.0109
include	none	-0.0079	-0.0466	0.029	0.0292
included	none	0.0127	-0.0223	0.0066	-0.0052
includes	none	0.0005	-0.0313	0.031	0.0207
incongruent	none	-0.0418	0.051	-0.0405	-0.0193
inconsistent	none	-0.053	-0.0332	0.0357	0.0447
incorrect	none	0.0146	-0.0628	0.0497	0.0424
increases	none	0.0247	-0.037	0.0378	0.0332
increasing	none	0.0377	-0.0164	0.0248	-0.0093
increasingly	none	-0.0234	-0.0429	0.058	0.0644
independent	none	0.0579	-0.0174	0.0185	-0.0215
independent component	social	0.1162	-0.0931	0.0765	0.0013
independently	none	-0.0197	0.036	-0.0207	-0.0244
index	none	-0.0408	-0.1839	0.1805	0.226
index finger	none	-0.0825	-0.0925	0.1033	0.1508
indexed	none	-0.0289	0.0069	-0.0023	0.0143
indicate	none	-0.0168	0.0228	-0.0263	-0.0099
indicated	none	-0.0286	0.126	-0.1129	-0.088
indicates	none	-0.0041	-0.0087	-0.0105	0.0185
indicating	none	-0.0461	0.0098	-0.0104	0.0323
indices	none	0.012	-0.0878	0.0753	0.0575
indirect	none	0.0022	-0.0207	0.0302	-0.0078
individual	none	0.024	-0.0867	0.0785	0.0665
individual variability	none	0.0049	-0.0974	0.096	0.0779
individually	none	0.0351	-0.0857	0.1021	0.0876
individuals	none	0.0646	-0.0957	0.0723	0.0592
induce	none	0.0042	-0.0148	0.0159	0.012
induced	none	0.0644	-0.1959	0.1804	0.1509
induces	none	0.0563	-0.0744	0.0795	0.0248
inducing	none	-0.0104	-0.027	0.0304	0.0401
induction	none	0.0316	-0.1186	0.1083	0.0809
infer	none	0.0269	-0.0086	0.0123	-0.0084
inference	none	0.0047	-0.0437	0.0297	0.0142
inferences	none	0.0405	-0.0377	0.0285	-0.0013
inferior	none	-0.1033	0.0465	-0.0284	0.0186
inferior frontal	none	-0.0015	-0.0451	0.0584	0.0439
inferior middle	none	0.0416	-0.0479	0.0513	0.0179
inferior occipital	arboreal	0.0362	0.3026	-0.2722	-0.3133
inferior parietal	none	-0.184	-0.0383	0.0539	0.1678
inferior prefrontal	none	0.0002	0.0221	-0.019	-0.0056
inferior superior	none	-0.0367	0.0107	0.0026	0.02
inferior temporal	arboreal	-0.0781	0.3271	-0.3431	-0.2931
influence	none	0.0056	0.0149	-0.01	-0.0057
influenced	none	0.0036	0.0323	-0.0309	-0.0233
influences	none	0.0078	0.1057	-0.1131	-0.1032
inform	none	0.0243	-0.0431	0.0286	0.0368
information	none	-0.0223	0.2361	-0.2041	-0.2424
inhibit	none	-0.0354	-0.0733	0.0878	0.1084
inhibition	none	-0.0031	-0.1354	0.1455	0.1732
inhibitory	none	-0.0205	-0.1618	0.1675	0.2002
inhibitory control	none	-0.0218	-0.0679	0.0712	0.1123
initial	none	0.0228	-0.0181	0.0091	-0.0337
initially	none	0.0082	0.0166	-0.0359	-0.0154
initiation	none	0.0145	-0.0482	0.0545	0.0441
injury	none	-0.0577	-0.1546	0.1695	0.1909
input	none	-0.0255	0.1023	-0.0756	-0.1112
inputs	none	-0.0664	0.1544	-0.1314	-0.1352
insight	none	0.0577	-0.1108	0.0979	0.0742
insights	none	0.0117	-0.0574	0.0432	0.0489
instead	none	-0.012	-0.0173	0.0194	0.0311
instructed	none	-0.024	-0.0726	0.0881	0.1003
instruction	none	0.0114	0.0926	-0.0733	-0.1012
instructions	none	-0.0182	0.1033	-0.0909	-0.0739
insula	terrestrial,fossorial	0.0463	-0.3742	0.326	0.3486
insula anterior	none	0.0377	-0.2345	0.1969	0.2277
insula inferior	none	-0.049	-0.1186	0.1207	0.1406
insular	terrestrial,fossorial	0.0129	-0.3441	0.3001	0.32
insular cortex	terrestrial,fossorial	0.0113	-0.3098	0.2725	0.2857
intact	none	-0.0653	0.1388	-0.1379	-0.121
integrate	none	0.036	0.0328	-0.0017	-0.0552
integrated	none	0.0161	0.0133	0.0049	-0.0463
integrating	none	0.0347	-0.0296	0.0395	-0.0022
integration	none	0.0042	0.0723	-0.0477	-0.1057
integrative	none	-0.0015	0.0226	-0.0236	-0.0252
integrity	none	-0.0682	-0.0668	0.0457	0.0923
intelligence	none	-0.0121	0.0399	-0.0319	-0.0033
intense	none	0.0032	-0.104	0.0919	0.1269
intensity	terrestrial	0.0769	-0.2867	0.2673	0.2285
intention	none	0.0374	0.0443	-0.025	-0.0395
intentional	none	-0.0043	-0.0173	0.0061	0.0127
intentions	none	-0.026	0.025	-0.0131	-0.0077
inter	none	0.0244	-0.1154	0.121	0.0928
inter individual	none	-0.0262	0.0018	0.0081	0.0124
interact	none	-0.0727	0.1384	-0.1246	-0.092
interacting	none	0.0352	0.0406	-0.0428	-0.0725
interaction	none	0.0224	-0.0089	-0.0001	-0.0121
interactions	none	0.0317	0.055	-0.0494	-0.0853
interactive	none	-0.0382	0.011	-0.0077	0.0238
interacts	none	-0.0386	-0.0531	0.0451	0.0611
interestingly	none	-0.0819	0.1208	-0.1139	-0.0564
interference	none	-0.0297	0.0457	-0.0264	0.0213
interhemispheric	none	-0.005	-0.0146	0.002	0.0218
intermediate	none	0.012	0.0767	-0.0664	-0.1078
internal	none	0.0196	-0.0332	0.0474	0.0413
internally	none	-0.0223	-0.0466	0.0274	0.0673
interoceptive	none	0.0077	-0.1188	0.1016	0.1154
interpersonal	none	0.0269	-0.0157	-0.004	-0.0002
interplay	none	0.0198	0.0027	0.0171	-0.0246
interpret	none	-0.026	0.0184	-0.0013	0.0096
interpretation	none	-0.0054	0.0642	-0.058	-0.0708
interpreted	none	-0.0785	0.0439	-0.0406	-0.0063
interval	none	0.0128	0.0066	0.0107	0.0032
intervals	none	0.0304	-0.0506	0.0644	0.0387
intervention	none	0.0433	-0.0596	0.0304	0.0322
interventions	none	0.0644	-0.1119	0.0973	0.0818
intra	none	0.0508	0.0016	0.0031	-0.0258
intraparietal	none	-0.1608	0.2645	-0.2262	-0.1237
intraparietal sulcus	none	-0.1605	0.2549	-0.2151	-0.1162
intrinsic	none	0.0635	-0.0845	0.0651	0.044
intrinsic functional	none	0.0338	-0.0786	0.0628	0.063
introduced	none	-0.0048	-0.0437	0.0335	0.0649
introduction	none	-0.0007	-0.1128	0.1127	0.1075
invariant	none	-0.0636	0.2059	-0.189	-0.1846
invasive	none	-0.0175	-0.0314	0.03	0.0256
inventory	none	0.0344	-0.0899	0.0756	0.0627
inverse	none	0.0294	0.0149	-0.0319	-0.0114
inversely	none	0.0273	-0.1331	0.1232	0.1181
investigates	none	0.0525	0.0461	-0.016	-0.0805
investigating	none	0.0172	0.0391	-0.0222	-0.0391
investigation	none	0.0576	-0.0959	0.0843	0.0518
investigations	none	0.0086	-0.0267	0.0187	0.0362
involve	none	-0.0089	-0.0565	0.0911	0.0803
involved	none	-0.06	0.0241	-0.0002	0.0287
involved cognitive	none	0.066	-0.073	0.058	0.0493
involvement	none	-0.0307	0.0448	-0.0273	-0.0204
involves	none	-0.0654	0.1214	-0.1111	-0.0798
involving	none	-0.0129	-0.0213	0.0432	0.053
ipl	none	-0.1004	0.0657	-0.0423	0.028
ips	none	-0.1022	0.243	-0.2194	-0.1399
ipsilateral	none	-0.0742	-0.1439	0.1554	0.1939
iq	none	0.0061	-0.0417	0.0412	0.0269
irrelevant	none	-0.0523	0.1752	-0.1433	-0.1248
irrespective	none	-0.0014	0.1082	-0.0958	-0.1108
isolate	none	-0.0579	0.039	-0.0206	0.0029
isolated	none	-0.019	0.0804	-0.068	-0.0794
issue	none	-0.0017	0.0027	-0.0071	-0.0175
issues	none	0.0287	-0.0556	0.0565	0.0457
item	none	-0.0544	0.1451	-0.1427	-0.1298
items	none	-0.0496	0.1476	-0.1531	-0.1424
iv	none	-0.027	-0.077	0.0787	0.1148
joint	none	-0.0179	-0.0055	0.0217	0.0089
judge	none	-0.0336	0.0372	-0.0391	-0.0127
judged	none	-0.0051	0.0815	-0.0784	-0.075
judgment	none	-0.0074	0.1214	-0.1121	-0.0996
judgment task	none	-0.0502	0.1266	-0.1042	-0.09
judgments	none	0.0151	0.065	-0.0601	-0.0777
junction	none	-0.0757	0.0485	-0.0261	-0.0252
junction tpj	none	-0.0198	0.0219	-0.007	-0.0008
just	none	0.0141	0.057	-0.0384	-0.0789
key	none	0.0363	-0.1527	0.1195	0.1393
key role	none	0.0678	-0.0478	0.0274	-0.0065
kinds	none	0.0426	0.1227	-0.1222	-0.1583
know	none	-0.0065	0.0429	-0.0548	-0.0504
knowledge	none	-0.054	0.0551	-0.0577	-0.0367
known	none	0.0015	-0.0307	0.0167	0.0382
known involved	none	-0.0518	-0.0721	0.0684	0.0833
labeling	none	0.0325	-0.1174	0.1089	0.0971
laboratory	none	0.049	-0.0785	0.0674	0.0341
lack	none	-0.0867	0.0263	-0.0096	0.037
lacking	none	0.0333	-0.0538	0.0563	0.0308
language	none	-0.0276	0.0528	-0.0435	-0.0672
language comprehension	none	0.0192	-0.0213	0.0174	-0.0201
language network	none	0.0235	0.052	-0.0427	-0.0755
languages	none	-0.0223	0.0964	-0.0722	-0.1074
large	none	-0.0232	0.0251	-0.0173	-0.0137
large sample	none	0.0172	0.0194	-0.0108	-0.0229
large scale	none	-0.0087	-0.025	0.0031	0.0106
largely	none	0.0135	0.0639	-0.0599	-0.0475
largely unknown	none	0.0397	0.1049	-0.0938	-0.1357
larger	none	-0.0778	0.0544	-0.059	-0.0218
late	none	0.0698	0.0954	-0.0998	-0.1401
latencies	none	0.0062	0.0553	-0.0291	-0.0601
latency	none	0.0394	0.0965	-0.0794	-0.1343
later	none	-0.0348	0.0835	-0.102	-0.0908
lateral	none	-0.0391	0.1647	-0.1557	-0.1058
lateral frontal	none	0.002	-0.0566	0.0633	0.0816
lateral medial	none	0.0635	-0.0419	0.0544	0.0319
lateral occipital	arboreal	-0.0348	0.4217	-0.3897	-0.3884
lateral orbitofrontal	none	0.0236	-0.0299	0.019	0.0671
lateral parietal	none	-0.0234	0.0073	-0.0274	-0.0084
lateral prefrontal	none	-0.0172	-0.0656	0.057	0.1059
lateral temporal	none	-0.0242	0.0062	-0.0219	-0.0316
laterality	none	0.0123	-0.0027	0.0169	-0.0123
lateralization	none	-0.0092	0.0209	-0.0168	-0.0475
lateralized	none	-0.0228	0.0163	0.0055	-0.0056
lead	none	0.0746	-0.0195	0.0211	-0.0191
leading	none	-0.0159	0.0055	0.015	-0.0031
leads	none	-0.0124	-0.0228	0.0122	0.0349
learn	none	0.042	-0.0153	0.0292	0.003
learned	none	-0.0074	0.0054	-0.0044	-0.0157
learning	none	-0.0265	-0.0288	0.013	0.0471
learning task	none	0.0479	-0.045	0.0224	0.0402
led	none	-0.0143	-0.0179	0.0258	0.0589
length	none	-0.0412	-0.0213	0.031	0.0382
lesion	none	-0.1459	0.0525	-0.0594	0.0337
lesions	none	-0.1183	0.1488	-0.1475	-0.0942
lesser	none	-0.0349	0.0861	-0.0816	-0.0616
letter	none	0.0144	0.174	-0.166	-0.185
letters	none	-0.0463	0.2768	-0.248	-0.2382
level	none	0.0359	-0.0529	0.0517	0.0248
level bold	none	0.0342	-0.1126	0.1041	0.1064
level signal	none	-0.0527	-0.0262	0.0108	0.0695
levels	none	0.0251	-0.138	0.1218	0.1215
lexical	none	-0.0215	0.0718	-0.0579	-0.0857
lexical decision	none	0.0034	0.0226	-0.0249	-0.0362
life	none	0.0722	0.0474	-0.0539	-0.0796
light	none	0.0338	0.0859	-0.0827	-0.1093
like	none	-0.0423	0.1029	-0.089	-0.077
likelihood	none	-0.0216	-0.0053	0.0003	0.0298
likely	none	0.0143	0.0026	-0.0128	-0.0142
limb	none	-0.0992	-0.0431	0.0829	0.0982
limbic	none	0.0689	-0.2151	0.1825	0.1696
limitations	none	0.0498	-0.065	0.0427	0.0373
limited	none	0.0239	0.003	-0.001	0.0072
line	none	-0.0353	0.1559	-0.1294	-0.1147
linear	none	0.0967	-0.0628	0.0536	0.0178
linear model	none	0.0488	0.0184	-0.0062	-0.0364
linearly	none	0.009	0.0054	-0.0114	0.0351
lingual	social	0.1483	0.1352	-0.1143	-0.208
lingual gyrus	social	0.1836	0.0989	-0.0721	-0.1749
linguistic	none	0.0132	0.0491	-0.0392	-0.0837
link	none	-0.0289	0.0167	-0.0207	0.0113
linked	none	-0.0312	0.001	-0.0165	0.0305
linking	none	-0.0717	0.055	-0.0567	-0.0097
links	none	0.0032	0.0003	-0.001	0.0018
list	none	0.0223	0.0257	-0.0094	-0.0351
listened	none	0.0783	-0.0586	0.083	-0.0524
listening	none	0.0754	-0.0914	0.1034	-0.0286
literature	none	-0.0449	0.0519	-0.0587	-0.0317
little	none	0.0124	-0.051	0.0409	0.054
little known	none	0.0199	-0.0053	-0.0042	0.0068
load	none	-0.0234	0.0244	-0.0242	0.0345
lobe	none	-0.095	0.0119	-0.048	-0.0054
lobe mtl	none	-0.047	-0.0124	-0.0195	-0.0028
lobes	none	0.0127	0.0976	-0.1149	-0.1151
lobule	none	-0.1847	0.0584	-0.0161	0.064
lobule ipl	none	-0.0799	0.0437	-0.0268	0.0426
lobules	none	-0.0366	0.0852	-0.0573	-0.0181
local	none	0.0246	0.0121	-0.0042	-0.0272
localization	none	-0.0517	0.0947	-0.069	-0.0978
localize	none	-0.0641	0.0559	-0.0369	-0.0311
localized	none	-0.0029	-0.0352	0.0389	0.0159
located	none	-0.0494	0.0707	-0.0498	-0.0515
location	none	-0.0576	0.1771	-0.1429	-0.1687
locations	none	-0.0212	0.1908	-0.1664	-0.1626
locus	none	-0.0051	-0.0851	0.0854	0.0899
long	none	0.0028	0.1071	-0.1077	-0.1146
long term	none	-0.0235	0.1269	-0.1351	-0.1299
longer	none	0.0214	-0.0225	0.0331	-0.0039
longitudinal	none	-0.0419	-0.0792	0.0532	0.1056
loop	none	-0.034	-0.0224	0.0307	0.0378
loss	none	0.0328	-0.0758	0.0571	0.0409
losses	none	0.021	-0.0643	0.0385	0.0766
low	none	0.0834	-0.0055	0.0143	-0.0557
low frequency	none	0.054	0.0206	-0.0272	-0.0571
low high	none	0.0292	0.0137	0.0054	-0.0352
low level	none	0.0244	0.1245	-0.0802	-0.1664
lower	none	0.0247	-0.1485	0.1442	0.1384
m1	none	-0.0527	-0.0797	0.0952	0.1117
machine	none	-0.0341	0.0135	-0.0136	0.0137
magnetic	none	0.0325	-0.1208	0.1305	0.1283
magnetic resonance	none	0.0451	-0.1261	0.1337	0.1238
magnetic stimulation	none	-0.1039	0.0286	-0.0052	0.0445
magnetoencephalography	none	0.0435	0.0085	0.0015	-0.0755
magnitude	none	-0.0648	-0.0406	0.0219	0.0857
main	none	-0.0043	-0.082	0.0686	0.0879
main effect	none	-0.0023	-0.0713	0.0472	0.079
mainly	none	0.0293	-0.0604	0.0576	0.0571
maintain	none	0.0202	-0.0166	0.0257	0.0324
maintained	none	-0.0154	0.1251	-0.1055	-0.1004
maintaining	none	0.0024	0.0001	0.0399	-0.0061
maintenance	none	-0.0355	0.0139	-0.008	0.0289
major	none	0.0419	-0.1224	0.092	0.0922
major depression	none	0.042	-0.0917	0.0824	0.092
major depressive	none	0.0221	-0.0905	0.0612	0.0827
majority	none	0.0228	-0.0534	0.0456	0.0286
make	none	0.0069	-0.0097	0.0069	0.0332
making	none	0.0809	-0.0777	0.0686	0.0926
male	none	0.0632	-0.1001	0.0738	0.0588
male female	none	0.0401	0.0265	-0.0282	-0.0474
males	none	0.0013	-0.0912	0.0876	0.0847
manifest	none	-0.0024	-0.0081	0.014	0.0013
manipulated	none	-0.022	0.1418	-0.1181	-0.1114
manipulating	none	0.0057	0.0133	-0.0199	0.0052
manipulation	none	-0.051	0.0385	-0.0105	-0.0049
manipulations	none	0.0089	0.0474	-0.0308	-0.0477
manner	none	-0.0407	0.0542	-0.044	-0.0241
manual	none	-0.0408	0.0371	-0.0066	0.001
map	none	-0.0431	-0.0251	0.0242	0.0298
mapp	none	0.0601	0.0577	-0.0692	-0.0839
mapped	none	-0.0003	-0.0036	-0.0043	0.0015
mapping	none	-0.0608	-0.0036	0.005	0.0193
maps	none	-0.0244	-0.0918	0.0926	0.0743
marked	none	0.0094	-0.0333	0.0323	0.0134
marker	none	0.1044	-0.083	0.0722	0.033
markers	none	-0.0064	-0.0125	-0.0007	0.014
masked	none	-0.0251	0.0167	-0.026	-0.0245
mass	none	-0.0231	-0.0283	0.0221	0.0385
match	none	-0.0019	0.0278	-0.0254	-0.0411
matching	none	-0.0137	0.1948	-0.1986	-0.1987
matching task	none	-0.023	0.1351	-0.1551	-0.1266
material	none	-0.046	0.1287	-0.1367	-0.1073
materials	none	-0.0073	0.0072	-0.0079	-0.0219
matrix	none	-0.0824	-0.1623	0.1347	0.2036
matter	none	-0.0294	-0.1149	0.0842	0.1194
matter density	none	-0.0061	-0.0694	0.0452	0.0603
matter gm	none	-0.0461	0.0059	-0.0332	0.0179
matter volume	none	-0.0359	-0.1369	0.1189	0.1458
matter volumes	none	0.0173	-0.039	0.0179	0.0403
maturation	none	0.0885	-0.0187	0.0092	-0.0222
maximal	none	-0.0432	-0.0109	0.0015	0.0317
maximum	none	0.0246	-0.058	0.0535	0.0327
mci	none	-0.019	0.039	-0.0717	-0.0447
mdd	none	0.0185	-0.0725	0.0524	0.0642
mean	none	0.0508	-0.1408	0.1294	0.1026
mean age	none	0.0513	-0.1026	0.0834	0.067
meaning	none	0.0107	0.0613	-0.053	-0.0907
meaningful	none	-0.0448	0.1256	-0.1121	-0.1287
means	none	-0.019	-0.0456	0.0528	0.0627
measure	none	0.0572	-0.0964	0.0845	0.0787
measurement	none	0.0199	-0.0029	0.0075	0.0063
measurements	none	0.007	0.0194	-0.0064	-0.0018
measures	none	-0.0226	-0.0798	0.0508	0.1021
measuring	none	-0.0048	-0.0549	0.0649	0.0524
mechanism	none	-0.007	-0.072	0.059	0.0782
mechanisms	none	-0.014	-0.0186	0.0186	0.0266
mechanisms involved	none	0.011	0.0505	-0.0411	-0.0514
mechanisms underlying	none	0.0195	-0.059	0.0437	0.044
medial	social	0.1419	-0.167	0.1179	0.1016
medial frontal	none	0.0971	-0.1572	0.1301	0.147
medial lateral	none	0.0647	-0.0986	0.0942	0.1111
medial orbitofrontal	none	-0.0009	-0.0769	0.0624	0.1247
medial pfc	none	0.098	-0.0943	0.0605	0.0494
medial prefrontal	social	0.1518	-0.1684	0.1268	0.0895
medial superior	none	0.0443	0.032	-0.0229	-0.0582
medial temporal	none	-0.0516	0.0233	-0.0645	-0.0386
median	none	-0.0021	-0.1297	0.1288	0.1236
mediate	none	0.0325	-0.0532	0.04	0.0511
mediated	none	-0.0053	-0.0447	0.0535	0.0659
mediates	none	-0.0058	-0.0493	0.0377	0.0777
mediating	none	0.0428	-0.085	0.0783	0.0703
medication	none	0.0065	-0.166	0.154	0.1825
meg	none	-0.0215	0.0512	-0.0363	-0.0734
memories	none	0.0184	-0.0057	-0.0305	-0.0417
memory	none	-0.027	0.0462	-0.0685	-0.0383
memory encoding	none	-0.0179	0.0476	-0.0766	-0.0535
memory load	none	-0.0445	-0.0165	0.0322	0.0645
memory performance	none	-0.015	0.0494	-0.0771	-0.0503
memory processes	none	-0.0508	0.0351	-0.0591	-0.0034
memory retrieval	none	0.0091	-0.0105	-0.0081	-0.0069
memory task	none	0.0115	-0.0161	-0.0047	0.0198
memory tasks	none	-0.037	-0.0319	0.0239	0.045
memory test	none	-0.0217	0.0948	-0.1044	-0.0819
memory wm	none	-0.0245	-0.0046	0.0035	0.0466
men	none	0.0966	-0.1809	0.1618	0.15
men women	none	0.0636	-0.0998	0.0798	0.0684
mental	none	0.0024	-0.0069	0.0057	0.0037
mental imagery	none	0.0064	0.1174	-0.1045	-0.1287
mental state	none	0.0111	-0.066	0.0495	0.0341
mental states	none	0.0466	-0.0772	0.0675	0.0187
mentalizing	none	0.0336	-0.0381	0.0252	0.0097
mesial	none	0.0079	-0.1168	0.1013	0.1082
mesolimbic	none	0.0108	-0.0276	0.0147	0.0333
met	none	0.0679	-0.113	0.0918	0.0822
metabolic	none	0.0385	0.0356	-0.055	-0.0634
metabolism	none	0.0423	-0.023	0.0014	-0.0117
method	none	0.04	-0.0166	0.0086	-0.0296
methodological	none	-0.0316	0.023	-0.0118	-0.0226
methodology	none	0.0564	-0.0537	0.0314	0.0187
methodology principal	none	0.039	-0.0216	0.0036	-0.0005
methods	none	0.0656	-0.1496	0.1215	0.1215
methods functional	none	0.0733	0.0079	-0.0126	-0.0475
mfg	none	-0.0213	-0.0913	0.0731	0.0968
mg	none	-0.0189	-0.0981	0.0833	0.1259
mid	none	0.0206	-0.1431	0.11	0.1058
midbrain	none	0.0161	-0.1399	0.1242	0.1281
middle	none	0.0136	0.0757	-0.0654	-0.1065
middle cingulate	none	0.0164	-0.1563	0.1354	0.1531
middle frontal	none	0.0172	-0.0633	0.0755	0.0622
middle inferior	none	-0.0732	0.0116	-0.0042	0.0441
middle occipital	none	0.028	0.1923	-0.1765	-0.2292
middle superior	none	0.0109	-0.0395	0.0643	-0.0004
middle temporal	none	-0.0108	0.1813	-0.1763	-0.1934
midline	none	0.1108	-0.1838	0.1636	0.1112
mild	none	0.0225	-0.0954	0.0642	0.0641
mild cognitive	none	0.0142	-0.0214	-0.0142	-0.0038
min	none	-0.0099	-0.0812	0.0831	0.0743
mind	none	0.0465	-0.0948	0.0794	0.0607
mind tom	none	0.0505	-0.0669	0.0738	0.0268
minimal	none	0.0673	0.0111	0.0043	-0.0651
mirror	none	-0.1255	0.0326	-0.0294	0.0421
mirror neuron	none	-0.1141	0.0766	-0.0719	-0.0091
mixed	social	0.1144	-0.0671	0.0738	0.001
mm	none	0.0739	-0.0538	0.044	0.0329
mnemonic	none	0.01	-0.0524	0.0349	0.0376
modal	none	0.0635	0.1001	-0.0692	-0.146
modalities	none	0.0415	0.1666	-0.1339	-0.1942
modality	none	-0.0148	0.1318	-0.1005	-0.1382
mode	social	0.1384	-0.1025	0.0753	0.0084
mode network	social	0.127	-0.1085	0.0758	0.0162
model	none	-0.0367	-0.0939	0.0998	0.1073
modeling	none	-0.0191	-0.0095	0.0188	0.0314
models	none	0.0432	0.0069	0.0005	-0.0233
moderate	none	-0.0052	-0.1506	0.1445	0.148
modified	none	-0.0133	-0.0367	0.0309	0.0709
modulate	none	0.0068	-0.0288	0.0284	0.0231
modulated	none	-0.008	0.0763	-0.0805	-0.0815
modulates	none	-0.005	-0.0673	0.0762	0.0533
modulating	none	0.0113	-0.0797	0.0792	0.0737
modulation	none	-0.0056	-0.0609	0.0474	0.0512
modulations	none	0.0129	0.0103	-0.0032	-0.0274
modulatory	none	0.0359	-0.1119	0.099	0.1003
monetary	none	0.0897	-0.1088	0.1021	0.0982
monetary incentive	none	0.0359	-0.0456	0.0437	0.0535
monetary reward	none	0.016	-0.0213	0.0267	0.0595
money	social	0.1227	-0.0943	0.0855	0.0431
monitor	none	0.0217	-0.0814	0.0904	0.0681
monitored	none	-0.0061	0.0109	-0.0127	-0.0127
monitoring	none	0.0395	-0.1129	0.1167	0.1083
monkey	none	-0.0782	0.0556	-0.0488	-0.0062
monkeys	none	-0.0465	0.1178	-0.1081	-0.0832
months	none	0.0317	-0.1292	0.102	0.1162
mood	none	0.0683	-0.1114	0.0868	0.0846
moral	none	0.0556	-0.0877	0.0631	0.043
morphological	none	0.0158	-0.1062	0.0931	0.0955
morphology	none	-0.0153	-0.0547	0.0443	0.064
morphometry	none	-0.066	-0.0669	0.0301	0.0952
morphometry vbm	none	-0.0256	-0.0496	0.0167	0.0559
motion	arboreal	-0.0487	0.3757	-0.331	-0.3594
motivation	none	0.0333	-0.1165	0.0975	0.1289
motivational	none	0.0119	-0.1282	0.1162	0.1543
motor	none	-0.0758	-0.1175	0.1473	0.1666
motor control	none	-0.071	-0.113	0.1249	0.1527
motor cortex	none	-0.0519	-0.1364	0.1536	0.1585
motor function	none	-0.0214	-0.09	0.1008	0.0916
motor imagery	none	-0.0901	-0.0452	0.0763	0.122
motor network	none	-0.0615	-0.1171	0.1285	0.1469
motor performance	none	-0.0611	-0.0983	0.1073	0.1463
motor pre	none	-0.0317	-0.007	0.0124	0.0506
motor premotor	none	-0.0995	-0.0473	0.0709	0.1116
motor response	none	-0.0215	-0.0193	0.0482	0.0539
motor responses	none	-0.0475	-0.0113	0.0204	0.0503
motor sma	none	-0.0305	-0.2009	0.2151	0.2114
motor task	none	-0.0471	-0.0957	0.0983	0.1492
movement	none	-0.073	-0.0838	0.1198	0.1294
movements	none	-0.0867	0.0308	0.0138	0.0381
moving	none	-0.0698	0.2385	-0.1906	-0.1845
mpfc	social	0.1787	-0.1252	0.0881	0.0421
mr	none	0.0338	-0.0629	0.0537	0.0272
ms	none	0.0027	0.053	-0.0464	-0.0705
mt	arboreal	0.0255	0.3145	-0.2848	-0.3185
mtg	none	0.0214	0.0607	-0.0598	-0.0891
mtl	none	-0.0557	-0.0016	-0.0361	-0.0058
multi	none	0.0097	0.0387	-0.0349	-0.042
multimodal	none	0.0697	0.0698	-0.0447	-0.148
multiple	none	0.0248	0.0012	-0.006	-0.0258
multiple comparisons	none	0.0168	-0.0302	0.0075	0.0283
multiple sclerosis	none	-0.0136	-0.1058	0.0847	0.1216
multisensory	none	-0.0273	0.1574	-0.1209	-0.1757
multivariate	none	-0.054	0.0976	-0.1029	-0.0872
multivariate pattern	none	-0.0291	0.1144	-0.099	-0.093
muscle	none	-0.0663	-0.1943	0.2068	0.1996
music	none	0.0765	-0.1294	0.1379	0.0312
musical	none	0.0688	-0.1343	0.1373	0.0419
musicians	none	0.0153	-0.1126	0.1215	0.0872
naive	none	0.0187	-0.0469	0.0253	0.0542
names	none	0.0206	0.0922	-0.1023	-0.1196
naming	none	-0.0615	0.1298	-0.1098	-0.1081
native	none	-0.0269	0.1468	-0.1307	-0.1485
natural	none	0.0184	0.1178	-0.1116	-0.1718
naturalistic	none	0.0658	0.0627	-0.0625	-0.1345
nature	none	0.0555	0.081	-0.0708	-0.1152
navigation	none	-0.0087	0.0985	-0.0858	-0.107
near	none	0.0038	0.1225	-0.114	-0.1193
necessary	none	-0.0388	0.0964	-0.0979	-0.0554
need	none	0.0491	-0.0668	0.0859	0.0337
needed	none	-0.0248	0.0024	-0.023	0.0058
needs	none	-0.0128	0.0697	-0.0627	-0.0784
negative	none	0.093	-0.1557	0.1027	0.1057
negative affect	none	0.067	-0.1157	0.085	0.0874
negative correlation	none	0.0503	-0.0995	0.0819	0.0604
negative correlations	none	0.0442	-0.0696	0.066	0.0376
negative emotional	none	0.0117	-0.0389	0.0105	0.0086
negative emotions	none	0.087	-0.0505	0.026	0.0022
negative feedback	none	0.009	-0.0666	0.042	0.0719
negative neutral	none	0.0583	0.0353	-0.0501	-0.068
negative positive	none	0.038	-0.0848	0.0595	0.077
negatively	none	0.0625	-0.1166	0.0896	0.0936
negatively correlated	none	0.0478	-0.0999	0.0785	0.0727
negativity	none	0.0267	-0.0043	-0.0213	0.0009
neocortical	none	-0.0163	-0.0825	0.059	0.0759
nerve	terrestrial	-0.014	-0.2511	0.2428	0.2438
nervous	none	0.0291	-0.1905	0.1888	0.1709
network	none	0.0047	-0.0563	0.0709	0.0547
network connectivity	none	0.0717	-0.0788	0.0782	0.0391
network dmn	none	0.0888	-0.0938	0.0667	0.0265
network involved	none	-0.0702	0.0024	0.002	0.0559
networks	none	0.0566	-0.1753	0.1672	0.1598
networks involved	none	0.0356	-0.0506	0.0514	0.043
neuro	none	0.0144	0.024	-0.0197	-0.0161
neuroanatomical	none	-0.0057	-0.0709	0.0581	0.0716
neuroanatomy	none	-0.0581	0.0007	0.017	0.0087
neurobiological	none	0.0122	-0.1489	0.1383	0.1646
neurobiology	none	0.0249	-0.0099	0.0032	0.0006
neurocognitive	none	0.0792	-0.0708	0.0526	0.0148
neurodegenerative	none	-0.1354	-0.0821	0.0634	0.1422
neurodevelopmental	none	0.0217	0.0354	-0.02	-0.0272
neurofunctional	none	-0.0377	-0.0172	0.0207	0.0503
neurological	none	-0.0481	-0.0796	0.0851	0.1087
neuron	none	-0.1207	0.0913	-0.0885	-0.0174
neuronal	none	-0.0392	0.0109	-0.0096	0.0293
neurons	none	-0.0888	0.0749	-0.0628	-0.0174
neurophysiological	none	0.0573	-0.0529	0.0571	0.0064
neuropsychiatric	none	-0.0071	-0.1129	0.0871	0.1241
neuropsychological	none	-0.0568	0.1071	-0.1162	-0.0362
neuroscience	none	0.0536	0.0322	-0.0321	-0.0727
neutral	none	0.0451	0.012	-0.045	-0.0364
neutral faces	none	0.0086	0.07	-0.0938	-0.0781
neutral pictures	none	0.0493	-0.0278	0.0107	-0.0135
neutral stimuli	none	0.0728	-0.0671	0.0444	0.0225
new	none	-0.0296	0.0741	-0.0832	-0.0712
new insights	none	0.0062	-0.0127	0.0205	0.0122
newly	none	-0.0109	-0.0007	-0.0039	-0.0142
nineteen	none	0.0249	-0.0467	0.031	0.0343
nociceptive	terrestrial,fossorial	0.0263	-0.2971	0.2745	0.2648
node	none	0.0024	-0.0208	0.0109	0.016
nodes	none	-0.0299	-0.0445	0.0298	0.0755
nogo	none	-0.0633	-0.0516	0.0763	0.1037
noise	none	0.0834	0.0231	0.0008	-0.1411
non	none	0.0192	-0.0928	0.0777	0.0719
normal	none	-0.0193	-0.0265	0.0046	0.0348
normal controls	none	0.0403	-0.0459	0.0274	0.0263
normalized	none	0.0394	-0.0622	0.0607	0.0339
normally	none	0.0195	0.1314	-0.1064	-0.128
notably	none	0.0181	-0.0747	0.0723	0.031
noted	none	0.009	-0.0665	0.0742	0.0747
notion	none	-0.0631	0.0015	0.0046	0.0404
nouns	none	-0.0295	0.011	-0.0101	-0.0169
novel	none	-0.0124	0.0558	-0.0578	-0.0477
novelty	none	-0.0035	0.0525	-0.0537	-0.0736
noxious	terrestrial,fossorial	0.0007	-0.31	0.2827	0.316
nuclei	none	-0.0284	-0.0863	0.0729	0.0918
nucleus	none	-0.0049	-0.1779	0.1594	0.2042
nucleus accumbens	none	-0.0058	-0.1212	0.1034	0.1454
number	none	-0.0622	0.1192	-0.1097	-0.0286
numbers	none	-0.0703	0.1649	-0.1455	-0.076
numerical	none	-0.0598	0.1585	-0.1596	-0.0874
numerous	none	0.0069	-0.0954	0.0878	0.0792
object	arboreal	-0.1083	0.3877	-0.3613	-0.3272
object recognition	arboreal	-0.03	0.3343	-0.3179	-0.3158
objective	terrestrial,fossorial	0.035	-0.2535	0.2399	0.2465
objectives	none	0.0809	-0.0635	0.0507	0.0063
objects	arboreal	-0.1392	0.3725	-0.3563	-0.3017
observation	none	-0.109	0.1355	-0.1061	-0.0555
observations	none	-0.026	0.0252	-0.0255	-0.0092
observer	none	-0.0582	0.1851	-0.1596	-0.1409
observers	none	-0.0679	0.1689	-0.1348	-0.1256
observing	none	-0.113	0.1173	-0.0938	-0.0446
obsessive	none	-0.0191	-0.0784	0.0771	0.1198
obsessive compulsive	none	-0.0242	-0.0712	0.0711	0.1165
obtain	none	-0.0003	-0.0201	0.0164	0.0087
obtained	none	0.0059	-0.0334	0.0356	0.037
occipital	arboreal	0.0562	0.4618	-0.423	-0.4809
occipital cortex	arboreal	0.0679	0.352	-0.3229	-0.3812
occipital gyrus	arboreal	0.0427	0.3094	-0.2828	-0.3344
[truncated: 1,231 more rows]
