# Supplementary material for: Evolution of cortical geometry and its link to function, behaviour and ecology
Source: Nat Commun. 2023 Apr 20;14:2252. doi: 10.1038/s41467-023-37574-x (PMC10119184; doi:10.1038/s41467-023-37574-x)
Supplement: Supplementary file 7 — Supplementary Data 4 [file 41467_2023_37574_MOESM7_ESM.xlsx]

## Sheet: Supplementary Data 4a
Supplementary Data 4a: Statistical Information Figure 4a
Experiment	Descriptive statistics														Test used
	Data	N	Groups/Variables	n	Test for normality	Degrees of freedom, statistic	p-value	Mean/Median/Std/IQR	Test for equal variances	Degrees of freedom, statistic	p-value	Test for sphericity	Degrees of freedom, statistic	p-value	Type	Tail	Degrees of freedom, statistic	p-value, uncorrected	p-value, corrected	effect measure	effect size	group difference	CI
Correlation between pairwise effects matrices for each observed ecological and behavioral variable	Correlation between effects in isLarge and isFossorial	21	isLarge	21	Kolmogorov-Smirnov	D(21)=0,091	0.9885	0,259 +/- 0,168	NA	NA	NA	NA	NA	NA	Pearson correlation	both	t(19)=0,946	0.3561	1	r-value	0.21206	NA	[-0,276; 0,613]
			isFossorial	21	Kolmogorov-Smirnov	D(21)=0,152	0.6643	0,329 +/- 0,198
	Correlation between effects in isLarge and isTerrestrial	21	isLarge	21	Kolmogorov-Smirnov	D(21)=0,091	0.9885	0,259 +/- 0,168	NA	NA	NA	NA	NA	NA	Pearson correlation	both	t(19)=0,217	0.8306	1	r-value	-0.04971	NA	[-0,496; 0,417]
			isTerrestrial	21	Kolmogorov-Smirnov	D(21)=0,106	0.9508	0,282 +/- 0,164
	Correlation between effects in isLarge and isArboreal	21	isLarge	21	Kolmogorov-Smirnov	D(21)=0,091	0.9885	0,259 +/- 0,168	NA	NA	NA	NA	NA	NA	Pearson correlation	both	t(19)=0,265	0.7937	1	r-value	-0.06074	NA	[-0,504; 0,408]
			isArboreal	21	Kolmogorov-Smirnov	D(21)=0,153	0.6523	0,302 +/- 0,192
	Correlation between effects in isFossorial and isTerrestrial	21	isFossorial	21	Kolmogorov-Smirnov	D(21)=0,152	0.6643	0,329 +/- 0,198	NA	NA	NA	NA	NA	NA	Pearson correlation	both	t(19)=3,205	0.004661	0.007743	r-value	0.59239	NA	[0,145; 0,839]
			isTerrestrial	21	Kolmogorov-Smirnov	D(21)=0,106	0.9508	0,282 +/- 0,164
	Correlation between effects in isFossorial and isArboreal	21	isFossorial	21	Kolmogorov-Smirnov	D(21)=0,152	0.6643	0,329 +/- 0,198	NA	NA	NA	NA	NA	NA	Pearson correlation	both	t(19)=3,581	0.001995	0.004329	r-value	0.63474	NA	[0,206; 0,859]
			isArboreal	21	Kolmogorov-Smirnov	D(21)=0,153	0.6523	0,302 +/- 0,192
	Correlation between effects in isTerrestrial and isArboreal	21	isTerrestrial	21	Kolmogorov-Smirnov	D(21)=0,106	0.9508	0,282 +/- 0,164	NA	NA	NA	NA	NA	NA	Pearson correlation	both	t(19)=11,293	7.17e-10	1e-06	r-value	0.93292	NA	[0,797; 0,979]
			isArboreal	21	Kolmogorov-Smirnov	D(21)=0,153	0.6523	0,302 +/- 0,192

## Sheet: Supplementary Data 4b
Supplementary Data 4b: Statistical Information for Figure 4c
Experiment	Descriptive statistics														Test used									Post-hoc analysis
	Data	N	Groups/Variables	n	Test for normality	Degrees of freedom, statistic	p-value	Mean/Median/Std/IQR	Test for equal variances	Degrees of freedom, statistic	p-value	Test for sphericity	Degrees of freedom, statistic	p-value	Type	Tail	Degrees of freedom, statistic	p-value, uncorrected	p-value, corrected	effect measure	effect size	group difference	CI	Type	Group A	Group B	statistic	p-value	effect size	CI
TESTING EFFECT OF SPECIFIC HABITAT ON BRAIN SHAPE	expansion associated with specific habitat in vision network	11046	terrestrial	11046	Kolmogorov-Smirnov	D(11046)=0,057	7.617e-32	M=1,347; IQR=1,715	NA	NA	NA	NA	NA	NA	Friedman	both	Chi2(2)=10127,055	<= 1.000e-06	<= 1.000e-06*	eta-squared	0.4584	NA	NA	Nemenyi	Arboreal	Terrestrial	q(k=3,inf)=141,613	0	0.753	[0,721; 0,784]
			arboreal	11046	Kolmogorov-Smirnov	D(11046)=0,051	9.821e-26	M=-1,306; IQR=1,767	NA	NA	NA	NA	NA	NA											Arboreal	Fossorial	q(k=3,inf)=185,793	0	1.351	[1,320; 1,383]
			fossorial	11046	Kolmogorov-Smirnov	D(11046)=0,124	1.656e-148	M=-2,242; IQR=1,817	NA	NA	NA	NA	NA	NA											Terrestrial	Fossorial	q(k=3,inf)=44,180	0	0.598	[0,567; 0,630]
TESTING EFFECT OF SPECIFIC HABITAT ON BRAIN SHAPE	expansion associated with specific habitat in motor network	15013	terrestrial	15013	Kolmogorov-Smirnov	D(15013)=0,073	1.796e-70	M=0,483; IQR=1,096	NA	NA	NA	NA	NA	NA	Friedman	both	Chi2(2)=5704,688	<= 1.000e-06	<= 1.000e-06*	eta-squared	0.19	NA	NA	Nemenyi	Arboreal	Terrestrial	q(k=3,inf)=90,256	0	0.555	[0,528; 0,582]
			arboreal	15013	Kolmogorov-Smirnov	D(15013)=0,057	2.541e-43	M=-0,337; IQR=0,986	NA	NA	NA	NA	NA	NA											Arboreal	Fossorial	q(k=3,inf)=133,002	0	0.86	[0,833; 0,887]
			fossorial	15013	Kolmogorov-Smirnov	D(15013)=0,042	2.491e-23	M=-0,674; IQR=0,972	NA	NA	NA	NA	NA	NA											Terrestrial	Fossorial	q(k=3,inf)=42,747	0	0.305	[0,278; 0,332]
TESTING EFFECT OF SPECIFIC HABITAT ON BRAIN SHAPE	expansion associated with specific habitat in dorsal attention network	8775	terrestrial	8775	Kolmogorov-Smirnov	D(8775)=0,054	8.575e-23	M=1,129; IQR=1,685	NA	NA	NA	NA	NA	NA	Friedman	both	Chi2(2)=7476,815	<= 1.000e-06	<= 1.000e-06*	eta-squared	0.426	NA	NA	Nemenyi	Arboreal	Terrestrial	q(k=3,inf)=146,607	0	1.122	[1,086; 1,157]
			arboreal	8775	Kolmogorov-Smirnov	D(8775)=0,068	1.851e-35	M=-0,956; IQR=1,814	NA	NA	NA	NA	NA	NA											Arboreal	Fossorial	q(k=3,inf)=144,221	0	1.139	[1,104; 1,174]
			fossorial	8775	Kolmogorov-Smirnov	D(8775)=0,110	1.781e-93	M=-0,825; IQR=1,879	NA	NA	NA	NA	NA	NA											Terrestrial	Fossorial	q(k=3,inf)=2,386	0.8038	0.017	[-0,018; 0,053]
TESTING EFFECT OF SPECIFIC HABITAT ON BRAIN SHAPE	expansion associated with specific habitat in ventral attention network	9183	terrestrial	9183	Kolmogorov-Smirnov	D(9183)=0,051	8.085e-21	M=-0,048; IQR=0,947	NA	NA	NA	NA	NA	NA	Friedman	both	Chi2(2)=123,509	<= 1.000e-06	<= 1.000e-06*	eta-squared	0.0067	NA	NA	Nemenyi	Arboreal	Terrestrial	q(k=3,inf)=4,931	0.005723	-0.137	[-0,171; -0,102]
			arboreal	9183	Kolmogorov-Smirnov	D(9183)=0,039	1.365e-12	M=0,024; IQR=0,931	NA	NA	NA	NA	NA	NA											Arboreal	Fossorial	q(k=3,inf)=0,150	3.623	0.01	[-0,025; 0,044]
			fossorial	9183	Kolmogorov-Smirnov	D(9183)=0,039	1.142e-12	M=-0,046; IQR=1,077	NA	NA	NA	NA	NA	NA											Terrestrial	Fossorial	q(k=3,inf)=5,081	0.004056	0.147	[0,112; 0,181]
TESTING EFFECT OF SPECIFIC HABITAT ON BRAIN SHAPE	expansion associated with specific habitat in limbic network	5745	terrestrial	5745	Kolmogorov-Smirnov	D(5745)=0,075	2.507e-28	M=0,561; IQR=1,159	NA	NA	NA	NA	NA	NA	Friedman	both	Chi2(2)=2697,026	<= 1.000e-06	<= 1.000e-06*	eta-squared	0.2347	NA	NA	Nemenyi	Arboreal	Terrestrial	q(k=3,inf)=88,508	0	0.953	[0,909; 0,997]
			arboreal	5745	Kolmogorov-Smirnov	D(5745)=0,070	7.006e-25	M=-0,743; IQR=1,493	NA	NA	NA	NA	NA	NA											Arboreal	Fossorial	q(k=3,inf)=63,930	0	0.326	[0,282; 0,369]
			fossorial	5745	Kolmogorov-Smirnov	D(5745)=0,064	5.493e-21	M=-0,430; IQR=1,563	NA	NA	NA	NA	NA	NA											Terrestrial	Fossorial	q(k=3,inf)=24,578	0	-0.628	[-0,671; -0,584]
TESTING EFFECT OF SPECIFIC HABITAT ON BRAIN SHAPE	expansion associated with specific habitat in frontoparietal network	9740	terrestrial	9740	Kolmogorov-Smirnov	D(9740)=0,099	7.651e-83	M=0,464; IQR=1,663	NA	NA	NA	NA	NA	NA	Friedman	both	Chi2(2)=2962,364	<= 1.000e-06	<= 1.000e-06*	eta-squared	0.1521	NA	NA	Nemenyi	Arboreal	Terrestrial	q(k=3,inf)=104,024	0	0.569	[0,536; 0,603]
			arboreal	9740	Kolmogorov-Smirnov	D(9740)=0,120	7.088e-122	M=-0,391; IQR=1,391	NA	NA	NA	NA	NA	NA											Arboreal	Fossorial	q(k=3,inf)=114,723	0	0.746	[0,713; 0,780]
			fossorial	9740	Kolmogorov-Smirnov	D(9740)=0,065	9.334e-37	M=-0,636; IQR=1,682	NA	NA	NA	NA	NA	NA											Terrestrial	Fossorial	q(k=3,inf)=10,698	6.104e-13	0.177	[0,144; 0,211]
TESTING EFFECT OF SPECIFIC HABITAT ON BRAIN SHAPE	expansion associated with specific habitat in default mode network	15344	terrestrial	15344	Kolmogorov-Smirnov	D(15344)=0,070	1.562e-65	M=0,340; IQR=1,272	NA	NA	NA	NA	NA	NA	Friedman	both	Chi2(2)=6244,922	<= 1.000e-06	<= 1.000e-06*	eta-squared	0.2035	NA	NA	Nemenyi	Arboreal	Terrestrial	q(k=3,inf)=111,775	0	0.439	[0,413; 0,466]
			arboreal	15344	Kolmogorov-Smirnov	D(15344)=0,062	3.133e-51	M=-0,405; IQR=1,241	NA	NA	NA	NA	NA	NA											Arboreal	Fossorial	q(k=3,inf)=153,303	0	0.902	[0,875; 0,929]
			fossorial	15344	Kolmogorov-Smirnov	D(15344)=0,038	7.723e-20	M=-0,771; IQR=1,268	NA	NA	NA	NA	NA	NA											Terrestrial	Fossorial	q(k=3,inf)=41,528	0	0.463	[0,436; 0,490]

## Sheet: Supplementary Data 4c
Supplementary Data 4c: Statistical Information for Figure 4c
Experiment	Descriptive statistics														Test used
	Data	N	Groups/Variables	n	Test for normality	Degrees of freedom, statistic	p-value	Mean/Median/Std/IQR	Test for equal variances	Degrees of freedom, statistic	p-value	Test for sphericity	Degrees of freedom, statistic	p-value	Type	Tail	Degrees of freedom, statistic	p-value, uncorrected	p-value, corrected	effect measure	effect size	group difference	CI
stability of effect of habitat on Yeo network	vision (1000 Schaefer parcels)	162	arboreal	162	Kolmogorov-Smirnov	D(162)=0,078	0.258582	1,2727 +/- 0,9911	NA	NA	NA	NA	NA	NA	Repeated Measurements Correlation	NA	F(1;323)	3.86432e-74	7.01375e-73	r-value	-0,802	NA	(-0,837 ; -0,759)
			terrestrial	162	Kolmogorov-Smirnov	D(162)=0,075	0.307429	-1,1652 +/- 1,0337
			fossorial	162	Kolmogorov-Smirnov	D(162)=0,135	0.00477622	M=-2,2851; IQR=1,6567
stability of effect of habitat on Yeo network	motor (1000 Schaefer parcels)	194	arboreal	194	Kolmogorov-Smirnov	D(194)=0,079	0.164635	0,3461 +/- 0,9089	NA	NA	NA	NA	NA	NA	Repeated Measurements Correlation	NA	F(1;387)	3.59519e-21	1.30505e-20	r-value	-0,454	NA	(-0,530 ; -0,371)
			terrestrial	194	Kolmogorov-Smirnov	D(194)=0,080	0.15724	-0,2943 +/- 0,7576
			fossorial	194	Kolmogorov-Smirnov	D(194)=0,061	0.451366	-0,6369 +/- 0,8383
stability of effect of habitat on Yeo network	dorsal attention (1000 Schaefer parcels)	122	arboreal	122	Kolmogorov-Smirnov	D(122)=0,077	0.446142	1,3835 +/- 1,0395	NA	NA	NA	NA	NA	NA	Repeated Measurements Correlation	NA	F(1;243)	8.54902e-48	7.75823e-47	r-value	-0,762	NA	(-0,810 ; -0,704)
			terrestrial	122	Kolmogorov-Smirnov	D(122)=0,091	0.244854	-1,2672 +/- 1,1021
			fossorial	122	Kolmogorov-Smirnov	D(122)=0,128	0.0341004	M=-0,9692; IQR=1,9450
stability of effect of habitat on Yeo network	ventral attention (1000 Schaefer parcels)	121	arboreal	121	Kolmogorov-Smirnov	D(121)=0,08	0.357709	-0,0149 +/- 0,8251	NA	NA	NA	NA	NA	NA	Repeated Measurements Correlation	NA	F(1;241)	0.452808	1.17407	r-value	-0,048	NA	(-0,174 ; 0,078)
			terrestrial	121	Kolmogorov-Smirnov	D(121)=0,09	0.2573	-0,0336 +/- 0,7119
			fossorial	121	Kolmogorov-Smirnov	D(121)=0,05	0.811731	-0,1181 +/- 0,8477
stability of effect of habitat on Yeo network	limbic (1000 Schaefer parcels)	60	arboreal	60	Kolmogorov-Smirnov	D(60)=0,059	0.977405	0,5600 +/- 0,7599	NA	NA	NA	NA	NA	NA	Repeated Measurements Correlation	NA	F(1;119)	1.54893e-08	4.68552e-08	r-value	-0,486	NA	(-0,613 ; -0,336)
			terrestrial	60	Kolmogorov-Smirnov	D(60)=0,071	0.89991	-0,6666 +/- 0,9090
			fossorial	60	Kolmogorov-Smirnov	D(60)=0,103	0.512636	-0,3272 +/- 0,9882
stability of effect of habitat on Yeo network	frontoparietal (1000 Schaefer parcels)	129	arboreal	129	Kolmogorov-Smirnov	D(129)=0,124	0.0349288	M=0,4465; IQR=1,6584	NA	NA	NA	NA	NA	NA	Repeated Measurements Correlation	NA	F(1;257)	6.84512e-25	3.10597e-24	r-value	-0,582	NA	(-0,658 ; -0,495)
			terrestrial	129	Kolmogorov-Smirnov	D(129)=0,144	0.0082169	M=-0,3625; IQR=1,3455
			fossorial	129	Kolmogorov-Smirnov	D(129)=0,091	0.221126	-0,7974 +/- 0,9909
stability of effect of habitat on Yeo network	default (1000 Schaefer parcels)	212	arboreal	212	Kolmogorov-Smirnov	D(212)=0,088	0.070069	0,4610 +/- 0,9270	NA	NA	NA	NA	NA	NA	Repeated Measurements Correlation	NA	F(1;423)	3.88949e-34	2.35314e-33	r-value	-0,544	NA	(-0,608 ; -0,473)
			terrestrial	212	Kolmogorov-Smirnov	D(212)=0,076	0.161697	-0,4853 +/- 0,9359
			fossorial	212	Kolmogorov-Smirnov	D(212)=0,059	0.441425	-0,8350 +/- 0,7961
