# Supplementary material for: Evolution of cortical geometry and its link to function, behaviour and ecology
Source: Nat Commun. 2023 Apr 20;14:2252. doi: 10.1038/s41467-023-37574-x (PMC10119184; doi:10.1038/s41467-023-37574-x)
Supplement: Supplementary file 8 — Supplementary Data 5 [file 41467_2023_37574_MOESM8_ESM.xlsx]

## Sheet: Supplementary Data 5
Supplementary Data 5: Statistical Information for Supplementary Figure 5
Experiment	Descriptive statistics														Test used									Post-hoc analysis
	Data	N	Groups/Variables	n	Test for normality	Degrees of freedom, statistic	p-value	Mean/Median/Std/IQR	Test for equal variances	Degrees of freedom, statistic	p-value	Test for sphericity	Degrees of freedom, statistic	p-value	Type	Tail	Degrees of freedom, statistic	p-value, uncorrected	p-value, corrected	effect measure	effect size	group difference	CI	Type	Group A	Group B	statistic	p-value	effect size	CI
GROUP TEST FOR EXPANSION IN isLarge	expansion associated with large social groups in yeo networks	74846	vision	11046	Kolmogorov-Smirnov	D(11046)=0,092	2.221e-82	M=0,324; IQR=0,632	NA	NA	NA	NA	NA	NA	Kruskall-Wallis (surrogates)	both	F(6;74839)=0	<= 1.000e-06	<= 1.000e-06*	eta-squared	0.104	NA	NA	pairwise Wilcoxon-Rank-Sum/Mann-Whitney U-Test (surrogates)	vision	motor	NA	0.08931	0.268	NA
																									vision	dorsal attention	NA	0	0.502	NA
																									vision	ventral attention	NA	0.05359	0.306	NA
																									vision	limbic	NA	0	0.658	NA
																									vision	frontoparietal	NA	0.05359	0.276	NA
																									vision	default	NA	0.5971	0.157	NA
																									motor	dorsal attention	NA	0.08931	0.244	NA
			motor	15013	Kolmogorov-Smirnov	D(15013)=0,075	8.235e-75	M=0,151; IQR=0,464	NA	NA	NA	NA	NA	NA											motor	ventral attention	NA	2.462	0.043	NA
																									motor	limbic	NA	0	0.433	NA
																									motor	frontoparietal	NA	3.62	-0.001	NA
																									motor	default	NA	1.004	-0.105	NA
			dorsal attention	8775	Kolmogorov-Smirnov	D(8775)=0.071	2.063e-39	M=0.012; IQR=0,551	NA	NA	NA	NA	NA	NA											dorsal attention	ventral attention	NA	0.4299	-0.191	NA
																									dorsal attention	limbic	NA	0.8601	0.166	NA
																									dorsal attention	frontoparietal	NA	0.05359	-0.245	NA
																									dorsal attention	default	NA	0	-0.336	NA
			ventral attention	9183	Kolmogorov-Smirnov	D(9183)=0.045	8.267e-17	M=0,146; IQR=0,564	NA	NA	NA	NA	NA	NA											ventral attention	limbic	NA	0.04374	0.347	NA
																									ventral attention	frontoparietal	NA	2.572	-0.042	NA
																									ventral attention	default	NA	0.5031	-0.149	NA
			limbic	5745	Kolmogorov-Smirnov	D(5745)=0.076	1.697e-29	M=-0,159; IQR=0,356	NA	NA	NA	NA	NA	NA											limbic	frontoparietal	NA	0	-0.384	NA
																									limbic	default	NA	0	-0.466	NA
			frontoparietal	9740	Kolmogorov-Smirnov	D(9740)=0.065	1.219e-36	M=0,196; IQR=0,569	NA	NA	NA	NA	NA	NA											frontoparietal	default	NA	0.7129	-0.116	NA
			default mode	15344	Kolmogorov-Smirnov	D(15344)=0.036	1.127e-17	M=0,242; IQR=0,633	NA	NA	NA	NA	NA	NA
GROUP TEST FOR EXPANSION IN fossorial	expansion associated with fossorial habitat in yeo networks	74846	vision	11046	Kolmogorov-Smirnov	D(11046)=0,124	1.656e-148	M=-2,242; IQR=1,817	NA	NA	NA	NA	NA	NA	Kruskall-Wallis (surrogates)	both	F(6;74839)=0	<= 1.000e-06	<= 1.000e-06*	eta-squared	0.2111	NA	NA	pairwise Wilcoxon-Rank-Sum/Mann-Whitney U-Test (surrogates)	vision	motor	NA	0	-0.549	NA
																									vision	dorsal attention	NA	0.1225	-0.357	NA
																									vision	ventral attention	NA	0	-0.707	NA
																									vision	limbic	NA	0	-0.641	NA
																									vision	frontoparietal	NA	0.009569	-0.505	NA
																									vision	default	NA	0	-0.495	NA
																									motor	dorsal attention	NA	0.7247	0.19	NA
			motor	15013	Kolmogorov-Smirnov	D(15013)=0,042	2.491e-23	M=-0,674; IQR=0,972	NA	NA	NA	NA	NA	NA											motor	ventral attention	NA	0.01701	-0.399	NA
																									motor	limbic	NA	1.378	-0.152	NA
																									motor	frontoparietal	NA	2.566	0.044	NA
																									motor	default	NA	1.378	0.112	NA
			dorsal attention	8775	Kolmogorov-Smirnov	D(8775)=0,110	1.781e-93	M=-0,825; IQR=1,879	NA	NA	NA	NA	NA	NA											dorsal attention	ventral attention	NA	0	-0.536	NA
																									dorsal attention	limbic	NA	0.2297	-0.346	NA
																									dorsal attention	frontoparietal	NA	0.7247	-0.176	NA
																									dorsal attention	default	NA	1.378	-0.114	NA
			ventral attention	9183	Kolmogorov-Smirnov	D(9183)=-0,046	1.142e-12	M=-0.046; IQR=1,077	NA	NA	NA	NA	NA	NA											ventral attention	limbic	NA	0.9521	0.187	NA
																									ventral attention	frontoparietal	NA	0.009569	0.381	NA
																									ventral attention	default	NA	0	0.481	NA
			limbic	5745	Kolmogorov-Smirnov	D(5745)=0,064	5.493e-21	M=-0,430; IQR=1,563	NA	NA	NA	NA	NA	NA											limbic	frontoparietal	NA	0.7247	0.211	NA
																									limbic	default	NA	0.2998	0.265	NA
			frontoparietal	9740	Kolmogorov-Smirnov	D(9740)=0,065	9.334e-37	M=-0,636; IQR=1,682	NA	NA	NA	NA	NA	NA											frontoparietal	default	NA	2.327	0.052	NA
			default mode	15344	Kolmogorov-Smirnov	D(15344)=0,038	7.723e-20	M=-0,771; IQR=1,268	NA	NA	NA	NA	NA	NA
GROUP TEST FOR EXPANSION IN terrestrial	expansion associated with terrestrial habitat in yeo networks	74846	vision	11046	Kolmogorov-Smirnov	D(11046)=0,051	9.821e-26	M=-1,306; IQR=1,767	NA	NA	NA	NA	NA	NA	Kruskall-Wallis (surrogates)	both	F(6;74839)=0	<= 1.000e-06	<= 1.000e-06*	eta-squared	0.1445	NA	NA	pairwise Wilcoxon-Rank-Sum/Mann-Whitney U-Test (surrogates)	vision	motor	NA	0.008506	-0.47	NA
																									vision	dorsal attention	NA	2.698	-0.039	NA
																									vision	ventral attention	NA	0	-0.605	NA
																									vision	limbic	NA	0.265	-0.277	NA
																									vision	frontoparietal	NA	0.1148	-0.29	NA
																									vision	default	NA	0.008506	-0.353	NA
																									motor	dorsal attention	NA	0	0.416	NA
			motor	15013	Kolmogorov-Smirnov	D(15013)=0,057	2.541e-43	M=-0,337; IQR=0,986	NA	NA	NA	NA	NA	NA											motor	ventral attention	NA	0.05359	-0.253	NA
																									motor	limbic	NA	0.2953	0.256	NA
																									motor	frontoparietal	NA	1.206	0.131	NA
																									motor	default	NA	1.501	0.096	NA
			dorsal attention	8775	Kolmogorov-Smirnov	D(8775)=0,068	1.851e-35	M=-0,956; IQR=1,814	NA	NA	NA	NA	NA	NA											dorsal attention	ventral attention	NA	0	-0.592	NA
																									dorsal attention	limbic	NA	0.6379	-0.208	NA
																									dorsal attention	frontoparietal	NA	0.09743	-0.259	NA
																									dorsal attention	default	NA	0.008506	-0.313	NA
			ventral attention	9183	Kolmogorov-Smirnov	D(9183)=0,039	1.365e-12	M=0,024; IQR=0,931	NA	NA	NA	NA	NA	NA											ventral attention	limbic	NA	0.008506	0.432	NA
																									ventral attention	frontoparietal	NA	0	0.358	NA
																									ventral attention	default	NA	0.008506	0.323	NA
			limbic	5745	Kolmogorov-Smirnov	D(5745)=0,070	7.006e-25	M=-0,743; IQR=1,493	NA	NA	NA	NA	NA	NA											limbic	frontoparietal	NA	2.196	-0.074	NA
																									limbic	default	NA	1.36	-0.125	NA
			frontoparietal	9740	Kolmogorov-Smirnov	D(9740)=0,120	7.088e-122	M=-0,391; IQR=1,391	NA	NA	NA	NA	NA	NA											frontoparietal	default	NA	2.476	-0.043	NA
			default mode	15344	Kolmogorov-Smirnov	D(15344)=0,062	3.133e-51	M=-0,405; IQR=1,241	NA	NA	NA	NA	NA	NA
GROUP TEST FOR EXPANSION IN arboreal	expansion associated with arboreal habitat in yeo networks	74846	vision	11046	Kolmogorov-Smirnov	D(11046)=0,057	7.617e-32	M=1,347; IQR=1,715	NA	NA	NA	NA	NA	NA	Kruskall-Wallis (surrogates)	both	F(6;74839)=0	<= 1.000e-06	<= 1.000e-06*	eta-squared	0.1769	NA	NA	pairwise Wilcoxon-Rank-Sum/Mann-Whitney U-Test (surrogates)	vision	motor	NA	0	0.481	NA
																									vision	dorsal attention	NA	3.113	0.028	NA
																									vision	ventral attention	NA	0	0.647	NA
																									vision	limbic	NA	0.03533	0.42	NA
																									vision	frontoparietal	NA	0.09842	0.299	NA
																									vision	default	NA	0.01701	0.42	NA
																									motor	dorsal attention	NA	0.01276	-0.452	NA
			motor	15013	Kolmogorov-Smirnov	D(15013)=0,073	1.796e-70	M=0,483; IQR=1,096	NA	NA	NA	NA	NA	NA											motor	ventral attention	NA	0.02297	0.296	NA
																									motor	limbic	NA	1.779	-0.115	NA
																									motor	frontoparietal	NA	1.249	-0.127	NA
																									motor	default	NA	3.113	-0.018	NA
			dorsal attention	8775	Kolmogorov-Smirnov	D(8775)=0,054	8.575e-23	M=1,129; IQR=1,685	NA	NA	NA	NA	NA	NA											dorsal attention	ventral attention	NA	0	0.655	NA
																									dorsal attention	limbic	NA	0.02784	0.377	NA
																									dorsal attention	frontoparietal	NA	0.03533	0.294	NA
																									dorsal attention	default	NA	0.01276	0.409	NA
			ventral attention	9183	Kolmogorov-Smirnov	D(9183)=0,051	8.085e-21	M=-0,048; IQR=0,947	NA	NA	NA	NA	NA	NA											ventral attention	limbic	NA	0.01701	-0.402	NA
																									ventral attention	frontoparietal	NA	0	-0.382	NA
																									ventral attention	default	NA	0.01701	-0.296	NA
			limbic	5745	Kolmogorov-Smirnov	D(5745)=0,075	2.507e-28	M=0,561; IQR=1,159	NA	NA	NA	NA	NA	NA											limbic	frontoparietal	NA	2.949	-0.046	NA
																									limbic	default	NA	2.165	0.079	NA
			frontoparietal	9740	Kolmogorov-Smirnov	D(9740)=0,099	7.651e-83	M=0,464; IQR=1,663	NA	NA	NA	NA	NA	NA											frontoparietal	default	NA	1.245	0.107	NA
			default mode	15344	Kolmogorov-Smirnov	D(15344)=0,070	1.562e-65	M=0,340; IQR=1,272	NA	NA	NA	NA	NA	NA
																			*intial p-value below machine precision
