# Supplementary material for: Evolution of cortical geometry and its link to function, behaviour and ecology
Source: Nat Commun. 2023 Apr 20;14:2252. doi: 10.1038/s41467-023-37574-x (PMC10119184; doi:10.1038/s41467-023-37574-x)
Supplement: Supplementary file 9 — Supplementary Data 6 [file 41467_2023_37574_MOESM9_ESM.xlsx]

## Sheet: Supplementary Data 6a
Supplementary Data 6a: Statistical Information for Figure 6c, Supplementary Figure 6
	Descriptive statistics														Test used
Experiment	Data	N	Groups/Variables	n	Test for normality	Degrees of freedom, statistic	p-value	Mean/Median/Std/IQR	Test for equal variances	Degrees of freedom, statistic	p-value	Test for sphericity	Degrees of freedom, statistic	p-value	Type	Tail	Degrees of freedom, statistic	p-value, uncorrected	p-value, corrected	effect measure	effect size	group difference	CI
ANALYSIS OF RANGE VALUES IN SPATIAL STATISTICS	distribution of range in all species	90	social	55	Kolmogorov-Smirnov	D(55)=0,182	0.04527	M=0,741; IQR=0,302	NA	NA	NA	NA	NA	NA	Wilcoxon-Rank-Sum/Mann-Whitney U-Test	both	z=3,493	0.0004781	0.0005995	r-value	0.368	0.157	(0,054, 0,233)
			non-social	35	Kolmogorov-Smirnov	D(35)=0,203	0.09653	M=0,583; IQR=0,335	NA	NA	NA	NA	NA	NA
ANALYSIS OF RANGE VALUES IN SPATIAL STATISTICS	distribution of range in all species	90	fossorial	9	Kolmogorov-Smirnov	D(9)=0,402	0.07995	M=0,297; IQR=0,001	NA	NA	NA	NA	NA	NA	Wilcoxon-Rank-Sum/Mann-Whitney U-Test	both	z=-4.627	3.717e-06	1.024e-05	r-value	0.488	-0.375	(-0,449; -0,291)
			non-fossorial	81	Kolmogorov-Smirnov	D(81)=0,158	0.03149	M=0,673; IQR=0,231	NA	NA	NA	NA	NA	NA
ANALYSIS OF RANGE VALUES IN SPATIAL STATISTICS	distribution of range in all species	90	terrestrial	33	Kolmogorov-Smirnov	D(33)=0,214	0.08327	M=0,617; IQR=0,401	NA	NA	NA	NA	NA	NA	Wilcoxon-Rank-Sum/Mann-Whitney U-Test	both	z=-1.063	0.2876	1	r-value	0	-0.052	(-0,195; 0,030)
			non-terrestrial	57	Kolmogorov-Smirnov	D(57)=0,184	0.03729	M=0,669; IQR=0,240	NA	NA	NA	NA	NA	NA
ANALYSIS OF RANGE VALUES IN SPATIAL STATISTICS	distribution of range in all species	90	arboreal	51	Kolmogorov-Smirnov	D(51)=0,154	0.1587	M=0,693; IQR=0,130	NA	NA	NA	NA	NA	NA	Wilcoxon-Rank-Sum/Mann-Whitney U-Test	both	z=3,770	0.0001633	0.0002984	r-value	0.397	0.338	(0,094; 0,342)
			non-arboreal	39	Kolmogorov-Smirnov	D(39)=0,277	0.003971	M=0,355; IQR=0,439	NA	NA	NA	NA	NA	NA
ANALYSIS OF RANGE VALUES IN SPATIAL STATISTICS	distribution of range in all species	90	diurnal	54	Kolmogorov-Smirnov	D(54)=0,131	0.2831	M=0,743; IQR=0,173	NA	NA	NA	NA	NA	NA	Wilcoxon-Rank-Sum/Mann-Whitney U-Test	both	z=5,885	3.988e-09	<= 1,000e-06	r-value	0.62	0.392	(0,170; 0,385)
			non-diurnal	36	Kolmogorov-Smirnov	D(36)=0,317	0.00103	M=0,351; IQR=0,349	NA	NA	NA	NA	NA	NA
ANALYSIS OF RANGE VALUES IN SPATIAL STATISTICS	distribution of range in all rodents	28	social	13	Kolmogorov-Smirnov	D(13)=0,181	0.721	0,333 +/- 0,050	F test	F(12;14)=0,633	0.434	NA	NA	NA	Two-sample t-test	both	t(26)=-0,046	0.9637	1	point-biserial correlation coefficient	0	-0.001	(-0,046; 0,044)
			non-social	15	Kolmogorov-Smirnov	D(15)=0,279	0.1596	0,334 +/- 0,063				NA	NA	NA
ANALYSIS OF RANGE VALUES IN SPATIAL STATISTICS	distribution of range in all rodents	28	fossorial	9	Kolmogorov-Smirnov	D(9)=0,402	0.07995	0,298 +/- 0,015	F test	F(8;18)=0,057	0.0003152	NA	NA	NA	Two-sample t-test	both	t(21,881)=-3,500	0.002035	0.01097	point-biserial correlation coefficient	0.599	-0.052	(-0,083; -0,021)
			non-fossorial	19	Kolmogorov-Smirnov	D(19)=0,263	0.1194	0,351 +/- 0,061				NA	NA	NA
ANALYSIS OF RANGE VALUES IN SPATIAL STATISTICS	distribution of range in all rodents	28	terrestrial	14	Kolmogorov-Smirnov	D(14)=0,280	0.1829	0,354 +/- 0,070	F test	F(13;13)=6,177	0.002404	NA	NA	NA	Two-sample t-test	both	t(17,102)=1,955	0.06718	1	point-biserial correlation coefficient	0	0.04	(-0,003; 0,082)
			non-terrestrial	14	Kolmogorov-Smirnov	D(14)=0,285	0.168	0,314 +/- 0,028				NA	NA	NA
ANALYSIS OF RANGE VALUES IN SPATIAL STATISTICS	distribution of range in all rodents	28	arboreal	5	Kolmogorov-Smirnov	D(5)=0,218	0.9289	0,339 +/- 0,023	F test	F(4;22)=0,140	0.06912	NA	NA	NA	Two-sample t-test	both	t(26)=0,219	0.8286	1	point-biserial correlation coefficient	0	0.006	(-0,052; 0,064)
			non-arboreal	23	Kolmogorov-Smirnov	D(23)=0,244	0.1091	0,333 +/- 0,062				NA	NA	NA
ANALYSIS OF RANGE VALUES IN SPATIAL STATISTICS	distribution of range in all rodents	28	diurnal	6	Kolmogorov-Smirnov	D(6)=0,202	0.9283	0,364 +/- 0,056	F test	F(5;21)=1,033	0.8482	NA	NA	NA	Two-sample t-test	both	t(26)=1,528	0.1386	1	point-biserial correlation coefficient	0	0.039	(-0,013; 0,091)
			non-diurnal	22	Kolmogorov-Smirnov	D(22)=0,252	0.1008	0,326 +/- 0,055				NA	NA	NA
ANALYSIS OF RANGE VALUES IN SPATIAL STATISTICS	distribution of range in all primates	58	social	41	Kolmogorov-Smirnov	D(41)=0,129	0.4602	0,767 +/- 0,104	F test	F(40;16)=1,247	0.6503	NA	NA	NA	Two-sample t-test	both	t(56)=3,014	0.003872	0.00977	point-biserial correlation coefficient	0.374	0.088	(0,029, 0,146)
			non-social	17	Kolmogorov-Smirnov	D(17)=0,239	0.2427	0,679 +/- 0,093				NA	NA	NA
ANALYSIS OF RANGE VALUES IN SPATIAL STATISTICS	distribution of range in all primates	58	terrestrial	17	Kolmogorov-Smirnov	D(17)=0,217	0.3511	0,757 +/- 0,108	F test	F(16;40)=1,009	0.9351	NA	NA	NA	Two-sample t-test	both	t(56)=0,711	0.48	1	point-biserial correlation coefficient	0	0.022	(-0,040; 0,085)
			non-terrestrial	41	Kolmogorov-Smirnov	D(41)=0,093	0.8399	0,735 +/- 0,108				NA	NA	NA
ANALYSIS OF RANGE VALUES IN SPATIAL STATISTICS	distribution of range in all primates	58	arboreal	44	Kolmogorov-Smirnov	D(44)=0,099	0.7401	0,729 +/- 0,107	F test	F(43;13)=1,008	0.9498	NA	NA	NA	Two-sample t-test	both	t(56)=-1,517	0.135	1	point-biserial correlation coefficient	0	-0.05	(-0,115; 0,016)
			non-arboreal	14	Kolmogorov-Smirnov	D(14)=0,235	0.363	0,779 +/- 0,106				NA	NA	NA
ANALYSIS OF RANGE VALUES IN SPATIAL STATISTICS	distribution of range in all primates	58	diurnal	46	Kolmogorov-Smirnov	D(46)=0,108	0.6218	0,761 +/- 0,110	F test	F(45;11)=4,989	0.006469	NA	NA	NA	Two-sample t-test	both	t(41,206)=4,458	6.232e-05	0.0003352	point-biserial correlation coefficient	0.57	0.096	(0,053; 0,140)
			non-diurnal	12	Kolmogorov-Smirnov	D(12)=0,163	0.8586	0,665 +/- 0,049				NA	NA	NA

## Sheet: Supplementary Data 6b
Supplementary Data 6b: Statistical Information for Figure 6b
	Descriptive statistics														Test used
Experiment	Data	N	Groups/Variables	n	Test for normality	Degrees of freedom, statistic	p-value	Mean/Median/Std/IQR	Test for equal variances	Degrees of freedom, statistic	p-value	Test for sphericity	Degrees of freedom, statistic	p-value	Type	Tail	Degrees of freedom, statistic	p-value, uncorrected	p-value, corrected	effect measure	effect size	group difference	CI
EVOLUTIONARY CHANGES IN RANGE VALUES OF SPATIAL STATISTICS	linear model of change in range over human evolution	10	Evolutionary age	10	Kolmogorov-Smirnov	D(10)=0,1764	0.8633	0,8426 +/- 0,0972	NA	NA	NA	NA	NA	NA	Linear model	NA	F(8)=20	0.00208	NA	r-squared	0.714	NA	NA
			Range of modal specialization	10	Kolmogorov-Smirnov	D(10)=0,0955	0.9997	42,5043 +/- 28,5973
