# Supplementary material for: Evolution of cortical geometry and its link to function, behaviour and ecology
Source: Nat Commun. 2023 Apr 20;14:2252. doi: 10.1038/s41467-023-37574-x (PMC10119184; doi:10.1038/s41467-023-37574-x)
Supplement: Supplementary file 10 — Supplementary Data 7 [file 41467_2023_37574_MOESM10_ESM.xlsx]

## Sheet: Supplementary Data 7a
Supplementary Data 7a: Meta-analytic decoding of estimated cortical expansion in the human lineage.
Term	Cluster ID	t1-t2; 77,2805Mya-70,4556Mya	t2-t3; 70,4556Mya - 67,8560Mya	t3-t4; 67,8560Mya - 31,6064Mya	t4-t5; 31,6064Mya - 20,8476Mya	t5-t6; 20,8476Mya - 12,8946Mya	t6-t7; 12,8946Mya - 10,1222Mya	t7-t8; 10,1222Mya - 5,5670Mya	t8-t9; 5,5670Mya - 4,1567Mya	t9-t10; 4,1567Mya - 0Mya
category	1	0.2639	0.2359	0.029	-0.1605	-0.1181	-0.0654	-0.0036	0.0641	0.037
early visual	1	0.4128	0.1511	0.0205	-0.1429	-0.0269	-0.072	-0.0071	-0.054	0.1279
extrastriate	1	0.4186	0.1569	-0.0595	-0.1015	-0.0256	-0.06	0.0521	0.0053	0.0813
face	1	0.3107	0.3088	-0.019	-0.1576	-0.1261	-0.0457	-0.0001	0.1137	-0.0387
face ffa	1	0.3367	0.2639	-0.0121	-0.1012	-0.1196	-0.0325	-0.01	0.1298	-0.0124
face recognition	1	0.202	0.2535	-0.0328	-0.1292	-0.1627	-0.0426	-0.0177	0.0787	0.0009
faces	1	0.2768	0.3402	-0.0461	-0.1858	-0.1829	-0.0444	-0.0279	0.0899	-0.0156
ffa	1	0.3266	0.2607	-0.0195	-0.0992	-0.1144	-0.0256	-0.0079	0.1247	-0.0108
fusiform	1	0.385	0.3145	-0.0221	-0.1936	-0.1541	-0.0593	-0.0076	0.1338	0.0156
fusiform face	1	0.3278	0.2637	-0.0313	-0.0964	-0.114	-0.0255	-0.0079	0.1437	-0.0277
fusiform gyrus	1	0.3617	0.2799	-0.0221	-0.1624	-0.1235	-0.0383	-0.0069	0.1192	0.0048
inferior occipital	1	0.3437	0.1672	0.0439	-0.1027	-0.0449	-0.0333	0.0303	0.0771	0.0117
inferior temporal	1	0.3304	0.1668	0.0526	-0.1691	-0.1736	-0.0733	-0.1377	0.2098	0.0565
lateral occipital	1	0.4138	0.113	-0.0425	-0.1436	-0.0647	-0.0977	0.0162	0.0144	0.1251
lingual	1	0.2155	0.2104	0.0355	-0.224	-0.1579	-0.1124	0.0235	-0.0843	0.1545
motion	1	0.3798	0.0207	-0.0388	-0.0325	0.0387	-0.0532	-0.0427	0.0142	0.0574
object	1	0.3682	0.0957	-0.0174	-0.1045	-0.0336	-0.0985	-0.0011	0.1107	0.1246
object recognition	1	0.3339	0.1407	-0.0194	-0.1056	-0.0389	-0.0624	-0.031	0.0892	0.0528
objects	1	0.3448	0.1483	-0.0269	-0.1811	-0.0676	-0.0924	-0.0121	0.1275	0.0946
occipital	1	0.4827	0.1748	-0.0191	-0.1735	-0.0879	-0.1179	-0.0005	-0.0379	0.1252
occipital cortex	1	0.3986	0.1299	-0.0018	-0.1582	-0.0318	-0.0944	0.0014	-0.0559	0.0727
occipital gyrus	1	0.3415	0.115	-0.0145	-0.1104	-0.0169	-0.088	-0.0157	-0.0083	0.0609
occipito	1	0.4011	0.1302	0.0037	-0.142	-0.0431	-0.039	0.0102	0.0744	0.0735
occipito temporal	1	0.3896	0.1354	-0.0102	-0.146	-0.0439	-0.0401	0.0105	0.0916	0.0692
occipitotemporal	1	0.3773	0.1116	0.0283	-0.1339	-0.0004	-0.0617	0.0036	0.1255	0.0455
occipitotemporal cortex	1	0.3308	0.0924	-0.0238	-0.1251	0.012	-0.07	-0.0202	0.1385	0.042
perceptual	1	0.3271	0.1168	0.0426	-0.05	0.0103	-0.0981	0.0304	0.015	0.0383
primary visual	1	0.3251	0.1108	-0.0242	-0.113	-0.0385	-0.083	-0.0167	-0.1	0.092
recognition	1	0.2585	0.2254	0.0349	-0.2153	-0.1734	-0.0731	-0.0443	0.1405	0.1524
selective	1	0.3667	0.1503	0.016	-0.0513	-0.0712	-0.0835	-0.0293	0.1039	0.0242
selectivity	1	0.3368	0.1709	-0.0172	-0.0556	-0.1079	-0.1296	-0.0489	0.0524	0.0875
sighted	1	0.3569	0.0828	-0.0327	-0.0193	0.0418	-0.0744	-0.0386	-0.0344	0.0553
v1	1	0.4431	0.1433	0.0209	-0.1404	-0.0118	-0.0908	-0.0111	-0.0996	0.1252
ventral visual	1	0.358	0.2038	0.0083	-0.1642	-0.1094	-0.0356	0.0114	0.0428	0.0993
vision	1	0.3877	0.0593	-0.0381	-0.0157	0.0278	-0.0965	0.017	-0.0548	0.0585
visual	1	0.4797	0.1447	0.0078	-0.1271	-0.0438	-0.1206	0.0036	0.0055	0.1309
visual cortex	1	0.4379	0.2065	0.028	-0.1418	-0.0538	-0.0872	0.0156	-0.062	0.0688
amygdala	2	-0.115	0.1942	-0.0881	-0.1773	-0.1856	-0.0615	-0.0821	-0.0389	-0.1445
anterior temporal	2	0.0782	0.2151	0.1312	-0.0827	-0.23	-0.1716	-0.2116	0.1818	-0.0072
emotional	2	-0.1155	0.1973	-0.0728	-0.1115	-0.1367	0.0063	-0.049	-0.0403	-0.1035
emotionally	2	0.0608	0.2023	-0.0329	-0.1194	-0.1214	-0.037	-0.0958	-0.0072	-0.094
facial	2	0.1448	0.2337	-0.0361	-0.0731	-0.0449	-0.0468	-0.0373	0.0393	-0.1406
hippocampal	2	-0.0474	0.2461	-0.023	-0.2505	-0.2788	-0.0678	-0.0444	-0.0245	0.0989
hippocampus	2	-0.0978	0.2475	-0.0346	-0.2432	-0.2962	-0.091	-0.1084	-0.0368	0.0399
lobe mtl	2	-0.0443	0.2225	0.0202	-0.2197	-0.2301	-0.0728	-0.034	0.0223	0.0554
lobes	2	0.0923	0.2131	0.0768	-0.1702	-0.2222	-0.1305	-0.1189	0.1094	0.0986
medial temporal	2	-0.0199	0.2931	-0.0033	-0.2581	-0.2786	-0.1054	-0.0442	0.02	0.0858
mtl	2	-0.0415	0.252	0.03	-0.2551	-0.2522	-0.092	-0.0547	0.0336	0.0664
neutral faces	2	0.0581	0.2238	-0.059	-0.1387	-0.1249	-0.0702	-0.0088	-0.0294	-0.0924
parahippocampal	2	-0.0108	0.2834	-0.0525	-0.2704	-0.2893	-0.1178	-0.0357	-0.0691	0.0889
parahippocampal cortex	2	0.0108	0.2472	-0.0329	-0.217	-0.2242	-0.1213	-0.03	-0.0103	0.093
parahippocampal gyrus	2	-0.0588	0.2523	-0.042	-0.2173	-0.2471	-0.0912	-0.01	-0.0716	0.0625
temporal lobe	2	0.0026	0.2853	0.0726	-0.1584	-0.2704	-0.1673	-0.1636	0.1167	-0.0158
temporal lobes	2	0.0535	0.2522	0.0923	-0.0917	-0.2289	-0.1986	-0.1351	0.099	0.0077
acoustic	3	0.0364	0.0367	0.1026	0.3029	0.1202	-0.0843	-0.0501	0.0551	-0.2363
auditory	3	0.1246	0.0722	0.1323	0.3365	0.1691	-0.0934	0.008	0.0475	-0.2581
auditory cortex	3	0.1055	0.1066	0.0752	0.3191	0.1147	-0.0713	0.0035	0.0002	-0.2701
heschl	3	0.0817	0.079	0.056	0.3272	0.1108	-0.0604	-0.0028	0.0233	-0.2753
heschl gyrus	3	0.0848	0.0842	0.0525	0.3208	0.1111	-0.0611	0.0017	0.0214	-0.2793
listening	3	0.0449	0.0477	0.1263	0.3146	0.1081	-0.0694	-0.047	0.0509	-0.2508
perception	3	0.3258	0.1285	0.0118	0.137	0.1033	-0.1144	0.0153	0.009	-0.1691
pitch	3	0.0236	0.0458	0.1332	0.3191	0.177	-0.0513	0.0275	0.0119	-0.2574
primary auditory	3	0.0821	0.0956	0.0872	0.2955	0.0752	-0.0841	0.0105	0.0023	-0.2656
sounds	3	0.1045	0.0694	0.0943	0.3029	0.1167	-0.096	-0.0178	0.0307	-0.2282
speech	3	0.0789	0.0645	0.1654	0.285	0.1532	-0.0817	-0.0373	0.1019	-0.2689
spoken	3	0.1193	0.0927	0.1539	0.1719	0.0716	-0.1176	-0.012	0.1021	-0.1651
superior	3	0.2006	-0.0569	0.0911	0.2922	0.1825	-0.1382	-0.0836	0.117	-0.1349
temporal gyrus	3	0.1939	0.1059	0.1544	0.1558	0.0478	-0.141	-0.1322	0.1403	-0.1345
contralateral	4	-0.0392	-0.1036	-0.0029	0.3046	0.2497	-0.0399	0.1955	-0.0799	-0.1911
cortical	4	0.0431	-0.1277	0.0123	0.2816	0.2355	0.0002	0.0973	0.0002	-0.138
cortices	4	-0.0951	-0.0388	-0.0247	0.2113	0.1654	0.0254	0.1553	-0.0186	-0.118
feedback	4	-0.0886	-0.1096	-0.0278	0.1843	0.2013	0.0626	0.1594	-0.1094	-0.1606
finger	4	-0.0583	-0.1028	0.0635	0.2898	0.2197	0.0015	0.2173	-0.0699	-0.1174
finger tapping	4	-0.0699	-0.0953	0.0689	0.249	0.1863	0.008	0.191	-0.0774	-0.1107
force	4	-0.0781	-0.0615	0.026	0.2021	0.1552	0.008	0.1694	-0.0789	-0.0778
hand	4	0.0091	-0.1655	0.0034	0.2617	0.2261	-0.0203	0.1501	-0.0501	-0.0779
hz	4	-0.0235	-0.0581	-0.0071	0.293	0.1566	0.0229	0.0141	-0.0535	-0.1556
index	4	-0.1514	-0.0602	-0.0037	0.1964	0.1292	-0.0168	0.1532	-0.0795	-0.1357
index finger	4	-0.0465	-0.0446	0.0861	0.2835	0.1613	-0.0334	0.1984	-0.0791	-0.1138
ipsilateral	4	-0.0972	-0.1027	-0.0252	0.3019	0.2473	-0.0249	0.2011	-0.103	-0.1957
m1	4	-0.0344	-0.104	0.0163	0.2913	0.189	0.0465	0.1146	-0.0724	-0.1315
motor	4	-0.086	-0.1796	0.0354	0.3074	0.2875	0.0466	0.15	-0.0569	-0.1529
motor cortex	4	-0.0682	-0.1088	0.0278	0.3384	0.2501	0.0306	0.1517	-0.0769	-0.1866
motor premotor	4	-0.0191	-0.1084	0.0583	0.2185	0.193	0.0423	0.1467	0.0153	-0.1131
motor sma	4	-0.184	-0.1592	-0.0488	0.2294	0.2393	0.0498	0.0382	-0.029	-0.1692
motor task	4	-0.0797	-0.1164	0.0038	0.2534	0.1983	0.0549	0.1943	-0.1054	-0.0892
movement	4	-0.0483	-0.1725	0.0006	0.309	0.2588	0.0184	0.1254	-0.0496	-0.1365
movements	4	0.0406	-0.1611	-0.0138	0.2421	0.2428	0.0079	0.091	-0.0285	-0.097
muscle	4	-0.1577	-0.11	-0.0884	0.2762	0.1766	-0.0086	0.0257	-0.0158	-0.2107
musicians	4	-0.0271	-0.0254	0.1387	0.2746	0.1275	-0.005	0.0735	-0.0069	-0.1507
overt	4	-0.0352	-0.0892	0.068	0.1622	0.222	0.0585	0.0685	0.0319	-0.1353
paced	4	-0.0638	-0.1071	0.0746	0.2423	0.1967	0.0276	0.1708	-0.0564	-0.116
premotor	4	-0.0485	-0.185	0.0607	0.2502	0.2552	0.0121	0.126	0.0184	-0.0879
premotor cortex	4	-0.0442	-0.1559	0.0716	0.2509	0.2452	-0.0026	0.1244	0.0126	-0.101
primary	4	-0.0711	-0.0749	0.0199	0.3364	0.2539	-0.0435	0.1679	-0.094	-0.2433
primary motor	4	-0.0818	-0.1259	0.0251	0.3307	0.2646	0.0441	0.1646	-0.0783	-0.1839
primary somatosensory	4	-0.1626	-0.1396	-0.0573	0.2717	0.251	-0.0655	0.153	-0.0257	-0.1782
s1	4	-0.1494	-0.124	-0.0258	0.2837	0.2537	-0.0269	0.1513	-0.021	-0.1818
secondary	4	-0.2352	-0.1098	-0.0245	0.2421	0.2326	-0.0146	0.1788	-0.1097	-0.222
secondary somatosensory	4	-0.2387	-0.134	-0.0601	0.2437	0.2577	-0.0283	0.1811	-0.0786	-0.2219
sensorimotor	4	-0.0667	-0.1336	0.0119	0.3157	0.2732	0.0135	0.1357	-0.0515	-0.1897
sensorimotor cortex	4	-0.0708	-0.0868	0.0015	0.2732	0.2033	0.0061	0.1552	-0.0735	-0.1397
sensory	4	0.0995	-0.0309	0.0172	0.3177	0.1936	-0.0845	0.0733	-0.0699	-0.1738
si	4	-0.1603	-0.123	-0.0494	0.2372	0.2547	-0.0262	0.1678	-0.0198	-0.2152
sii	4	-0.2181	-0.1072	-0.0282	0.2333	0.2553	-0.0225	0.1376	-0.0004	-0.2499
sma	4	-0.1498	-0.1691	0.0052	0.2	0.2611	0.0702	0.1052	-0.0405	-0.1148
somatosensory	4	-0.1864	-0.134	-0.0584	0.305	0.2907	-0.0414	0.1892	-0.0791	-0.2437
somatosensory cortex	4	-0.1755	-0.1241	-0.0603	0.287	0.2828	-0.0467	0.1907	-0.0582	-0.2284
somatosensory cortices	4	-0.1834	-0.1074	-0.0249	0.2342	0.234	-0.0271	0.1591	-0.0704	-0.198
stimulated	4	-0.0469	-0.1117	-0.0468	0.1898	0.2318	-0.0679	0.1048	0.0016	-0.1577
stimulation	4	-0.1155	-0.0858	-0.0508	0.3076	0.2745	-0.0598	0.1512	-0.0793	-0.2806
supplementary	4	-0.1538	-0.1861	-0.0034	0.2582	0.2562	0.0748	0.1099	-0.0916	-0.1275
supplementary motor	4	-0.1647	-0.1652	0.005	0.2593	0.2668	0.0705	0.124	-0.0852	-0.152
tactile	4	-0.0525	-0.0762	-0.0489	0.1965	0.2393	-0.1381	0.1842	-0.048	-0.1294
tapping	4	-0.0879	-0.1178	0.0394	0.2416	0.2066	0.0057	0.1883	-0.0455	-0.1126
touch	4	0.0028	-0.0661	-0.0538	0.1814	0.2165	-0.0948	0.1727	-0.0224	-0.1116
voluntary	4	-0.1021	-0.2165	-0.0196	0.2837	0.1998	0.0675	0.0866	-0.0573	-0.0731
acc	5	-0.2222	-0.1368	-0.1317	-0.0049	0.0295	0.1298	0.0988	-0.1672	-0.0678
anterior prefrontal	5	-0.0571	-0.0492	-0.0068	-0.0428	0.0092	0.1457	0.0459	0.0243	0.1171
button	5	0.005	-0.0015	-0.0256	0.0762	0.0876	0.0374	0.1483	-0.1368	0.0383
choose	5	-0.1182	-0.0467	-0.0333	-0.1007	-0.0128	0.1359	0.0221	-0.0423	0.0343
cingulate	5	-0.3385	-0.1251	-0.1684	0.0084	-0.0581	0.1316	0.0515	-0.2324	-0.0321
cingulate cortex	5	-0.2898	-0.1029	-0.1495	0.0072	-0.0489	0.1351	0.0385	-0.2111	-0.0454
circuitry	5	-0.1906	-0.0041	-0.0976	-0.0133	0.0045	0.1281	0.0205	-0.0681	-0.0976
cognitive	5	-0.2272	-0.1332	0.0077	-0.1202	-0.0812	0.1665	-0.0244	-0.0053	0.2222
cognitive control	5	-0.1759	-0.1682	-0.0087	-0.0854	0.036	0.1985	0.0315	0.0508	0.1117
conditions	5	0.0172	-0.0693	0.0253	0.1287	0.1727	-0.0424	0.1683	-0.1146	-0.0149
control	5	-0.2554	-0.2241	0.014	0.0223	0.1158	0.1875	0.1091	-0.0363	0.0318
cortex dlpfc	5	-0.2298	-0.1908	-0.0682	-0.0599	0.0474	0.1979	0.0959	0.0594	0.1231
cortex pfc	5	-0.176	-0.0393	0.0227	-0.0749	0.0254	0.1766	0.021	0.0677	0.077
decision making	5	-0.1413	-0.0913	-0.0825	-0.1368	-0.0418	0.1506	0.0316	-0.1059	0.0716
dlpfc	5	-0.2397	-0.1793	-0.0603	-0.0902	0.0388	0.2164	0.0973	0.0484	0.1344
dorsolateral	5	-0.2433	-0.2148	-0.0234	-0.1072	0.045	0.2471	0.0831	0.0762	0.1847
dorsolateral pfc	5	-0.158	-0.0945	-0.0539	-0.1033	0.0216	0.1547	0.009	0.038	0.1058
dorsolateral prefrontal	5	-0.2216	-0.2186	-0.0304	-0.1002	0.0395	0.2234	0.0809	0.0698	0.1835
error	5	-0.163	-0.1667	-0.0692	0.0144	0.1147	0.1279	0.1027	-0.1311	-0.0043
executive	5	-0.163	-0.1815	0.0153	-0.1153	-0.0178	0.1886	0.0557	0.0547	0.22
fronto	5	-0.0519	-0.1902	0.0234	-0.0477	0.0126	0.0456	-0.0051	0.0446	0.2037
fronto parietal	5	0.0377	-0.2066	0.041	-0.0242	0.0558	0.0507	0.0408	0.03	0.2196
frontoparietal	5	0.0191	-0.1876	0.0052	-0.0359	0.014	0.1084	0.0197	0.019	0.2145
lateral frontal	5	-0.0918	-0.1119	0.0074	-0.0401	0.0609	0.1332	0.0433	0.0335	0.0993
lateral prefrontal	5	-0.1667	-0.0894	-0.0137	-0.1326	-0.0015	0.1828	0.0841	0.0956	0.1715
making	5	-0.1297	-0.1069	-0.0881	-0.1235	-0.0307	0.1421	0.0192	-0.0882	0.077
medial frontal	5	-0.1951	-0.0853	-0.0753	-0.0977	-0.0159	0.143	0.0299	-0.1027	0.1083
middle frontal	5	-0.1071	-0.1176	0.0581	-0.0209	0.044	0.1407	0.0891	0.0389	0.1264
monitoring	5	-0.1246	-0.1398	-0.0048	0.0648	0.0709	0.1334	0.1306	-0.0852	0.0883
network	5	-0.0708	-0.197	0.0193	0.1114	0.0092	0.0526	0.0137	-0.0483	0.2576
networks	5	-0.1737	-0.1695	0.0128	0.0508	-0.0237	0.1096	0.0284	-0.0965	0.2312
parietal	5	0.0275	-0.2857	0.0166	0.0344	0.0909	0.0232	0.0482	0.0358	0.2633
parietal cortex	5	0.015	-0.271	-0.0007	0.0227	0.0667	0.0389	0.0464	0.0095	0.2237
parietal network	5	-0.0065	-0.2111	0.0025	-0.0422	0.0553	0.0706	0.0466	0.034	0.205
performance	5	-0.1025	-0.1575	-0.0109	-0.0652	0.0189	0.1324	0.0541	-0.0033	0.1983
pfc	5	-0.2005	-0.0638	-0.0385	-0.1257	-0.0041	0.181	0.006	0.0552	0.097
prefrontal	5	-0.2907	-0.1106	-0.0694	-0.1852	-0.0738	0.2497	0.0325	-0.012	0.1857
prefrontal cortex	5	-0.2731	-0.1066	-0.0762	-0.1467	-0.0834	0.2295	0.0081	-0.0308	0.1702
prefrontal cortices	5	-0.1384	-0.0941	-0.0642	-0.0072	0.0434	0.1305	0.0556	0.021	0.0665
prefrontal parietal	5	-0.1464	-0.1342	0.0367	-0.0441	0.0307	0.1358	0.0843	0.0493	0.1582
response inhibition	5	-0.1625	-0.1748	-0.0134	0.0369	0.0991	0.1334	0.0673	-0.0414	0.0292
task	5	-0.0229	-0.1672	0.0309	-0.1063	0.0545	0.1272	0.1317	-0.029	0.2223
working	5	-0.0627	-0.166	0.0752	-0.1086	-0.0011	0.1062	0.03	0.0821	0.2031
working memory	5	-0.0648	-0.1641	0.0745	-0.1058	0.0005	0.1029	0.0319	0.0832	0.1984
aphasia	6	-0.0013	0.0537	0.1311	-0.011	0.0553	-0.0416	-0.0672	0.1911	-0.1032
articulatory	6	-0.0007	0.0472	0.147	0.0725	0.1025	-0.0514	0.0156	0.0735	-0.1139
broca	6	-0.0374	0.0323	0.2074	-0.0003	0.0692	-0.0381	-0.0679	0.2087	-0.0698
comprehension	6	0.0859	0.0482	0.1651	0.0465	-0.0015	-0.0932	-0.1046	0.1497	0.0328
concepts	6	0.0879	0.0355	0.0926	-0.1259	-0.0733	-0.0512	-0.0826	0.1771	0.122
dyslexia	6	0.1416	0.0433	0.1222	-0.0395	-0.0088	-0.0884	-0.0899	0.2023	-0.0275
english	6	0.1056	0.0288	0.1429	-0.0601	0.0484	-0.0267	-0.0063	0.1817	-0.0183
form	6	0.2475	0.0745	0.0824	-0.0862	-0.0018	-0.0261	-0.0295	0.2034	0.0087
frontal gyrus	6	-0.0835	-0.05	0.1639	-0.0148	0.101	0.0354	0.0288	0.1127	0.0113
frontotemporal	6	-0.0751	0.1214	0.0788	-0.0219	-0.1084	-0.0882	-0.1713	0.1783	-0.1011
gyrus	6	0.1938	0.1609	0.1745	0.0283	0.0185	-0.0725	-0.0143	0.0969	-0.0493
inferior	6	0.0329	-0.0479	0.2203	-0.0345	0.0908	0.0007	0.0112	0.1794	0.0502
inferior frontal	6	-0.0145	0.0068	0.1893	-0.024	0.0981	-0.0159	0.0231	0.1462	-0.0297
language	6	0.0982	0.0659	0.2423	0.028	0.0504	-0.0813	-0.1072	0.248	-0.052
language network	6	0.0935	0.0404	0.1626	-0.0065	0.0004	-0.0568	-0.0736	0.1353	0.0318
languages	6	0.1297	0.0497	0.1589	-0.0532	0.039	-0.0639	-0.0121	0.1773	-0.0535
lexical	6	0.1198	0.071	0.1769	-0.0393	0.0321	-0.0471	-0.0501	0.2186	-0.0311
linguistic	6	0.1138	0.0528	0.1875	0.0532	0.0331	-0.0756	-0.0955	0.1739	-0.0223
meaning	6	0.1232	0.0622	0.1527	-0.0016	0.0072	-0.0638	-0.0491	0.142	-0.009
naming	6	0.1281	0.0583	0.0739	-0.0964	0.1161	-0.0479	0.0237	0.1834	-0.1013
native	6	0.1724	0.0705	0.1752	-0.0594	0.0417	-0.0793	0.0157	0.1466	-0.0379
nouns	6	0.05	0.1043	0.15	-0.1099	-0.073	-0.0858	-0.0472	0.0986	0.0432
opercularis	6	-0.0817	-0.0316	0.1353	0.0642	0.104	-0.0069	-0.0397	0.17	-0.1393
pars	6	-0.089	-0.0247	0.1696	0.0448	0.0864	-0.0091	-0.0484	0.1498	-0.1154
pars opercularis	6	-0.0817	-0.0321	0.1354	0.0643	0.1045	-0.0067	-0.039	0.1696	-0.139
phonological	6	0.1166	0.0362	0.2129	-0.0504	0.0656	-0.0808	-0.0323	0.2369	-0.0612
posterior middle	6	0.1962	0.0027	0.1327	-0.0144	0.0192	-0.0711	-0.1448	0.2274	-0.0198
posterior temporal	6	0.1805	0.0344	0.125	0.0457	0.0493	-0.0821	-0.1179	0.2482	-0.079
production	6	0.0033	0.0107	0.1757	0.1939	0.208	-0.0331	0.0183	0.0681	-0.2193
pseudowords	6	0.1545	0.0511	0.155	0.0039	0.0602	-0.0722	-0.0339	0.1619	-0.142
reading	6	0.2433	0.0641	0.147	-0.117	0.0416	-0.089	-0.0545	0.2243	0.0036
representations	6	0.2592	0.0179	0.152	-0.0152	-0.0206	-0.0905	-0.0532	0.1635	0.1173
semantic	6	0.0936	0.1297	0.1919	-0.1689	-0.1162	-0.0723	-0.1002	0.196	0.0933
semantics	6	0.0938	-0.0149	0.0828	-0.0872	0.0166	-0.067	-0.0932	0.1909	0.0466
sentence	6	0.0676	-0.0126	0.1647	0.034	0.0385	-0.0483	-0.1125	0.1598	0.0395
sentences	6	0.0806	0.025	0.1884	0.0732	0.0571	-0.072	-0.0718	0.1457	-0.0379
syntactic	6	0.0051	0.0115	0.2125	0.0465	0.0222	-0.0584	-0.0889	0.1692	-0.0028
temporal	6	0.2582	0.2645	0.1455	0.0389	-0.0665	-0.1804	-0.1723	0.2001	-0.0962
temporal cortex	6	0.3098	0.2082	0.0931	-0.0111	-0.0408	-0.1258	-0.0982	0.1869	-0.0699
verb	6	0.041	0.0195	0.1863	-0.0401	0.046	-0.0417	-0.0174	0.1541	0.032
verbs	6	0.1043	-0.0285	0.1653	0.0328	0.0958	-0.088	-0.039	0.1719	-0.0132
visual word	6	0.2698	0.0845	0.0807	-0.1587	-0.0351	-0.0635	-0.0193	0.1778	0.0126
word	6	0.1682	0.0812	0.1813	-0.143	-0.0111	-0.0523	-0.0226	0.2259	0.0392
word form	6	0.2857	0.0871	0.0743	-0.1483	-0.0206	-0.0652	-0.061	0.2128	-0.0004
words	6	0.1815	0.1192	0.1579	-0.1041	-0.0248	-0.0789	-0.0466	0.2166	-0.0154
written	6	0.1706	0.0705	0.0865	-0.0715	0.018	-0.088	-0.0373	0.2121	-0.0475
angular	7	0.0609	-0.1184	0.0961	-0.0037	-0.0645	0.0078	-0.0895	-0.0202	0.2033
angular gyrus	7	0.057	-0.1217	0.0799	-0.0004	-0.0672	0.0159	-0.1124	-0.0042	0.2017
episodic	7	-0.0226	0.1571	0.0089	-0.2191	-0.2437	-0.0087	-0.0409	-0.0287	0.2407
episodic memory	7	-0.0305	0.1745	-0.008	-0.213	-0.2352	-0.0361	-0.0429	-0.0084	0.2173
item	7	0.0786	0.0665	0.0148	-0.1629	-0.0875	-0.0151	-0.0094	0.0896	0.1966
items	7	0.099	0.0525	0.0264	-0.2086	-0.1386	-0.0007	-0.0226	0.0768	0.1972
judgments	7	0.0525	0.0154	0.0556	-0.1571	-0.0921	0.0324	-0.0583	0.0707	0.2022
lateral parietal	7	-0.0388	-0.0524	-0.0229	-0.0217	-0.0945	0.0388	-0.0545	-0.0349	0.2123
memory	7	-0.0563	0.038	0.0354	-0.2877	-0.2285	0.0363	-0.0436	0.0713	0.33
memory retrieval	7	-0.0726	-0.0025	0.0097	-0.1	-0.1508	0.0588	-0.0285	-0.0077	0.245
mental	7	-0.0235	-0.1296	0.0109	0.0122	-0.0741	0.0014	-0.0429	-0.0529	0.2341
perspective	7	-0.0387	-0.0471	-0.0133	-0.0727	-0.0937	-0.0464	-0.0877	-0.0324	0.2203
precuneus	7	-0.0872	-0.0501	-0.1476	0.0295	-0.1019	-0.0209	-0.0277	-0.1381	0.285
precuneus posterior	7	-0.0827	-0.0238	-0.1011	-0.0445	-0.103	0.0065	0.0263	-0.1246	0.1995
recognition memory	7	0.0208	0.0821	0.01	-0.1418	-0.1388	0.0193	0.0004	0.0076	0.2087
relations	7	0.1439	-0.0259	0.013	-0.0594	-0.0768	0.0209	-0.0248	-0.029	0.2038
retrieval	7	-0.0064	0.0604	0.0796	-0.2207	-0.1926	0.0153	-0.0226	0.0692	0.2691
retrosplenial	7	-0.0329	0.0555	-0.0936	-0.131	-0.213	-0.013	-0.0098	-0.145	0.1966

## Sheet: Supplementary Data 7b
Supplementary Data 7b: Repeated Measurements ANOVA of correlations between statistical maps of neuroscientific terms and cortical expansion in the lineage of Homo.
Cluster 1						Cluster 2						Cluster 3						Cluster 4						Cluster 5						Cluster 6						Cluster 7
Timepoint A	Timepoint B	Statistic	p-value	Delta		Timepoint A	Timepoint B	Statistic	p-value	Delta		Timepoint A	Timepoint B	Statistic	p-value	Delta		Timepoint A	Timepoint B	Statistic	p-value	Delta		Timepoint A	Timepoint B	Statistic	p-value	Delta		Timepoint A	Timepoint B	Statistic	p-value	Delta		Timepoint A	Timepoint B	Statistic	p-value	Delta
t1	t2	q(k=9;69,700)=16,082	0.0008392	0.183		t1	t2	q(k=9;22,334)=-16,723	0.00168	-0.233		t1	t2	q(k=9,20,436)=2,633	0.6451	0.045		t1	t2	q(k=9;77,441)=3,052	0.4431	0.026		t1	t2	q(k=9;74,980)=0,136	1	0.002		t1	t9	q(k=9;78,328)=9,981	0.0007357	0.132		t1	t2	q(k=9;31,744)=-0,329	1	-0.006
t1	t3	q(k=9;50,841)=45,129	0.001041	0.361		t1	t3	q(k=9;32,306)=0,399	1	0.007		t1	t3	q(k=9,20,413)=0,710	0.9998	0.012		t1	t3	q(k=9;81,909)=-10,265	0.0007409	-0.09		t1	t3	q(k=9;68,702)=-9,717	0.000939	-0.116		t1	t8	q(k=9;58,689)=-6,094	0.002766	-0.072		t1	t3	q(k=9;33,929)=-0,118	1	-0.002
t1	t4	q(k=9;69,264)=51,362	0.0009366	0.482		t1	t4	q(k=9;33,629)=10,154	0.001286	0.177		t2	t3	q(k=9,26,000)=-2,784	0.5768	-0.033		t2	t3	q(k=9;95,163)=-18,100	0.0007087	-0.116		t1	t4	q(k=9;79,924)=-7,092	0.0008365	-0.092		t1	t7	q(k=9;63,880)=12,899	0.0009836	0.157		t1	t4	q(k=9;30,347)=5,772	0.008994	0.112
t1	t5	q(k=9;71,981)=40,982	0.0008064	0.424		t1	t5	q(k=9;33,910)=11,053	0.001271	0.208		t1	t4	q(k=9,25,400)=-8,211	0.001557	-0.162		t1	t4	q(k=9;78,819)=-40,421	0.0007371	-0.348		t1	t5	q(k=9;67,439)=-13,624	0.0009527	-0.161		t1	t6	q(k=9;54,999)=14,125	0.001008	0.164		t1	t5	q(k=9;33,852)=8,810	0.001278	0.134
t1	t6	q(k=9;50,238)=53,435	0.001056	0.426		t1	t6	q(k=9;29,283)=6,338	0.004112	0.098		t2	t4	q(k=9,22,411)=-13,511	0.001671	-0.208		t2	t4	q(k=9;95,917)=-60,375	0.0007136	-0.374		t1	t6	q(k=9;72,785)=-22,330	0.0008088	-0.273		t1	t5	q(k=9;73,420)=5,775	0.004085	0.074		t1	t6	q(k=9;22,405)=-0,387	1	-0.005
t1	t7	q(k=9;52,757)=44,899	0.001038	0.364		t1	t7	q(k=9;31,004)=4,677	0.05343	0.075		t3	t4	q(k=9,22,386)=-11,363	0.001674	-0.175		t3	t4	q(k=9;95,601)=-39,696	0.0007164	-0.258		t1	t7	q(k=9;58,969)=-17,122	0.00101	-0.193		t1	t4	q(k=9;80,702)=9,342	0.0007537	0.126		t1	t7	q(k=9;25,212)=3,187	0.4047	0.04
t1	t8	q(k=9;67,515)=25,633	0.0009514	0.306		t1	t8	q(k=9;33,624)=-0,826	0.9996	-0.014		t1	t5	q(k=9,19,194)=-0,232	1	-0.004		t1	t5	q(k=9;75,042)=-37,228	0.0007681	-0.314		t1	t8	q(k=9;83,806)=-9,065	0.0007322	-0.123		t1	t3	q(k=9;59,113)=-4,039	0.1217	-0.048		t1	t8	q(k=9;33,797)=0,890	0.9993	0.015
t1	t9	q(k=9;69,614)=31,200	0.0008406	0.294		t1	t9	q(k=9;33,282)=0,192	1	0.004		t2	t5	q(k=9,25,706)=-4,350	0.09614	-0.049		t2	t5	q(k=9;95,736)=-57,155	0.0007152	-0.34		t1	t9	q(k=9;85,867)=-18,216	0.000724	-0.261		t1	t2	q(k=9;72,662)=4,153	0.09732	0.053		t1	t9	q(k=9;26,386)=-17,692	0.001463	-0.225
t2	t3	q(k=9;46,522)=19,109	0.001109	0.179		t2	t3	q(k=9;25,184)=20,868	0.001501	0.24		t3	t5	q(k=9,25,716)=-1,425	0.982	-0.016		t3	t5	q(k=9;94,007)=-35,751	0.0007084	-0.224		t2	t3	q(k=9;84,190)=-12,902	0.0007284	-0.118		t2	t9	q(k=9;88,588)=8,089	0.0007246	0.079		t2	t3	q(k=9;31,042)=0,235	1	0.004
t2	t4	q(k=9;63,448)=28,349	0.0009919	0.299		t2	t4	q(k=9;23,500)=32,153	0.001592	0.41		t4	t5	q(k=9,21,028)=10,621	0.001802	0.159		t4	t5	q(k=9;95,362)=5,627	0.004703	0.034		t2	t4	q(k=9;84,772)=-8,982	0.0007295	-0.093		t2	t8	q(k=9;78,845)=-16,083	0.0007369	-0.125		t2	t4	q(k=9;33,735)=5,468	0.01336	0.118
t2	t5	q(k=9;70,076)=21,156	0.0008335	0.242		t2	t5	q(k=9;21,833)=30,234	0.001742	0.441		t1	t6	q(k=9,16,257)=12,857	0.002073	0.205		t1	t6	q(k=9;81,998)=-9,958	0.00074	-0.087		t2	t5	q(k=9;83,393)=-18,116	0.0007311	-0.163		t2	t7	q(k=9;85,861)=12,565	0.000724	0.104		t2	t5	q(k=9;30,717)=7,816	0.001494	0.14
t2	t6	q(k=9;46,075)=26,114	0.001123	0.244		t2	t6	q(k=9;28,217)=33,369	0.001451	0.331		t2	t6	q(k=9,22,049)=16,001	0.001713	0.16		t2	t6	q(k=9;95,130)=-17,669	0.0007089	-0.113		t2	t6	q(k=9;85,776)=-28,891	0.0007248	-0.275		t2	t6	q(k=9;71,612)=14,931	0.0008114	0.111		t2	t6	q(k=9;20,184)=0,092	1	0.001
t2	t7	q(k=9;47,963)=19,223	0.001083	0.182		t2	t7	q(k=9;26,516)=28,717	0.001476	0.308		t3	t6	q(k=9,22,073)=19,346	0.00171	0.193		t3	t6	q(k=9;96,000)=0,394	1	0.003		t2	t7	q(k=9;74,311)=-23,608	0.0007714	-0.195		t2	t5	q(k=9;89,973)=2,284	0.7943	0.021		t2	t7	q(k=9;21,960)=2,923	0.5181	0.046
t2	t8	q(k=9;71,544)=9,560	0.0008124	0.123		t2	t8	q(k=9;23,508)=17,169	0.001591	0.219		t4	t6	q(k=9,17,381)=26,365	0.002062	0.367		t4	t6	q(k=9;95,578)=40,063	0.0007166	0.261		t2	t8	q(k=9;81,454)=-11,160	0.0007456	-0.125		t2	t4	q(k=9;87,216)=7,216	0.00077	0.073		t2	t8	q(k=9;32,778)=1,090	0.9972	0.021
t2	t9	q(k=9;63,948)=10,541	0.0009823	0.112		t2	t9	q(k=9;21,013)=14,926	0.001803	0.237		t5	t6	q(k=9,23,427)=22,540	0.0016	0.209		t5	t6	q(k=9;93,957)=36,134	0.0007088	0.227		t2	t9	q(k=9;76,652)=-21,728	0.0007545	-0.263		t2	t3	q(k=9;79,557)=-12,905	0.0007513	-0.101		t2	t9	q(k=9;22,752)=-13,788	0.001629	-0.219
t3	t4	q(k=9;57,045)=17,636	0.001009	0.12		t3	t4	q(k=9;33,460)=10,971	0.001295	0.17		t1	t7	q(k=9,20,266)=8,001	0.002124	0.137		t1	t7	q(k=9;82,073)=-26,189	0.0007392	-0.23		t3	t4	q(k=9;80,462)=2,461	0.7202	0.024		t3	t9	q(k=9;73,876)=21,029	0.0007769	0.18		t3	t4	q(k=9;29,577)=5,951	0.006977	0.114
t3	t5	q(k=9;50,402)=7,767	0.001075	0.063		t3	t5	q(k=9;31,571)=11,796	0.001363	0.201		t2	t7	q(k=9,25,995)=7,779	0.001688	0.092		t2	t7	q(k=9;95,101)=-39,832	0.0007092	-0.256		t3	t5	q(k=9;85,917)=-5,473	0.006821	-0.045		t3	t8	q(k=9;89,977)=-3,910	0.1413	-0.024		t3	t5	q(k=9;33,986)=9,145	0.001268	0.136
t3	t6	q(k=9;71,963)=13,743	0.0008066	0.065		t3	t6	q(k=9;32,818)=6,878	0.002012	0.091		t3	t7	q(k=9,25,996)=10,590	0.001486	0.125		t3	t7	q(k=9;95,999)=-20,815	0.0007129	-0.14		t3	t6	q(k=9;85,210)=-17,775	0.0007252	-0.157		t3	t7	q(k=9;87,886)=30,141	0.000724	0.205		t3	t6	q(k=9;22,893)=-0,246	1	-0.003
t3	t7	q(k=9;71,674)=0,556	1	0.003		t3	t7	q(k=9;33,738)=4,907	0.03492	0.068		t4	t7	q(k=9,22,229)=19,575	0.001679	0.3		t4	t7	q(k=9;95,558)=18,149	0.0007167	0.118		t3	t7	q(k=9;80,339)=-10,336	0.0007494	-0.077		t3	t6	q(k=9;87,269)=36,819	0.0007187	0.212		t3	t7	q(k=9;25,890)=3,455	0.3046	0.042
t3	t8	q(k=9;45,020)=-5,558	0.008862	-0.056		t3	t8	q(k=9;33,466)=-1,352	0.9877	-0.021		t5	t7	q(k=9,25,777)=12,574	0.00147	0.141		t5	t7	q(k=9;93,916)=13,407	0.0007092	0.084		t3	t8	q(k=9;75,643)=-0,662	0.9999	-0.007		t3	t5	q(k=9;78,790)=15,411	0.0007375	0.122		t3	t8	q(k=9;33,494)=1,021	0.9982	0.016
t3	t9	q(k=9;56,565)=-9,710	0.001002	-0.067		t3	t9	q(k=9;30,029)=-0,153	1	-0.003		t6	t7	q(k=9,22,230)=-6,852	0.003501	-0.068		t6	t7	q(k=9;96,000)=-21,189	0.0007129	-0.143		t3	t9	q(k=9;70,349)=-12,541	0.0008295	-0.145		t3	t4	q(k=9;71,534)=19,496	0.0008125	0.174		t3	t9	q(k=9;27,119)=-18,172	0.001459	-0.223
t4	t5	q(k=9;68,833)=-6,057	0.002577	-0.057		t4	t5	q(k=9;33,193)=1,726	0.9463	0.031		t1	t8	q(k=9,20,904)=3,670	0.2471	0.064		t1	t8	q(k=9;70,551)=-4,473	0.05566	-0.037		t4	t5	q(k=9;79,287)=-7,171	0.0008105	-0.069		t4	t9	q(k=9;89,742)=0,593	1	0.006		t4	t5	q(k=9;29,234)=1,146	0.9959	0.022
t4	t6	q(k=9;56,278)=-8,188	0.0009995	-0.056		t4	t6	q(k=9;31,031)=-5,474	0.0143	-0.079		t2	t8	q(k=9,25,963)=1,520	0.9733	0.018		t2	t8	q(k=9;93,682)=-11,093	0.0007112	-0.063		t4	t6	q(k=9;83,573)=-17,833	0.0007345	-0.181		t4	t8	q(k=9;70,851)=-22,303	0.0008221	-0.198		t4	t6	q(k=9;19,673)=-7,051	0.003488	-0.117
t4	t7	q(k=9;59,405)=-16,938	0.001017	-0.118		t4	t7	q(k=9;32,528)=-6,821	0.002119	-0.102		t3	t8	q(k=9,25,959)=4,253	0.1099	0.052		t3	t8	q(k=9;90,460)=8,846	0.0007057	0.053		t4	t7	q(k=9;69,161)=-11,261	0.0009382	-0.101		t4	t7	q(k=9;78,477)=3,354	0.3144	0.031		t4	t7	q(k=9;21,180)=-4,285	0.1143	-0.073
t4	t8	q(k=9;60,576)=-15,786	0.001019	-0.176		t4	t8	q(k=9;34,000)=-11,611	0.001266	-0.191		t4	t8	q(k=9,22,900)=14,540	0.001612	0.226		t4	t8	q(k=9;92,796)=53,897	0.0007098	0.311		t4	t8	q(k=9;84,794)=-2,655	0.6312	-0.031		t4	t6	q(k=9;64,516)=4,476	0.05667	0.038		t4	t8	q(k=9;31,579)=-4,891	0.03733	-0.098
t4	t9	q(k=9;71,986)=-22,166	0.0008063	-0.187		t4	t9	q(k=9;32,028)=-9,108	0.001362	-0.173		t5	t8	q(k=9,25,471)=5,855	0.009688	0.068		t5	t8	q(k=9;94,940)=50,313	0.000705	0.277		t4	t9	q(k=9;81,357)=-13,417	0.0007467	-0.169		t4	t5	q(k=9;87,701)=-5,091	0.01527	-0.052		t4	t9	q(k=9;21,859)=-19,696	0.001739	-0.337
t5	t6	q(k=9;49,814)=0,220	1	0.002		t5	t6	q(k=9;28,405)=-6,842	0.002437	-0.11		t6	t8	q(k=9,21,559)=-13,772	0.001814	-0.141		t6	t8	q(k=9;90,386)=8,396	0.0007069	0.05		t5	t6	q(k=9;84,637)=-12,826	0.0007307	-0.112		t5	t9	q(k=9;88,939)=5,891	0.002889	0.058		t5	t6	q(k=9;23,121)=-12,246	0.001599	-0.139
t5	t7	q(k=9;52,275)=-7,338	0.001123	-0.06		t5	t7	q(k=9;30,161)=-8,036	0.001469	-0.133		t7	t8	q(k=9,25,931)=-6,098	0.00655	-0.074		t7	t8	q(k=9;90,324)=32,066	0.0007067	0.193		t5	t7	q(k=9;81,449)=-4,356	0.06677	-0.032		t5	t8	q(k=9;78,072)=-18,563	0.0007385	-0.146		t5	t7	q(k=9;26,201)=-7,976	0.001612	-0.095
t5	t8	q(k=9;68,006)=-9,907	0.0009435	-0.119		t5	t8	q(k=9;33,187)=-12,394	0.00131	-0.222		t1	t9	q(k=9,22,722)=18,957	0.001633	0.343		t1	t9	q(k=9;85,609)=7,439	0.0007488	0.067		t5	t8	q(k=9;74,318)=3,651	0.2126	0.038		t5	t7	q(k=9;85,255)=9,915	0.0007248	0.083		t5	t8	q(k=9;33,320)=-7,523	0.001438	-0.12
t5	t9	q(k=9;69,205)=-13,652	0.0009375	-0.13		t5	t9	q(k=9;33,690)=-10,061	0.001282	-0.204		t2	t9	q(k=9,25,210)=22,663	0.00151	0.298		t2	t9	q(k=9;93,298)=6,077	0.002041	0.041		t5	t9	q(k=9;69,051)=-8,692	0.0009404	-0.1		t5	t6	q(k=9;70,876)=11,946	0.0008218	0.09		t5	t9	q(k=9;27,450)=-29,721	0.001433	-0.359
t6	t7	q(k=9;71,422)=-12,699	0.000814	-0.062		t6	t7	q(k=9;33,640)=-1,838	0.9248	-0.023		t3	t9	q(k=9,25,194)=25,206	0.001511	0.331		t3	t9	q(k=9;95,425)=22,453	0.0007108	0.157		t6	t7	q(k=9;76,486)=10,042	0.0007564	0.08		t6	t9	q(k=9;66,473)=-3,904	0.1477	-0.032		t6	t7	q(k=9;32,371)=6,154	0.004602	0.044
t6	t8	q(k=9;44,632)=-12,047	0.001156	-0.121		t6	t8	q(k=9;31,041)=-7,810	0.001471	-0.112		t4	t9	q(k=9,24,582)=30,924	0.001521	0.505		t4	t9	q(k=9;94,115)=61,139	0.0007075	0.415		t6	t8	q(k=9;79,587)=13,725	0.000751	0.15		t6	t8	q(k=9;87,717)=-41,413	0.0007256	-0.236		t6	t8	q(k=9;21,659)=1,498	0.9747	0.019
t6	t9	q(k=9;55,807)=-19,204	0.0009908	-0.132		t6	t9	q(k=9;26,813)=-5,468	0.01664	-0.094		t5	t9	q(k=9,24,126)=27,531	0.001555	0.347		t5	t9	q(k=9;91,540)=58,041	0.0007112	0.381		t6	t9	q(k=9;74,480)=1,022	0.9984	0.012		t6	t7	q(k=9;81,491)=-1,130	0.9968	-0.007		t6	t9	q(k=9;31,244)=-29,003	0.001375	-0.22
t7	t8	q(k=9;46,274)=-5,785	0.005734	-0.059		t7	t8	q(k=9;32,536)=-5,963	0.006105	-0.089		t6	t9	q(k=9,19,818)=12,078	0.001834	0.138		t6	t9	q(k=9;95,452)=22,056	0.0007177	0.154		t7	t8	q(k=9;64,428)=7,117	0.001092	0.07		t7	t9	q(k=9;80,847)=-2,774	0.5745	-0.025		t7	t8	q(k=9;24,150)=-1,896	0.909	-0.025
t7	t9	q(k=9;58,904)=-9,937	0.001011	-0.07		t7	t9	q(k=9;28,533)=-4,010	0.1495	-0.071		t7	t9	q(k=9,25,089)=15,745	0.00151	0.206		t7	t9	q(k=9;95,474)=42,411	0.0007175	0.297		t7	t9	q(k=9;60,175)=-6,217	0.002282	-0.068		t7	t8	q(k=9;87,452)=-33,933	0.000722	-0.229		t7	t9	q(k=9;33,795)=-31,781	0.001277	-0.264
t8	t9	q(k=9;61,085)=-1,002	0.9986	-0.011		t8	t9	q(k=9;32,019)=0,957	0.9989	0.018		t8	t9	q(k=9,25,499)=20,922	0.001484	0.279		t8	t9	q(k=9;87,136)=16,425	0.00072	0.104		t8	t9	q(k=9;84,715)=-10,426	0.0007299	-0.138		t8	t9	q(k=9;73,169)=23,961	0.0007861	0.204		t8	t9	q(k=9;25,218)=-17,730	0.001509	-0.239

## Sheet: Supplementary Data 7c
Supplementary Data 7c: Statistical Information Figure 7		significant values in boldface
	Descriptive statistics														Test used									Post-hoc analysis
Experiment	Data	N	Groups/Variables	n	Test for normality	Degrees of freedom, statistic	p-value	Mean/Median/Std/IQR	Test for equal variances	Degrees of freedom, statistic	p-value	Test for sphericity	Degrees of freedom, statistic	p-value	Type	Tail	Degrees of freedom, statistic	p-value, uncorrected	p-value, corrected	effect measure	effect size	group difference	CI	Type	Group A	Group B	statistic	p-value	effect size	CI
REPEATED MEASUREMENTS ANOVA FOR PROGRESSION OF CLUSTER TERM CORRELATIONS	Group test for progression of term correlations - Cluster 1	37	t1 - t2; 77,2805 - 70,4556 Mya	37	Kolmogorov-Smirnov	D(37)=0,151	0.331	0,355 +/- 0,062	Bartlett test	Chi2(8)=83,697	8.786e-15	Mauchly test	Chi2(35)=210,866	5.377e-27	Repeated Measurements ANOVA	NA	F(8,8)=239,149	3.303e-47	NA	eta-squared	0.8692	NA	NA	Games-Howell	t1	t2	q(k=9;69,700)=16,082	0.0008392	0.183	NA
																									t1	t3	q(k=9;50,841)=45,129	0.001041	0.361	NA
																									t1	t4	q(k=9;69,264)=51,362	0.0009366	0.482	NA
																									t1	t5	q(k=9;71,981)=40,982	0.0008064	0.424	NA
																									t1	t6	q(k=9;50,238)=53,435	0.001056	0.426	NA
																									t1	t7	q(k=9;52,757)=44,899	0.001038	0.364	NA
																									t1	t8	q(k=9;67,515)=25,633	0.0009514	0.306	NA
			t2 - t3; 70,4556 - 67,8560 Mya	37	Kolmogorov-Smirnov	D(37)=0,138	0.4388	0,173 +/- 0,075																	t1	t9	q(k=9;69,614)=31,200	0.0008406	0.294	NA
																									t2	t3	q(k=9;46,522)=19,109	0.001109	0.179	NA
																									t2	t4	q(k=9;63,448)=28,349	0.0009919	0.299	NA
																									t2	t5	q(k=9;70,076)=21,156	0.0008335	0.242	NA
																									t2	t6	q(k=9;46,075)=26,114	0.001123	0.244	NA
																									t2	t7	q(k=9;47,963)=19,223	0.001083	0.182	NA
																									t2	t8	q(k=9;71,544)=9,560	0.0008124	0.123	NA
																									t2	t9	q(k=9;63,948)=10,541	0.0009823	0.112	NA
			t3 - t4; 67,8560 - 31,6064 Mya	37	Kolmogorov-Smirnov	D(37)=0,166	0.2332	-0,006 +/- 0,029																	t3	t4	q(k=9;57,045)=17,636	0.001009	0.12	NA
																									t3	t5	q(k=9;50,402)=7,767	0.001075	0.063	NA
																									t3	t6	q(k=9;71,963)=13,743	0.0008066	0.065	NA
																									t3	t7	q(k=9;71,674)=0,556	1	0.003	NA
																									t3	t8	q(k=9;45,020)=-5,558	0.008862	-0.056	NA
																									t3	t9	q(k=9;56,565)=-9,710	0.001002	-0.067	NA
			t4 - tt5; 31,6064 - 20,8476 Mya	37	Kolmogorov-Smirnov	D(37)=0,117	0.654	-0,126 +/- 0,051																	t4	t5	q(k=9;68,833)=-6,057	0.002577	-0.057	NA
																									t4	t6	q(k=9;56,278)=-8,188	0.0009995	-0.056	NA
																									t4	t7	q(k=9;59,405)=-16,938	0.001017	-0.118	NA
																									t4	t8	q(k=9;60,576)=-15,786	0.001019	-0.176	NA
																									t4	t9	q(k=9;71,986)=-22,166	0.0008063	-0.187	NA
			t5 -t6; 20,8476 - 12,8946 Mya	37	Kolmogorov-Smirnov	D(37)=0,134	0.4771	-0,069 +/- 0,064																	t5	t6	q(k=9;49,814)=0,220	1	0.002	NA
																									t5	t7	q(k=9;52,275)=-7,338	0.001123	-0.06	NA
																									t5	t8	q(k=9;68,006)=-9,907	0.0009435	-0.119	NA
																									t5	t9	q(k=9;69,205)=-13,652	0.0009375	-0.13	NA
			t6 - t7; 12,8946 - 10,1222 Mya	37	Kolmogorov-Smirnov	D(37)=0,108	0.7424	-0,071 +/- 0,028																	t6	t7	q(k=9;71,422)=-12,699	0.000814	-0.062	NA
																									t6	t8	q(k=9;44,632)=-12,047	0.001156	-0.121	NA
																									t6	t9	q(k=9;55,807)=-19,204	0.0009908	-0.132	NA
			t7 - t8; 10,1222 - 5,5670 Mya	37	Kolmogorov-Smirnov	D(37)=0,144	0.3924	-0,009 +/-0,031																	t7	t8	q(k=9;46,274)=-5,785	0.005734	-0.059	NA
																									t7	t9	q(k=9;58,904)=-9,937	0.001011	-0.07	NA
			t8 - t9; 5,5670 - 4,1567 Mya	37	Kolmogorov-Smirnov	D(37)=0,132	0.4973	0,050 +/-0,081																	t8	t9	q(k=9;61,085)=-1,002	0.9986	-0.011	NA
			t9 - t10; 4,1567 - 0 Mya	37	Kolmogorov-Smirnov	D(37)=0,106	0.7598	0,061 +/- 0,052
REPEATED MEASUREMENTS ANOVA FOR PROGRESSION OF CLUSTER TERM CORRELATIONS	Group test for progression of term correlations - Cluster 2	17	t1 - t2; 77,2805 - 70,4556 Mya	17	Kolmogorov-Smirnov	D(18)=0,131	0.8797	0,003 +/- 0,078	Bartlett test	Chi2(8)=21,710	0.005481	Mauchly test	Chi2(35)=174,794	1.72e-20	Repeated Measurements ANOVA	NA	F(8,8)=65,190	3.593e-15	NA	eta-squared	0.7932	NA	NA	Games-Howell	t1	t2	q(k=9;22,334)=-16,723	0.00168	-0.233	NA
																									t1	t3	q(k=9;32,306)=0,399	1	0.007	NA
																									t1	t4	q(k=9;33,629)=10,154	0.001286	0.177	NA
																									t1	t5	q(k=9;33,910)=11,053	0.001271	0.208	NA
																									t1	t6	q(k=9;29,283)=6,338	0.004112	0.098	NA
																									t1	t7	q(k=9;31,004)=4,677	0.05343	0.075	NA
																									t1	t8	q(k=9;33,624)=-0,826	0.9996	-0.014	NA
			t2 - t3; 70,4556 - 67,8560 Mya	17	Kolmogorov-Smirnov	D(18)=0,138	0.8362	0,236 +/- 0,031																	t1	t9	q(k=9;33,282)=0,192	1	0.004	NA
																									t2	t3	q(k=9;25,184)=20,868	0.001501	0.24	NA
																									t2	t4	q(k=9;23,500)=32,153	0.001592	0.41	NA
																									t2	t5	q(k=9;21,833)=30,234	0.001742	0.441	NA
																									t2	t6	q(k=9;28,217)=33,369	0.001451	0.331	NA
																									t2	t7	q(k=9;26,516)=28,717	0.001476	0.308	NA
																									t2	t8	q(k=9;23,508)=17,169	0.001591	0.219	NA
																									t2	t9	q(k=9;21,013)=14,926	0.001803	0.237	NA
			t3 - t4; 67,8560 - 31,6064 Mya	17	Kolmogorov-Smirnov	D(18)=0,184	0.5205	-0,004 +/- 0,062																	t3	t4	q(k=9;33,460)=10,971	0.001295	0.17	NA
																									t3	t5	q(k=9;31,571)=11,796	0.001363	0.201	NA
																									t3	t6	q(k=9;32,818)=6,878	0.002012	0.091	NA
																									t3	t7	q(k=9;33,738)=4,907	0.03492	0.068	NA
																									t3	t8	q(k=9;33,466)=-1,352	0.9877	-0.021	NA
																									t3	t9	q(k=9;30,029)=-0,153	1	-0.003	NA
			t4 - tt5; 31,6064 - 20,8476 Mya	17	Kolmogorov-Smirnov	D(18)=0,176	0.5724	-0,174 +/- 0,070																	t4	t5	q(k=9;33,193)=1,726	0.9463	0.031	NA
																									t4	t6	q(k=9;31,031)=-5,474	0.0143	-0.079	NA
																									t4	t7	q(k=9;32,528)=-6,821	0.002119	-0.102	NA
																									t4	t8	q(k=9;34,000)=-11,611	0.001266	-0.191	NA
																									t4	t9	q(k=9;32,028)=-9,108	0.001362	-0.173	NA
			t5 -t6; 20,8476 - 12,8946 Mya	17	Kolmogorov-Smirnov	D(18)=0,251	0.1739	-0,205 +/- 0,082																	t5	t6	q(k=9;28,405)=-6,842	0.002437	-0.11	NA
																									t5	t7	q(k=9;30,161)=-8,036	0.001469	-0.133	NA
																									t5	t8	q(k=9;33,187)=-12,394	0.00131	-0.222	NA
																									t5	t9	q(k=9;33,690)=-10,061	0.001282	-0.204	NA
			t6 - t7; 12,8946 - 10,1222 Mya	17	Kolmogorov-Smirnov	D(18)=0,134	0.8637	-0,095 +/- 0,051																	t6	t7	q(k=9;33,640)=-1,838	0.9248	-0.023	NA
																									t6	t8	q(k=9;31,041)=-7,810	0.001471	-0.112	NA
																									t6	t9	q(k=9;26,813)=-5,468	0.01664	-0.094	NA
			t7 - t8; 10,1222 - 5,5670 Mya	17	Kolmogorov-Smirnov	D(18)=0,230	0.2553	-0,072 +/- 0,056																	t7	t8	q(k=9;32,536)=-5,963	0.006105	-0.089	NA
																									t7	t9	q(k=9;28,533)=-4,010	0.1495	-0.071	NA
			t8 - t9; 5,5670 - 4,1567 Mya	17	Kolmogorov-Smirnov	D(18)=0,155	0.7231	0,017 +/- 0,070																	t8	t9	q(k=9;32,019)=0,957	0.9989	0.018	NA
			t9 - t10; 4,1567 - 0 Mya	17	Kolmogorov-Smirnov	D(18)=0,179	0.5506	-0,001 +/- 0,090
REPEATED MEASUREMENTS ANOVA FOR PROGRESSION OF CLUSTER TERM CORRELATIONS	Group test for progression of term correlations - Cluster 3	14	t1 - t2; 77,2805 - 70,4556 Mya	14	Kolmogorov-Smirnov	D(14)=0,236	0.3568	0,115; +/- 0,079	Bartlett test	Chi2(8)=18,371	3.552e-13	Mauchly test	Chi2(35)=110,730	8.616e-10	Repeated Measurements ANOVA	NA	F(8,8)=98,024	3.604e-16	NA	eta-squared	0.8829	NA	NA	Games-Howell	t1	t2	q(k=9,20,436)=2,633	0.6451	0.045	NA
																									t1	t3	q(k=9,20,413)=0,710	0.9998	0.012	NA
																									t1	t4	q(k=9,25,400)=-8,211	0.001557	-0.162	NA
																									t1	t5	q(k=9,19,194)=-0,232	1	-0.004	NA
																									t1	t6	q(k=9,16,257)=12,857	0.002073	0.205	NA
																									t1	t7	q(k=9,20,266)=8,001	0.002124	0.137	NA
																									t1	t8	q(k=9,20,904)=3,670	0.2471	0.064	NA
			t2 - t3; 70,4556 - 67,8560 Mya	14	Kolmogorov-Smirnov	D(14)=0,170	0.7515	0,069; +/- 0,045																	t1	t9	q(k=9,22,722)=18,957	0.001633	0.343	NA
																									t2	t3	q(k=9,26,000)=-2,784	0.5768	-0.033	NA
																									t2	t4	q(k=9,22,411)=-13,511	0.001671	-0.208	NA
																									t2	t5	q(k=9,25,706)=-4,350	0.09614	-0.049	NA
																									t2	t6	q(k=9,22,049)=16,001	0.001713	0.16	NA
																									t2	t7	q(k=9,25,995)=7,779	0.001688	0.092	NA
																									t2	t8	q(k=9,25,963)=1,520	0.9733	0.018	NA
																									t2	t9	q(k=9,25,210)=22,663	0.00151	0.298	NA
			t3 - t4; 67,8560 - 31,6064 Mya	14	Kolmogorov-Smirnov	D(14)=0,131	0.944	0,103; +/- 0,044																	t3	t4	q(k=9,22,386)=-11,363	0.001674	-0.175	NA
																									t3	t5	q(k=9,25,716)=-1,425	0.982	-0.016	NA
																									t3	t6	q(k=9,22,073)=19,346	0.00171	0.193	NA
																									t3	t7	q(k=9,25,996)=10,590	0.001486	0.125	NA
																									t3	t8	q(k=9,25,959)=4,253	0.1099	0.052	NA
																									t3	t9	q(k=9,25,194)=25,206	0.001511	0.331	NA
			t4 - tt5; 31,6064 - 20,8476 Mya	14	Kolmogorov-Smirnov	D(14)=0,331	0.0716	0,277; +/- 0,068																	t4	t5	q(k=9,21,028)=10,621	0.001802	0.159	NA
																									t4	t6	q(k=9,17,381)=26,365	0.002062	0.367	NA
																									t4	t7	q(k=9,22,229)=19,575	0.001679	0.3	NA
																									t4	t8	q(k=9,22,900)=14,540	0.001612	0.226	NA
																									t4	t9	q(k=9,24,582)=30,924	0.001521	0.505	NA
			t5 -t6; 20,8476 - 12,8946 Mya	14	Kolmogorov-Smirnov	D(14)=0,199	0.5694	0,119; +/- 0,040																	t5	t6	q(k=9,23,427)=22,540	0.0016	0.209	NA
																									t5	t7	q(k=9,25,777)=12,574	0.00147	0.141	NA
																									t5	t8	q(k=9,25,471)=5,855	0.009688	0.068	NA
																									t5	t9	q(k=9,24,126)=27,531	0.001555	0.347	NA
			t6 - t7; 12,8946 - 10,1222 Mya	14	Kolmogorov-Smirnov	D(14)=0,154	0.8456	0,090; +/- 0,028																	t6	t7	q(k=9,22,230)=-6,852	0.003501	-0.068	NA
																									t6	t8	q(k=9,21,559)=-13,772	0.001814	-0.141	NA
																									t6	t9	q(k=9,19,818)=12,078	0.001834	0.138	NA
			t7 - t8; 10,1222 - 5,5670 Mya	14	Kolmogorov-Smirnov	D(14)=0,186	0.6506	0,023; +/- 0,044																	t7	t8	q(k=9,25,931)=-6,098	0.00655	-0.074	NA
																									t7	t9	q(k=9,25,089)=15,745	0.00151	0.206	NA
			t8 - t9; 5,5670 - 4,1567 Mya	14	Kolmogorov-Smirnov	D(14)=0,179	0.6989	0,051; +/- 0,046																	t8	t9	q(k=9,25,499)=20,922	0.001484	0.279	NA
			t9 - t10; 4,1567 - 0 Mya	14	Kolmogorov-Smirnov	D(14)=0,236	0.3579	0,228; +/- 0,053
REPEATED MEASUREMENTS ANOVA FOR PROGRESSION OF CLUSTER TERM CORRELATIONS	Group test for progression of term correlations - Cluster 4	49	t1 - t2; 77,2805 - 70,4556 Mya	49	Kolmogorov-Smirnov	D(49)=0,110	0.5563	-0,088 +/- 0,073	Bartlett test	Chi2(8)=33,219	5.623e-05	Mauchly test	Chi2(35)=159,717	7.454e-18	Repeated Measurements ANOVA	NA	F(8,8)=474,720	9.348e-118	NA	eta-squared	0.9082	NA	NA	Games-Howell	t1	t2	q(k=9;77,441)=3,052	0.4431	0.026	NA
																									t1	t3	q(k=9;81,909)=-10,265	0.0007409	-0.09	NA
																									t1	t4	q(k=9;78,819)=-40,421	0.0007371	-0.348	NA
																									t1	t5	q(k=9;75,042)=-37,228	0.0007681	-0.314	NA
																									t1	t6	q(k=9;81,998)=-9,958	0.00074	-0.087	NA
																									t1	t7	q(k=9;82,073)=-26,189	0.0007392	-0.23	NA
																									t1	t8	q(k=9;70,551)=-4,473	0.05566	-0.037	NA
			t2 - t3; 70,4556 - 67,8560 Mya	49	Kolmogorov-Smirnov	D(49)=0,107	0.5953	-0,114 +/- 0,043																	t1	t9	q(k=9;85,609)=7,439	0.0007488	0.067	NA
																									t2	t3	q(k=9;95,163)=-18,100	0.0007087	-0.116	NA
																									t2	t4	q(k=9;95,917)=-60,375	0.0007136	-0.374	NA
																									t2	t5	q(k=9;95,736)=-57,155	0.0007152	-0.34	NA
																									t2	t6	q(k=9;95,130)=-17,669	0.0007089	-0.113	NA
																									t2	t7	q(k=9;95,101)=-39,832	0.0007092	-0.256	NA
																									t2	t8	q(k=9;93,682)=-11,093	0.0007112	-0.063	NA
																									t2	t9	q(k=9;93,298)=6,077	0.002041	0.041	NA
			t3 - t4; 67,8560 - 31,6064 Mya	49	Kolmogorov-Smirnov	D(49)=0,083	0.8629	0,002 +/- 0,047																	t3	t4	q(k=9;95,601)=-39,696	0.0007164	-0.258	NA
																									t3	t5	q(k=9;94,007)=-35,751	0.0007084	-0.224	NA
																									t3	t6	q(k=9;96,000)=0,394	1	0.003	NA
																									t3	t7	q(k=9;95,999)=-20,815	0.0007129	-0.14	NA
																									t3	t8	q(k=9;90,460)=8,846	0.0007057	0.053	NA
																									t3	t9	q(k=9;95,425)=22,453	0.0007108	0.157	NA
			t4 - tt5; 31,6064 - 20,8476 Mya	49	Kolmogorov-Smirnov	D(49)=0,077	0.9154	0,260 +/- 0,044																	t4	t5	q(k=9;95,362)=5,627	0.004703	0.034	NA
																									t4	t6	q(k=9;95,578)=40,063	0.0007166	0.261	NA
																									t4	t7	q(k=9;95,558)=18,149	0.0007167	0.118	NA
																									t4	t8	q(k=9;92,796)=53,897	0.0007098	0.311	NA
																									t4	t9	q(k=9;94,115)=61,139	0.0007075	0.415	NA
			t5 -t6; 20,8476 - 12,8946 Mya	49	Kolmogorov-Smirnov	D(49)=0,129	0.3559	0,226 +/- 0,041																	t5	t6	q(k=9;93,957)=36,134	0.0007088	0.227	NA
																									t5	t7	q(k=9;93,916)=13,407	0.0007092	0.084	NA
																									t5	t8	q(k=9;94,940)=50,313	0.000705	0.277	NA
																									t5	t9	q(k=9;91,540)=58,041	0.0007112	0.381	NA
			t6 - t7; 12,8946 - 10,1222 Mya	49	Kolmogorov-Smirnov	D(49)=0,069	0.9634	-0,001 +/- 0,047																	t6	t7	q(k=9;96,000)=-21,189	0.0007129	-0.143	NA
																									t6	t8	q(k=9;90,386)=8,396	0.0007069	0.05	NA
																									t6	t9	q(k=9;95,452)=22,056	0.0007177	0.154	NA
			t7 - t8; 10,1222 - 5,5670 Mya	49	Kolmogorov-Smirnov	D(49)=0,164	0.1271	0,142 +/- 0,047																	t7	t8	q(k=9;90,324)=32,066	0.0007067	0.193	NA
																									t7	t9	q(k=9;95,474)=42,411	0.0007175	0.297	NA
			t8 - t9; 5,5670 - 4,1567 Mya	49	Kolmogorov-Smirnov	D(49)=0,143	0.2453	-0,051 +/- 0,036																	t8	t9	q(k=9;87,136)=16,425	0.00072	0.104	NA
			t9 - t10; 4,1567 - 0 Mya	49	Kolmogorov-Smirnov	D(49)=0,108	0.5754	-0,155 +/- 0,051
REPEATED MEASUREMENTS ANOVA FOR PROGRESSION OF CLUSTER TERM CORRELATIONS	Group test for progression of term correlations - Cluster 5	44	t1 - t2; 77,2805 - 70,4556 Mya	44	Kolmogorov-Smirnov	D(44)=0,082	0.9065	-0,138 +/- 0,097	Bartlett test	Chi2(8)=48,153	9.235e-08	Mauchly test	Chi2(35)=294,528	8.632e-43	Repeated Measurements ANOVA	NA	F(8,8)=87,684	6.388e-35	NA	eta-squared	0.671	NA	NA	Games-Howell	t1	t2	q(k=9;74,980)=0,136	1	0.002	NA
																									t1	t3	q(k=9;68,702)=-9,717	0.000939	-0.116	NA
																									t1	t4	q(k=9;79,924)=-7,092	0.0008365	-0.092	NA
																									t1	t5	q(k=9;67,439)=-13,624	0.0009527	-0.161	NA
																									t1	t6	q(k=9;72,785)=-22,330	0.0008088	-0.273	NA
																									t1	t7	q(k=9;58,969)=-17,122	0.00101	-0.193	NA
																									t1	t8	q(k=9;83,806)=-9,065	0.0007322	-0.123	NA
			t2 - t3; 70,4556 - 67,8560 Mya	444	Kolmogorov-Smirnov	D(44)=0,101	0.7212	-0,140 +/- 0,065																	t1	t9	q(k=9;85,867)=-18,216	0.000724	-0.261	NA
																									t2	t3	q(k=9;84,190)=-12,902	0.0007284	-0.118	NA
																									t2	t4	q(k=9;84,772)=-8,982	0.0007295	-0.093	NA
																									t2	t5	q(k=9;83,393)=-18,116	0.0007311	-0.163	NA
																									t2	t6	q(k=9;85,776)=-28,891	0.0007248	-0.275	NA
																									t2	t7	q(k=9;74,311)=-23,608	0.0007714	-0.195	NA
																									t2	t8	q(k=9;81,454)=-11,160	0.0007456	-0.125	NA
																									t2	t9	q(k=9;76,652)=-21,728	0.0007545	-0.263	NA
			t3 - t4; 67,8560 - 31,6064 Mya	44	Kolmogorov-Smirnov	D(44)=0,128	0.427	-0,022 +/- 0,056																	t3	t4	q(k=9;80,462)=2,461	0.7202	0.024	NA
																									t3	t5	q(k=9;85,917)=-5,473	0.006821	-0.045	NA
																									t3	t6	q(k=9;85,210)=-17,775	0.0007252	-0.157	NA
																									t3	t7	q(k=9;80,339)=-10,336	0.0007494	-0.077	NA
																									t3	t8	q(k=9;75,643)=-0,662	0.9999	-0.007	NA
																									t3	t9	q(k=9;70,349)=-12,541	0.0008295	-0.145	NA
			t4 - tt5; 31,6064 - 20,8476 Mya	44	Kolmogorov-Smirnov	D(44)=0,123	0.4804	-0,046 +/- 0,073																	t4	t5	q(k=9;79,287)=-7,171	0.0008105	-0.069	NA
																									t4	t6	q(k=9;83,573)=-17,833	0.0007345	-0.181	NA
																									t4	t7	q(k=9;69,161)=-11,261	0.0009382	-0.101	NA
																									t4	t8	q(k=9;84,794)=-2,655	0.6312	-0.031	NA
																									t4	t9	q(k=9;81,357)=-13,417	0.0007467	-0.169	NA
			t5 -t6; 20,8476 - 12,8946 Mya	44	Kolmogorov-Smirnov	D(44)=0,068	0.9779	0,023 +/- 0,054																	t5	t6	q(k=9;84,637)=-12,826	0.0007307	-0.112	NA
																									t5	t7	q(k=9;81,449)=-4,356	0.06677	-0.032	NA
																									t5	t8	q(k=9;74,318)=3,651	0.2126	0.038	NA
																									t5	t9	q(k=9;69,051)=-8,692	0.0009404	-0.1	NA
			t6 - t7; 12,8946 - 10,1222 Mya	44	Kolmogorov-Smirnov	D(44)=0,180	0.1031	0,135 +/- 0,061																	t6	t7	q(k=9;76,486)=10,042	0.0007564	0.08	NA
																									t6	t8	q(k=9;79,587)=13,725	0.000751	0.15	NA
																									t6	t9	q(k=9;74,480)=1,022	0.9984	0.012	NA
			t7 - t8; 10,1222 - 5,5670 Mya	44	Kolmogorov-Smirnov	D(44)=0,152	0.2356	0,055 +/- 0,043																	t7	t8	q(k=9;64,428)=7,117	0.001092	0.07	NA
																									t7	t9	q(k=9;60,175)=-6,217	0.002282	-0.068	NA
			t8 - t9; 5,5670 - 4,1567 Mya	44	Kolmogorov-Smirnov	D(44)=0,161	0.1816	-0,015 +/- 0,082																	t8	t9	q(k=9;84,715)=-10,426	0.0007299	-0.138	NA
			t9 - t10; 4,1567 - 0 Mya	44	Kolmogorov-Smirnov	D(44)=0,129	0.4245	0,123 +/- 0,093
REPEATED MEASUREMENTS ANOVA FOR PROGRESSION OF CLUSTER TERM CORRELATIONS	Group test for progression of term correlations - Cluster 6	46	t1 - t2; 77,2805 - 70,4556 Mya	46	Kolmogorov-Smirnov	D(46)=0,090	0.8214	0,103 +/- 0,106	Bartlett test	Chi2(8)=86,440	2.45e-15	Mauchly test	Chi2(35)=320,637	7.43e-48	Repeated Measurements ANOVA	NA	F(8,8)=82.631	1.561e-30	NA	eta-squared	0.6474	NA	NA	Games-Howell	t1	t2	q(k=9;72,662)=4,153	0.09732	0.053	NA
																									t1	t3	q(k=9;59,113)=-4,039	0.1217	-0.048	NA
																									t1	t4	q(k=9;80,702)=9,342	0.0007537	0.126	NA
																									t1	t5	q(k=9;73,420)=5,775	0.004085	0.074	NA
																									t1	t6	q(k=9;54,999)=14,125	0.001008	0.164	NA
																									t1	t7	q(k=9;63,880)=12,899	0.0009836	0.157	NA
																									t1	t8	q(k=9;58,689)=-6,094	0.002766	-0.072	NA
			t2 - t3; 70,4556 - 67,8560 Mya	46	Kolmogorov-Smirnov	D(46)=0,129	0.3936	0,050 +/- 0,062																	t1	t9	q(k=9;78,328)=9,981	0.0007357	0.132	NA
																									t2	t3	q(k=9;79,557)=-12,905	0.0007513	-0.101	NA
																									t2	t4	q(k=9;87,216)=7,216	0.00077	0.073	NA
																									t2	t5	q(k=9;89,973)=2,284	0.7943	0.021	NA
																									t2	t6	q(k=9;71,612)=14,931	0.0008114	0.111	NA
																									t2	t7	q(k=9;85,861)=12,565	0.000724	0.104	NA
																									t2	t8	q(k=9;78,845)=-16,083	0.0007369	-0.125	NA
																									t2	t9	q(k=9;88,588)=8,089	0.0007246	0.079	NA
			t3 - t4; 67,8560 - 31,6064 Mya	46	Kolmogorov-Smirnov	D(46)=0,110	0.5929	0,151 +/- 0,042																	t3	t4	q(k=9;71,534)=19,496	0.0008125	0.174	NA
																									t3	t5	q(k=9;78,790)=15,411	0.0007375	0.122	NA
																									t3	t6	q(k=9;87,269)=36,819	0.0007187	0.212	NA
																									t3	t7	q(k=9;87,886)=30,141	0.000724	0.205	NA
																									t3	t8	q(k=9;89,977)=-3,910	0.1413	-0.024	NA
																									t3	t9	q(k=9;73,876)=21,029	0.0007769	0.18	NA
			t4 - tt5; 31,6064 - 20,8476 Mya	46	Kolmogorov-Smirnov	D(46)=0,079	0.9163	-0,023 +/- 0,074																	t4	t5	q(k=9;87,701)=-5,091	0.01527	-0.052	NA
																									t4	t6	q(k=9;64,516)=4,476	0.05667	0.038	NA
																									t4	t7	q(k=9;78,477)=3,354	0.3144	0.031	NA
																									t4	t8	q(k=9;70,851)=-22,303	0.0008221	-0.198	NA
																									t4	t9	q(k=9;89,742)=0,593	1	0.006	NA
			t5 -t6; 20,8476 - 12,8946 Mya	46	Kolmogorov-Smirnov	D(46)=0,074	0.9453	0,029 +/- 0,063																	t5	t6	q(k=9;70,876)=11,946	0.0008218	0.09	NA
																									t5	t7	q(k=9;85,255)=9,915	0.0007248	0.083	NA
																									t5	t8	q(k=9;78,072)=-18,563	0.0007385	-0.146	NA
																									t5	t9	q(k=9;88,939)=5,891	0.002889	0.058	NA
			t6 - t7; 12,8946 - 10,1222 Mya	46	Kolmogorov-Smirnov	D(46)=0,139	0.3086	-0,061 +/- 0,035																	t6	t7	q(k=9;81,491)=-1,130	0.9968	-0.007	NA
																									t6	t8	q(k=9;87,717)=-41,413	0.0007256	-0.236	NA
																									t6	t9	q(k=9;66,473)=-3,904	0.1477	-0.032	NA
			t7 - t8; 10,1222 - 5,5670 Mya	46	Kolmogorov-Smirnov	D(46)=0,082	0.8906	-0,054 +/- 0,050																	t7	t8	q(k=9;87,452)=-33,933	0.000722	-0.229	NA
																									t7	t9	q(k=9;80,847)=-2,774	0.5745	-0.025	NA
			t8 - t9; 5,5670 - 4,1567 Mya	46	Kolmogorov-Smirnov	D(46)=0,094	0.7739	0,175 +/- 0,042																	t8	t9	q(k=9;73,169)=23,961	0.0007861	0.204	NA
			t9 - t10; 4,1567 - 0 Mya	46	Kolmogorov-Smirnov	D(46)=0,065	0.9835	-0,029 +/- 0,070
REPEATED MEASUREMENTS ANOVA FOR PROGRESSION OF CLUSTER TERM CORRELATIONS	Group test for progression of term correlations - Cluster 7	17	t1 - t2; 77,2805 - 70,4556 Mya	18	Kolmogorov-Smirnov	D(18)=0,195	0.449	0,001 +/- 0,067	Bartlett test	Chi2(8)=43,585	6.816e-07	Mauchly test	Chi2(35)=140,439	1.419e-14	Repeated Measurements ANOVA	NA	F(8,8)=42,614	5.55e-12	NA	eta-squared	0.7148	NA	NA	Games-Howell	t1	t2	q(k=9;31,744)=-0,329	1	-0.006	NA
																									t1	t3	q(k=9;33,929)=-0,118	1	-0.002	NA
																									t1	t4	q(k=9;30,347)=5,772	0.008994	0.112	NA
																									t1	t5	q(k=9;33,852)=8,810	0.001278	0.134	NA
																									t1	t6	q(k=9;22,405)=-0,387	1	-0.005	NA
																									t1	t7	q(k=9;25,212)=3,187	0.4047	0.04	NA
																									t1	t8	q(k=9;33,797)=0,890	0.9993	0.015	NA
			t2 - t3; 70,4556 - 67,8560 Mya	18	Kolmogorov-Smirnov	D(18)=0,091	0.9953	0,007 +/- 0,088																	t1	t9	q(k=9;26,386)=-17,692	0.001463	-0.225	NA
																									t2	t3	q(k=9;31,042)=0,235	1	0.004	NA
																									t2	t4	q(k=9;33,735)=5,468	0.01336	0.118	NA
																									t2	t5	q(k=9;30,717)=7,816	0.001494	0.14	NA
																									t2	t6	q(k=9;20,184)=0,092	1	0.001	NA
																									t2	t7	q(k=9;21,960)=2,923	0.5181	0.046	NA
																									t2	t8	q(k=9;32,778)=1,090	0.9972	0.021	NA
																									t2	t9	q(k=9;22,752)=-13,788	0.001629	-0.219	NA
			t3 - t4; 67,8560 - 31,6064 Mya	18	Kolmogorov-Smirnov	D(18)=0,203	0.3933	0,003 +/- 0,064																	t3	t4	q(k=9;29,577)=5,951	0.006977	0.114	NA
																									t3	t5	q(k=9;33,986)=9,145	0.001268	0.136	NA
																									t3	t6	q(k=9;22,893)=-0,246	1	-0.003	NA
																									t3	t7	q(k=9;25,890)=3,455	0.3046	0.042	NA
																									t3	t8	q(k=9;33,494)=1,021	0.9982	0.016	NA
																									t3	t9	q(k=9;27,119)=-18,172	0.001459	-0.223	NA
			t4 - tt5; 31,6064 - 20,8476 Mya	18	Kolmogorov-Smirnov	D(18)=0,123	0.919	-0,111 +/- 0,096																	t4	t5	q(k=9;29,234)=1,146	0.9959	0.022	NA
																									t4	t6	q(k=9;19,673)=-7,051	0.003488	-0.117	NA
																									t4	t7	q(k=9;21,180)=-4,285	0.1143	-0.073	NA
																									t4	t8	q(k=9;31,579)=-4,891	0.03733	-0.098	NA
																									t4	t9	q(k=9;21,859)=-19,696	0.001739	-0.337	NA
			t5 -t6; 20,8476 - 12,8946 Mya	18	Kolmogorov-Smirnov	D(18)=0,240	0.2122	-0,133 +/- 0,062																	t5	t6	q(k=9;23,121)=-12,246	0.001599	-0.139	NA
																									t5	t7	q(k=9;26,201)=-7,976	0.001612	-0.095	NA
																									t5	t8	q(k=9;33,320)=-7,523	0.001438	-0.12	NA
																									t5	t9	q(k=9;27,450)=-29,721	0.001433	-0.359	NA
			t6 - t7; 12,8946 - 10,1222 Mya	18	Kolmogorov-Smirnov	D(18)=0,074	0.998	0,006 +/- 0,027																	t6	t7	q(k=9;32,371)=6,154	0.004602	0.044	NA
																									t6	t8	q(k=9;21,659)=1,498	0.9747	0.019	NA
																									t6	t9	q(k=9;31,244)=-29,003	0.001375	-0.22	NA
			t7 - t8; 10,1222 - 5,5670 Mya	18	Kolmogorov-Smirnov	D(18)=0,164	0.6577	-0,039 +/- 0,034																	t7	t8	q(k=9;24,150)=-1,896	0.909	-0.025	NA
																									t7	t9	q(k=9;33,795)=-31,781	0.001277	-0.264	NA
			t8 - t9; 5,5670 - 4,1567 Mya	18	Kolmogorov-Smirnov	D(18)=0,160	0.6849	-0,013 +/- 0,072																	t8	t9	q(k=9;25,218)=-17,730	0.001509	-0.239	NA
			t9 - t10; 4,1567 - 0 Mya	18	Kolmogorov-Smirnov	D(18)=0,225	0.2766	0,226 +/- 0,037

## Sheet: Supplementary Data 7d
Supplementary Data 7d: Licensing information for artwork used in Figure 7
species	Abbreviation	URL	Author	License
Ptilocercus iowii	P.i.	http://phylopic.org/image/88a07585-846a-405d-9195-c15c010e7443/	T. Michael Keesey (after Joseph Wolf)	Public Domain Dedication 1.0
Notharctus tenebrosus	N.t.	http://phylopic.org/image/5248fbfa-3b96-4e34-b962-58008296cec8/	Scott Hartman	Creative Commons Attribution-NonCommercial-ShareAlike 3.0 Unported
Archicebus achilles	A.a.	http://phylopic.org/image/24230275-1bfa-4ec2-a946-ca1ececdf216/	Gareth Monger	Creative Commons Attribution 3.0 Unported
Cercopithecoidea	C.	http://phylopic.org/image/eccbb404-c99f-41f9-8785-01a7f57f1269/	uncredited	Public Domain Mark 1.0
Oreopithecus bambolii	O.b.	http://phylopic.org/image/181e0252-d904-4e44-b53d-8b119a4c4e20/	T. Michael Keesey	Public Domain Dedication 1.0
Sahelanthropus tchadensis	S.t.	http://phylopic.org/image/16735c42-c7d7-4394-a2c5-9493129cdf1c/	T. Michael Keesey	Public Domain Dedication 1.0
Ardipithecus ramidus	A.r.	http://phylopic.org/image/648d0253-48d6-4fbf-ba96-65f792ca9f05/	T. Michael Keesey	Public Domain Dedication 1.0
Homo sapiens	H.s.	http://phylopic.org/image/c089caae-43ef-4e4e-bf26-973dd4cb65c5/	T. Michael Keesey	Public Domain Dedication 1.0
