# Supplementary material for: Evolution of cortical geometry and its link to function, behaviour and ecology
Source: Nat Commun. 2023 Apr 20;14:2252. doi: 10.1038/s41467-023-37574-x (PMC10119184; doi:10.1038/s41467-023-37574-x)
Supplement: Supplementary file 11 — Supplementary Data 8 [file 41467_2023_37574_MOESM11_ESM.xlsx]

## Sheet: Supplementary Data 8a
Supplementary Data 8a: Statistical Information for Supplementary Figure 4a
Experiment	Descriptive statistics														Test used
	Data	N	Groups/Variables	n	Test for normality	Degrees of freedom, statistic	p-value	Mean/Median/Std/IQR	Test for equal variances	Degrees of freedom, statistic	p-value	Test for sphericity	Degrees of freedom, statistic	p-value	Type	Tail	Degrees of freedom, statistic	p-value, uncorrected	p-value, corrected	effect measure	effect size	group difference	CI
CORRELATION BETWEEN deltaO18 AND HUMAN-MOUSE-SURFACE-AREA-CORRELATION	correlation between correlation relative surface area in mouse and humans and deltaO18 atmospheric concentration	86	correlation between relative surface areas in mice and humans	86	Kolmogorov-Smirnov	D(86)=0,248	3.909e-05	M=0,466; IQR=0,222	NA	NA	NA	NA	NA	NA	Spearman rank correlation	NA	t(84)=20,786	<= 1,000e-06	NA	r-value	-0.915	NA	[-0,944; -0,873]
			deltaO18 concentration	86	Kolmogorov-Smirnov	D(86)=0,135	0.0809	M=1,991; IQR=1,921

## Sheet: Supplementary Data 8b
Supplementary Data 8b: Statistical Information for Supplementary Figure 4d
Experiment	Descriptive statistics														Test used									Post-hoc analysis
	Data	N	Groups/Variables	n	Test for normality	Degrees of freedom, statistic	p-value	Mean/Median/Std/IQR	Test for equal variances	Degrees of freedom, statistic	p-value	Test for sphericity	Degrees of freedom, statistic	p-value	Type	Tail	Degrees of freedom, statistic	p-value, uncorrected	p-value, corrected	effect measure	effect size	group difference	CI	Type	Group A	Group B	statistic	p-value	effect size	CI
LINEAR MODEL OF RELATIVE SURFACE AREA OF YEO PARCELS	MODELING MICE AND HUMANS	133	relative surface area of Yeo parcels	133	NA	NA	NA	NA	NA	NA	NA	NA	NA	NA	Linear model	NA	F(28,105)=921,9	<= 1,000e-06	NA	r-value	0.9959	NA	NA	Individual coefficients	default		t(105)=46,906	<2e-16	0.211	[0,2018 ; 0,2196]
																									dorsal attention		t(105)=19,568	<2e-16	0.088	[0,0790 ; 0,0968]
																									frontoparietal		t(105)=26,712	<2e-16	0.12	[0,1111 ; 0,1289]
																									limbic		t(105)=22,126	<2e-16	0.099	[0,0905 ; 0,1083]
																									motor		t(105)=36,647	<2e-16	0.165	[0,1557 ; 0,1736]
																									ventral attention		t(105)=20,624	<2e-16	0.093	[0,0838 ; 0,1016]
																									vision		t(105)=34,430	<2e-16	0.155	[0,1458 ; 0,1636]
																									default:t		t(105)=2,590	0.01095	0	[0,0001 ; 0,0005]
																									dorsal attention:t		t(105)=0,638	0.52463	0	[-0,0001 ; 0,0003]
																									frontoparietal:t		t(105)=3,319	0.00124	0	[0,0001 ; 0,0006]
																									limbic:t		t(105)=-8,607	8.03e-14	-0.001	[-0,0011 ; -0,0007]
																									motor:t		t(105)=8,004	1.71e-12	0.001	[0,0006 ; 0,0011]
																									ventral attention:t		t(105)=-0,087	0.93099	0	[-0,0002 ; 0,0002]
																									vision:t		t(105)=-1,995	0.04859	0	[-0,0004 ; -0,0000]
																									default:mouse		t(105)=-5,185	1.06e-06	-0.042	[-0,0575 ; -0,0257]
																									dorsal attention:mouse		t(105)=-4,915	3.29e-06	-0.039	[-0,0553 ; -0,0235]
																									frontoparietal:mouse		t(105)=-5,053	1.84e-06	-0.041	[-0,0564 ; -0,0246]
																									limbic:mouse		t(105)=18,698	<2e-16	0.15	[0,1341 ; 0,1659]
																									motor:mouse		t(105)=10,871	<2e-16	-0.087	[-0,1031 ; -0,0713]
																									ventral attention:mouse		t(105)=2,311	0.02276	0.019	[0,0026 ; 0,0345]
																									vision:mouse		t(105)=-1,560	0.12186	-0.013	[-0,0284 ; 0,0034]
																									default:t:mouse		t(105)=-2,584	0.01115	0	[-0,0008 ; -0,0001]
																									dorsal attention:t:mouse		t(105)=-1,705	0.09113	0	[-0,0006 ; 0,0000]
																									frontoparietal:t:mouse		t(105)=-2,840	0.00541	0	[-0,0008 ; -0,0001]
																									limbic:t:mouse		t(105)=10,254	<2e-16	0.002	[0,0014 ; 0,0020]
																									motor:t:mouse		t(105)=-6,353	5.53e-09	-0.001	[-0,0014 ; -0,0007]
																									ventral attention:t:mouse		t(105)=-1,118	0.2662	0	[-0,0005 ; 0,0001]
																									vision:t:mouse		t(105)=1,380	0.17044	0	[-0,0001 ; 0,0006]
