# Supplementary material for: Evolution of cortical geometry and its link to function, behaviour and ecology
Source: Nat Commun. 2023 Apr 20;14:2252. doi: 10.1038/s41467-023-37574-x (PMC10119184; doi:10.1038/s41467-023-37574-x)
Supplement: Supplementary file 12 — Supplementary Data 9 [file 41467_2023_37574_MOESM12_ESM.xlsx]

## Sheet: Supplementary Data 9a
Supplementary Data 9a: Correlation between progression of meta-analytical term decodings of evolutionary cortical surface expansion and estimates of ancestral likelihoods of socio-ecological factors
ecological variable	mean, std. deviation	Test for normality	Degrees of freedom, statistic	p-value - normality	neuroscientific term	mean, std. deviation2	Test for normality3	Degrees of freedom, statistic4	p-value5	pearson correlation	95% CI	p-value - correlation	q-value
isDiurnal(9)	0,729 +/- 0,398	Kolmogorov-Smirnoff	D(9)=0,392	0.09268	auditory(9)	0,553 +/- 0,271	Kolmogorov-Smirnoff	D(9)=0,217	0.7144	0.93772	[0,508, 0,994]	0.0001867	0.008697
isDiurnal(9)	0,729 +/- 0,398	Kolmogorov-Smirnoff	D(9)=0,392	0.09268	hz(9)	0,188 +/- 0,204	Kolmogorov-Smirnoff	D(9)=0,225	0.6757	0.93093	[0,470, 0,993]	0.0002663	0.008697
isDiurnal(9)	0,729 +/- 0,398	Kolmogorov-Smirnoff	D(9)=0,392	0.09268	index_finger(9)	0,281 +/- 0,263	Kolmogorov-Smirnoff	D(9)=0,240	0.5969	0.94416	[0,547, 0,994]	0.0001282	0.008697
isDiurnal(9)	0,729 +/- 0,398	Kolmogorov-Smirnoff	D(9)=0,392	0.09268	musicians(9)	0,316 +/- 0,247	Kolmogorov-Smirnoff	D(9)=0,238	0.6056	0.96192	[0,666, 0,996]	3.417e-05	0.008697
isDiurnal(9)	0,729 +/- 0,398	Kolmogorov-Smirnoff	D(9)=0,392	0.09268	pitch(9)	0,439 +/- 0,274	Kolmogorov-Smirnoff	D(9)=0,221	0.6951	0.94024	[0,523, 0,994]	0.000162	0.008697
isDiurnal(9)	0,729 +/- 0,398	Kolmogorov-Smirnoff	D(9)=0,392	0.09268	production(9)	0,377 +/- 0,250	Kolmogorov-Smirnoff	D(9)=0,211	0.7425	0.93247	[0,478, 0,993]	0.0002465	0.008697
isDiurnal(9)	0,729 +/- 0,398	Kolmogorov-Smirnoff	D(9)=0,392	0.09268	sensory(9)	0,357 +/- 0,219	Kolmogorov-Smirnoff	D(9)=0,213	0.7341	0.93305	[0,482, 0,993]	0.0002393	0.008697
isDiurnal(9)	0,729 +/- 0,398	Kolmogorov-Smirnoff	D(9)=0,392	0.09268	superior(9)	0,439 +/- 0,199	Kolmogorov-Smirnoff	D(9)=0,229	0.6513	0.9302	[0,466, 0,993]	0.0002762	0.008697
isDiurnal(9)	0,729 +/- 0,398	Kolmogorov-Smirnoff	D(9)=0,392	0.09268	cortical(9)	0,275 +/- 0,257	Kolmogorov-Smirnoff	D(9)=0,249	0.5495	0.91954	[0,409, 0,992]	0.0004494	0.01097
isDiurnal(9)	0,729 +/- 0,398	Kolmogorov-Smirnoff	D(9)=0,392	0.09268	finger_tapping(9)	0,207 +/- 0,261	Kolmogorov-Smirnoff	D(9)=0,250	0.5486	0.9188	[0,405, 0,992]	0.0004637	0.01097
isDiurnal(9)	0,729 +/- 0,398	Kolmogorov-Smirnoff	D(9)=0,392	0.09268	finger(9)	0,260 +/- 0,300	Kolmogorov-Smirnoff	D(9)=0,249	0.5507	0.91937	[0,408, 0,992]	0.0004527	0.01097
isDiurnal(9)	0,729 +/- 0,398	Kolmogorov-Smirnoff	D(9)=0,392	0.09268	m1(9)	0,214 +/- 0,254	Kolmogorov-Smirnoff	D(9)=0,213	0.7362	0.9242	[0,433, 0,992]	0.0003664	0.01097
isDiurnal(9)	0,729 +/- 0,398	Kolmogorov-Smirnoff	D(9)=0,392	0.09268	motor_cortex(9)	0,248 +/- 0,310	Kolmogorov-Smirnoff	D(9)=0,196	0.8191	0.92278	[0,426, 0,992]	0.0003905	0.01097
isDiurnal(9)	0,729 +/- 0,398	Kolmogorov-Smirnoff	D(9)=0,392	0.09268	speech(9)	0,484 +/- 0,252	Kolmogorov-Smirnoff	D(9)=0,224	0.6773	0.92185	[0,421, 0,992]	0.0004067	0.01097
isDiurnal(9)	0,729 +/- 0,398	Kolmogorov-Smirnoff	D(9)=0,392	0.09268	force(9)	0,143 +/- 0,210	Kolmogorov-Smirnoff	D(9)=0,241	0.5938	0.91056	[0,365, 0,991]	0.0006448	0.01233
isDiurnal(9)	0,729 +/- 0,398	Kolmogorov-Smirnoff	D(9)=0,392	0.09268	heschl(9)	0,422 +/- 0,223	Kolmogorov-Smirnoff	D(9)=0,263	0.4815	0.9088	[0,357, 0,990]	0.0006892	0.01233
isDiurnal(9)	0,729 +/- 0,398	Kolmogorov-Smirnoff	D(9)=0,392	0.09268	listening(9)	0,392 +/- 0,227	Kolmogorov-Smirnoff	D(9)=0,277	0.4192	0.90895	[0,357, 0,990]	0.0006853	0.01233
isDiurnal(9)	0,729 +/- 0,398	Kolmogorov-Smirnoff	D(9)=0,392	0.09268	paced(9)	0,214 +/- 0,268	Kolmogorov-Smirnoff	D(9)=0,241	0.5945	0.91529	[0,388, 0,991]	0.0005357	0.01233
isDiurnal(9)	0,729 +/- 0,398	Kolmogorov-Smirnoff	D(9)=0,392	0.09268	premotor_cortex(9)	0,209 +/- 0,275	Kolmogorov-Smirnoff	D(9)=0,271	0.4442	0.91312	[0,377, 0,991]	0.0005841	0.01233
isDiurnal(9)	0,729 +/- 0,398	Kolmogorov-Smirnoff	D(9)=0,392	0.09268	primary_motor(9)	0,231 +/- 0,320	Kolmogorov-Smirnoff	D(9)=0,213	0.7334	0.91313	[0,377, 0,991]	0.0005838	0.01233
isDiurnal(9)	0,729 +/- 0,398	Kolmogorov-Smirnoff	D(9)=0,392	0.09268	primary(9)	0,232 +/- 0,285	Kolmogorov-Smirnoff	D(9)=0,191	0.8408	0.91569	[0,390, 0,991]	0.0005272	0.01233
isDiurnal(9)	0,729 +/- 0,398	Kolmogorov-Smirnoff	D(9)=0,392	0.09268	sensorimotor_cortex(9)	0,171 +/- 0,246	Kolmogorov-Smirnoff	D(9)=0,210	0.7489	0.91538	[0,388, 0,991]	0.0005339	0.01233
isDiurnal(9)	0,729 +/- 0,398	Kolmogorov-Smirnoff	D(9)=0,392	0.09268	sensorimotor(9)	0,205 +/- 0,295	Kolmogorov-Smirnoff	D(9)=0,194	0.8286	0.91073	[0,366, 0,991]	0.0006407	0.01233
isDiurnal(9)	0,729 +/- 0,398	Kolmogorov-Smirnoff	D(9)=0,392	0.09268	sounds(9)	0,439 +/- 0,213	Kolmogorov-Smirnoff	D(9)=0,288	0.3737	0.90819	[0,354, 0,990]	0.000705	0.01233
isDiurnal(9)	0,729 +/- 0,398	Kolmogorov-Smirnoff	D(9)=0,392	0.09268	acoustic(9)	0,349 +/- 0,211	Kolmogorov-Smirnoff	D(9)=0,262	0.4867	0.90572	[0,342, 0,990]	0.0007719	0.01385
isDiurnal(9)	0,729 +/- 0,398	Kolmogorov-Smirnoff	D(9)=0,392	0.09268	articulatory(9)	0,247 +/- 0,141	Kolmogorov-Smirnoff	D(9)=0,220	0.6984	0.90173	[0,324, 0,990]	0.0008888	0.01385
isDiurnal(9)	0,729 +/- 0,398	Kolmogorov-Smirnoff	D(9)=0,392	0.09268	auditory_cortex(9)	0,475 +/- 0,230	Kolmogorov-Smirnoff	D(9)=0,272	0.4398	0.89772	[0,307, 0,989]	0.001018	0.01385
isDiurnal(9)	0,729 +/- 0,398	Kolmogorov-Smirnoff	D(9)=0,392	0.09268	contralateral(9)	0,217 +/- 0,271	Kolmogorov-Smirnoff	D(9)=0,168	0.9279	0.9061	[0,344, 0,990]	0.0007613	0.01385
isDiurnal(9)	0,729 +/- 0,398	Kolmogorov-Smirnoff	D(9)=0,392	0.09268	cortices(9)	0,130 +/- 0,219	Kolmogorov-Smirnoff	D(9)=0,212	0.7379	0.8949	[0,295, 0,989]	0.001117	0.01385
isDiurnal(9)	0,729 +/- 0,398	Kolmogorov-Smirnoff	D(9)=0,392	0.09268	hand(9)	0,186 +/- 0,240	Kolmogorov-Smirnoff	D(9)=0,260	0.5002	0.89669	[0,302, 0,989]	0.001053	0.01385
isDiurnal(9)	0,729 +/- 0,398	Kolmogorov-Smirnoff	D(9)=0,392	0.09268	heschl_gyrus(9)	0,423 +/- 0,221	Kolmogorov-Smirnoff	D(9)=0,261	0.493	0.90444	[0,337, 0,990]	0.0008082	0.01385
isDiurnal(9)	0,729 +/- 0,398	Kolmogorov-Smirnoff	D(9)=0,392	0.09268	motor_premotor(9)	0,242 +/- 0,263	Kolmogorov-Smirnoff	D(9)=0,204	0.7772	0.89967	[0,315, 0,989]	0.0009535	0.01385
isDiurnal(9)	0,729 +/- 0,398	Kolmogorov-Smirnoff	D(9)=0,392	0.09268	motor(9)	0,188 +/- 0,320	Kolmogorov-Smirnoff	D(9)=0,252	0.5358	0.90105	[0,321, 0,990]	0.0009099	0.01385
isDiurnal(9)	0,729 +/- 0,398	Kolmogorov-Smirnoff	D(9)=0,392	0.09268	movement(9)	0,173 +/- 0,280	Kolmogorov-Smirnoff	D(9)=0,239	0.6032	0.90359	[0,333, 0,990]	0.0008328	0.01385
isDiurnal(9)	0,729 +/- 0,398	Kolmogorov-Smirnoff	D(9)=0,392	0.09268	overt(9)	0,211 +/- 0,239	Kolmogorov-Smirnoff	D(9)=0,243	0.5797	0.89728	[0,305, 0,989]	0.001033	0.01385
isDiurnal(9)	0,729 +/- 0,398	Kolmogorov-Smirnoff	D(9)=0,392	0.09268	premotor(9)	0,185 +/- 0,283	Kolmogorov-Smirnoff	D(9)=0,255	0.5232	0.89793	[0,308, 0,989]	0.001011	0.01385
isDiurnal(9)	0,729 +/- 0,398	Kolmogorov-Smirnoff	D(9)=0,392	0.09268	retrosplenial(9)	-0,282 +/- 0,215	Kolmogorov-Smirnoff	D(9)=0,242	0.5849	-0.89606	[-0,989, -0,300]	0.001075	0.01385
isDiurnal(9)	0,729 +/- 0,398	Kolmogorov-Smirnoff	D(9)=0,392	0.09268	s1(9)	0,065 +/- 0,257	Kolmogorov-Smirnoff	D(9)=0,202	0.7883	0.89554	[0,297, 0,989]	0.001094	0.01385
isDiurnal(9)	0,729 +/- 0,398	Kolmogorov-Smirnoff	D(9)=0,392	0.09268	tapping(9)	0,157 +/- 0,260	Kolmogorov-Smirnoff	D(9)=0,240	0.5965	0.90182	[0,325, 0,990]	0.0008861	0.01385
isDiurnal(9)	0,729 +/- 0,398	Kolmogorov-Smirnoff	D(9)=0,392	0.09268	index(9)	0,006 +/- 0,168	Kolmogorov-Smirnoff	D(9)=0,159	0.9504	0.89182	[0,282, 0,988]	0.001232	0.01556
isDiurnal(9)	0,729 +/- 0,398	Kolmogorov-Smirnoff	D(9)=0,392	0.09268	ipsilateral(9)	0,142 +/- 0,267	Kolmogorov-Smirnoff	D(9)=0,167	0.9293	0.89316	[0,287, 0,989]	0.00118	0.01556
isDiurnal(9)	0,729 +/- 0,398	Kolmogorov-Smirnoff	D(9)=0,392	0.09268	motor_task(9)	0,155 +/- 0,264	Kolmogorov-Smirnoff	D(9)=0,209	0.7534	0.88923	[0,271, 0,988]	0.001335	0.01556
isDiurnal(9)	0,729 +/- 0,398	Kolmogorov-Smirnoff	D(9)=0,392	0.09268	movements(9)	0,200 +/- 0,230	Kolmogorov-Smirnoff	D(9)=0,262	0.4887	0.88744	[0,264, 0,988]	0.001409	0.01556
isDiurnal(9)	0,729 +/- 0,398	Kolmogorov-Smirnoff	D(9)=0,392	0.09268	conditions(9)	0,168 +/- 0,161	Kolmogorov-Smirnoff	D(9)=0,213	0.7361	0.88058	[0,237, 0,987]	0.001721	0.01748
isDiurnal(9)	0,729 +/- 0,398	Kolmogorov-Smirnoff	D(9)=0,392	0.09268	opercularis(9)	0,102 +/- 0,138	Kolmogorov-Smirnoff	D(9)=0,174	0.9086	0.87677	[0,222, 0,987]	0.001913	0.01748
isDiurnal(9)	0,729 +/- 0,398	Kolmogorov-Smirnoff	D(9)=0,392	0.09268	pars_opercularis(9)	0,102 +/- 0,139	Kolmogorov-Smirnoff	D(9)=0,176	0.9016	0.87713	[0,223, 0,987]	0.001894	0.01748
isDiurnal(9)	0,729 +/- 0,398	Kolmogorov-Smirnoff	D(9)=0,392	0.09268	supplementary_motor(9)	0,051 +/- 0,278	Kolmogorov-Smirnoff	D(9)=0,208	0.7584	0.879	[0,231, 0,987]	0.001799	0.01748
isDiurnal(9)	0,729 +/- 0,398	Kolmogorov-Smirnoff	D(9)=0,392	0.09268	spoken(9)	0,424 +/- 0,166	Kolmogorov-Smirnoff	D(9)=0,187	0.856	0.87192	[0,204, 0,986]	0.00218	0.01963
isDiurnal(9)	0,729 +/- 0,398	Kolmogorov-Smirnoff	D(9)=0,392	0.09268	supplementary(9)	0,029 +/- 0,266	Kolmogorov-Smirnoff	D(9)=0,216	0.7201	0.87198	[0,204, 0,986]	0.002176	0.01963
isDiurnal(9)	0,729 +/- 0,398	Kolmogorov-Smirnoff	D(9)=0,392	0.09268	voluntary(9)	0,029 +/- 0,241	Kolmogorov-Smirnoff	D(9)=0,241	0.5918	0.87542	[0,217, 0,986]	0.001985	0.01963
isDiurnal(9)	0,729 +/- 0,398	Kolmogorov-Smirnoff	D(9)=0,392	0.09268	hippocampal(9)	-0,208 +/- 0,274	Kolmogorov-Smirnoff	D(9)=0,258	0.508	-0.86858	[-0,986, -0,192]	0.002377	0.02205
isDiurnal(9)	0,729 +/- 0,398	Kolmogorov-Smirnoff	D(9)=0,392	0.09268	lateral_occipital(9)	0,329 +/- 0,127	Kolmogorov-Smirnoff	D(9)=0,160	0.9473	-0.8663	[-0,985, -0,184]	0.002519	0.02205
isDiurnal(9)	0,729 +/- 0,398	Kolmogorov-Smirnoff	D(9)=0,392	0.09268	parahippocampal(9)	-0,211 +/- 0,323	Kolmogorov-Smirnoff	D(9)=0,222	0.688	-0.86538	[-0,985, -0,181]	0.002578	0.02205
isDiurnal(9)	0,729 +/- 0,398	Kolmogorov-Smirnoff	D(9)=0,392	0.09268	pars(9)	0,099 +/- 0,129	Kolmogorov-Smirnoff	D(9)=0,172	0.9125	0.86863	[0,192, 0,986]	0.002374	0.02205
isDiurnal(9)	0,729 +/- 0,398	Kolmogorov-Smirnoff	D(9)=0,392	0.09268	primary_auditory(9)	0,411 +/- 0,205	Kolmogorov-Smirnoff	D(9)=0,310	0.2897	0.86812	[0,190, 0,985]	0.002405	0.02205
isDiurnal(9)	0,729 +/- 0,398	Kolmogorov-Smirnoff	D(9)=0,392	0.09268	primary_somatosensory(9)	-0,014 +/- 0,225	Kolmogorov-Smirnoff	D(9)=0,163	0.9398	0.87006	[0,197, 0,986]	0.002288	0.02205
isDiurnal(9)	0,729 +/- 0,398	Kolmogorov-Smirnoff	D(9)=0,392	0.09268	sii(9)	-0,030 +/- 0,235	Kolmogorov-Smirnoff	D(9)=0,173	0.9114	0.86397	[0,176, 0,985]	0.002669	0.02205
isDiurnal(9)	0,729 +/- 0,398	Kolmogorov-Smirnoff	D(9)=0,392	0.09268	somatosensory_cortex(9)	0,020 +/- 0,260	Kolmogorov-Smirnoff	D(9)=0,153	0.9629	0.86535	[0,181, 0,985]	0.002579	0.02205
isDiurnal(9)	0,729 +/- 0,398	Kolmogorov-Smirnoff	D(9)=0,392	0.09268	somatosensory_cortices(9)	-0,008 +/- 0,221	Kolmogorov-Smirnoff	D(9)=0,173	0.9108	0.8684	[0,191, 0,985]	0.002388	0.02205
isDiurnal(9)	0,729 +/- 0,398	Kolmogorov-Smirnoff	D(9)=0,392	0.09268	somatosensory(9)	0,014 +/- 0,269	Kolmogorov-Smirnoff	D(9)=0,171	0.9183	0.86464	[0,178, 0,985]	0.002625	0.02205
isDiurnal(9)	0,729 +/- 0,398	Kolmogorov-Smirnoff	D(9)=0,392	0.09268	stimulation(9)	0,102 +/- 0,252	Kolmogorov-Smirnoff	D(9)=0,193	0.8306	0.86837	[0,191, 0,985]	0.00239	0.02205
isDiurnal(9)	0,729 +/- 0,398	Kolmogorov-Smirnoff	D(9)=0,392	0.09268	episodic_memory(9)	-0,163 +/- 0,216	Kolmogorov-Smirnoff	D(9)=0,200	0.7997	-0.85449	[-0,984, -0,144]	0.003346	0.02477
isDiurnal(9)	0,729 +/- 0,398	Kolmogorov-Smirnoff	D(9)=0,392	0.09268	hippocampus(9)	-0,312 +/- 0,325	Kolmogorov-Smirnoff	D(9)=0,191	0.8407	-0.85379	[-0,984, -0,141]	0.003401	0.02477
isDiurnal(9)	0,729 +/- 0,398	Kolmogorov-Smirnoff	D(9)=0,392	0.09268	parahippocampal_gyrus(9)	-0,202 +/- 0,262	Kolmogorov-Smirnoff	D(9)=0,224	0.6771	-0.85593	[-0,984, -0,148]	0.003237	0.02477
isDiurnal(9)	0,729 +/- 0,398	Kolmogorov-Smirnoff	D(9)=0,392	0.09268	secondary(9)	-0,057 +/- 0,229	Kolmogorov-Smirnoff	D(9)=0,185	0.864	0.85354	[0,141, 0,984]	0.00342	0.02477
isDiurnal(9)	0,729 +/- 0,398	Kolmogorov-Smirnoff	D(9)=0,392	0.09268	si(9)	0,008 +/- 0,235	Kolmogorov-Smirnoff	D(9)=0,154	0.9626	0.8534	[0,140, 0,984]	0.003431	0.02477
isDiurnal(9)	0,729 +/- 0,398	Kolmogorov-Smirnoff	D(9)=0,392	0.09268	sma(9)	0,028 +/- 0,253	Kolmogorov-Smirnoff	D(9)=0,238	0.6063	0.85946	[0,160, 0,984]	0.002978	0.02477
isDiurnal(9)	0,729 +/- 0,398	Kolmogorov-Smirnoff	D(9)=0,392	0.09268	tactile(9)	0,081 +/- 0,176	Kolmogorov-Smirnoff	D(9)=0,174	0.9065	0.85574	[0,148, 0,984]	0.003251	0.02477
isDiurnal(9)	0,729 +/- 0,398	Kolmogorov-Smirnoff	D(9)=0,392	0.09268	touch(9)	0,142 +/- 0,176	Kolmogorov-Smirnoff	D(9)=0,156	0.9581	0.86015	[0,163, 0,984]	0.002929	0.02477
isDiurnal(9)	0,729 +/- 0,398	Kolmogorov-Smirnoff	D(9)=0,392	0.09268	episodic(9)	-0,155 +/- 0,212	Kolmogorov-Smirnoff	D(9)=0,225	0.671	-0.85181	[-0,983, -0,135]	0.003557	0.02783
isDiurnal(9)	0,729 +/- 0,398	Kolmogorov-Smirnoff	D(9)=0,392	0.09268	motor_sma(9)	-0,067 +/- 0,212	Kolmogorov-Smirnoff	D(9)=0,197	0.8144	0.84629	[0,117, 0,983]	0.00402	0.02783
isDiurnal(9)	0,729 +/- 0,398	Kolmogorov-Smirnoff	D(9)=0,392	0.09268	occipital_cortex(9)	0,344 +/- 0,124	Kolmogorov-Smirnoff	D(9)=0,193	0.8314	-0.85138	[-0,983, -0,134]	0.003592	0.02783
isDiurnal(9)	0,729 +/- 0,398	Kolmogorov-Smirnoff	D(9)=0,392	0.09268	parahippocampal_cortex(9)	-0,120 +/- 0,252	Kolmogorov-Smirnoff	D(9)=0,204	0.7782	-0.85134	[-0,983, -0,133]	0.003595	0.02783
isDiurnal(9)	0,729 +/- 0,398	Kolmogorov-Smirnoff	D(9)=0,392	0.09268	stimulated(9)	0,061 +/- 0,175	Kolmogorov-Smirnoff	D(9)=0,147	0.9746	0.84919	[0,127, 0,983]	0.003773	0.02783
isDiurnal(9)	0,729 +/- 0,398	Kolmogorov-Smirnoff	D(9)=0,392	0.09268	amygdala(9)	-0,312 +/- 0,267	Kolmogorov-Smirnoff	D(9)=0,145	0.978	-0.84122	[-0,982, -0,102]	0.00448	0.03126
isDiurnal(9)	0,729 +/- 0,398	Kolmogorov-Smirnoff	D(9)=0,392	0.09268	lobe_mtl(9)	-0,138 +/- 0,221	Kolmogorov-Smirnoff	D(9)=0,252	0.5368	-0.84394	[-0,982, -0,110]	0.004229	0.03126
isDiurnal(9)	0,729 +/- 0,398	Kolmogorov-Smirnoff	D(9)=0,392	0.09268	medial_temporal(9)	-0,137 +/- 0,278	Kolmogorov-Smirnoff	D(9)=0,236	0.6177	-0.84049	[-0,982, -0,100]	0.004549	0.03126
isDiurnal(9)	0,729 +/- 0,398	Kolmogorov-Smirnoff	D(9)=0,392	0.09268	mtl(9)	-0,149 +/- 0,255	Kolmogorov-Smirnoff	D(9)=0,234	0.6269	-0.84087	[-0,982, -0,101]	0.004514	0.03126
isDiurnal(9)	0,729 +/- 0,398	Kolmogorov-Smirnoff	D(9)=0,392	0.09268	muscle(9)	-0,064 +/- 0,175	Kolmogorov-Smirnoff	D(9)=0,252	0.5356	0.8388	[0,094, 0,982]	0.004712	0.03126
isDiurnal(9)	0,729 +/- 0,398	Kolmogorov-Smirnoff	D(9)=0,392	0.09268	occipital(9)	0,412 +/- 0,161	Kolmogorov-Smirnoff	D(9)=0,161	0.9457	-0.84201	[-0,982, -0,104]	0.004406	0.03126
isDiurnal(9)	0,729 +/- 0,398	Kolmogorov-Smirnoff	D(9)=0,392	0.09268	precuneus_posterior(9)	-0,264 +/- 0,120	Kolmogorov-Smirnoff	D(9)=0,135	0.9883	-0.8377	[-0,981, -0,091]	0.00482	0.03126
isDiurnal(9)	0,729 +/- 0,398	Kolmogorov-Smirnoff	D(9)=0,392	0.09268	sentences(9)	0,302 +/- 0,129	Kolmogorov-Smirnoff	D(9)=0,210	0.7484	0.83686	[0,089, 0,981]	0.004904	0.03126
isDiurnal(9)	0,729 +/- 0,398	Kolmogorov-Smirnoff	D(9)=0,392	0.09268	feedback(9)	0,066 +/- 0,215	Kolmogorov-Smirnoff	D(9)=0,141	0.9828	0.83298	[0,077, 0,981]	0.005303	0.03511
isDiurnal(9)	0,729 +/- 0,398	Kolmogorov-Smirnoff	D(9)=0,392	0.09268	secondary_somatosensory(9)	-0,093 +/- 0,230	Kolmogorov-Smirnoff	D(9)=0,164	0.9381	0.83392	[0,080, 0,981]	0.005205	0.03511
isDiurnal(9)	0,729 +/- 0,398	Kolmogorov-Smirnoff	D(9)=0,392	0.09268	lingual(9)	0,149 +/- 0,199	Kolmogorov-Smirnoff	D(9)=0,193	0.8322	-0.82251	[-0,979, -0,048]	0.00649	0.03944
isDiurnal(9)	0,729 +/- 0,398	Kolmogorov-Smirnoff	D(9)=0,392	0.09268	occipital_gyrus(9)	0,310 +/- 0,094	Kolmogorov-Smirnoff	D(9)=0,147	0.9744	-0.82183	[-0,979, -0,046]	0.006573	0.03944
isDiurnal(9)	0,729 +/- 0,398	Kolmogorov-Smirnoff	D(9)=0,392	0.09268	items(9)	-0,019 +/- 0,149	Kolmogorov-Smirnoff	D(9)=0,192	0.8355	-0.81548	[-0,978, -0,029]	0.00738	0.04431
isDiurnal(9)	0,729 +/- 0,398	Kolmogorov-Smirnoff	D(9)=0,392	0.09268	memory(9)	-0,260 +/- 0,221	Kolmogorov-Smirnoff	D(9)=0,231	0.6424	-0.81794	[-0,979, -0,035]	0.00706	0.04431
isDiurnal(9)	0,729 +/- 0,398	Kolmogorov-Smirnoff	D(9)=0,392	0.09268	perspective(9)	-0,224 +/- 0,140	Kolmogorov-Smirnoff	D(9)=0,148	0.9722	-0.81642	[-0,978, -0,031]	0.007258	0.04431
isDiurnal(9)	0,729 +/- 0,398	Kolmogorov-Smirnoff	D(9)=0,392	0.09268	primary_visual(9)	0,254 +/- 0,126	Kolmogorov-Smirnoff	D(9)=0,172	0.9137	-0.81847	[-0,979, -0,037]	0.006992	0.04431
isDiurnal(9)	0,729 +/- 0,398	Kolmogorov-Smirnoff	D(9)=0,392	0.09268	button(9)	0,123 +/- 0,120	Kolmogorov-Smirnoff	D(9)=0,171	0.9166	0.80775	[0,009, 0,977]	0.008452	0.04977
isDiurnal(9)	0,729 +/- 0,398	Kolmogorov-Smirnoff	D(9)=0,392	0.09268	neutral_faces(9)	-0,002 +/- 0,177	Kolmogorov-Smirnoff	D(9)=0,177	0.8976	-0.80671	[-0,977, -0,006]	0.008604	0.04977
isDiurnal(9)	0,729 +/- 0,398	Kolmogorov-Smirnoff	D(9)=0,392	0.09268	emotional(9)	-0,181 +/- 0,163	Kolmogorov-Smirnoff	D(9)=0,181	0.882	-0.79862	[-0,976, 0,014]	0.009848	0.05591
isDiurnal(9)	0,729 +/- 0,398	Kolmogorov-Smirnoff	D(9)=0,392	0.09268	inferior_frontal(9)	0,207 +/- 0,148	Kolmogorov-Smirnoff	D(9)=0,149	0.9714	0.79634	[-0,019, 0,976]	0.01022	0.05591
isDiurnal(9)	0,729 +/- 0,398	Kolmogorov-Smirnoff	D(9)=0,392	0.09268	objects(9)	0,291 +/- 0,134	Kolmogorov-Smirnoff	D(9)=0,127	0.9945	-0.79957	[-0,976, 0,012]	0.009697	0.05591
isDiurnal(9)	0,729 +/- 0,398	Kolmogorov-Smirnoff	D(9)=0,392	0.09268	verbs(9)	0,267 +/- 0,120	Kolmogorov-Smirnoff	D(9)=0,191	0.838	0.80397	[-0,001, 0,977]	0.009013	0.05591
isDiurnal(9)	0,729 +/- 0,398	Kolmogorov-Smirnoff	D(9)=0,392	0.09268	frontal_gyrus(9)	0,097 +/- 0,153	Kolmogorov-Smirnoff	D(9)=0,121	0.9967	0.79294	[-0,027, 0,975]	0.01079	0.0628
isDiurnal(9)	0,729 +/- 0,398	Kolmogorov-Smirnoff	D(9)=0,392	0.09268	broca(9)	0,190 +/- 0,135	Kolmogorov-Smirnoff	D(9)=0,204	0.777	0.77355	[-0,071, 0,972]	0.01446	0.07055
isDiurnal(9)	0,729 +/- 0,398	Kolmogorov-Smirnoff	D(9)=0,392	0.09268	decision_making(9)	-0,339 +/- 0,109	Kolmogorov-Smirnoff	D(9)=0,177	0.8964	-0.75985	[-0,970, 0,100]	0.01751	0.07925
isDiurnal(9)	0,729 +/- 0,398	Kolmogorov-Smirnoff	D(9)=0,392	0.09268	emotionally(9)	0,007 +/- 0,175	Kolmogorov-Smirnoff	D(9)=0,140	0.9835	-0.76421	[-0,971, 0,091]	0.0165	0.07925
isDiurnal(9)	0,729 +/- 0,398	Kolmogorov-Smirnoff	D(9)=0,392	0.09268	perception(9)	0,536 +/- 0,118	Kolmogorov-Smirnoff	D(9)=0,240	0.5989	0.76933	[-0,080, 0,971]	0.01536	0.07925
isDiurnal(9)	0,729 +/- 0,398	Kolmogorov-Smirnoff	D(9)=0,392	0.09268	faces(9)	0,307 +/- 0,179	Kolmogorov-Smirnoff	D(9)=0,243	0.5799	-0.75459	[-0,969, 0,110]	0.01878	0.08902
isDiurnal(9)	0,729 +/- 0,398	Kolmogorov-Smirnoff	D(9)=0,392	0.09268	syntactic(9)	0,205 +/- 0,122	Kolmogorov-Smirnoff	D(9)=0,243	0.5802	0.75852	[-0,102, 0,970]	0.01782	0.08902
isDiurnal(9)	0,729 +/- 0,398	Kolmogorov-Smirnoff	D(9)=0,392	0.09268	early_visual(9)	0,421 +/- 0,100	Kolmogorov-Smirnoff	D(9)=0,196	0.8179	-0.73694	[-0,966, 0,144]	0.0235	0.1
isDiurnal(9)	0,729 +/- 0,398	Kolmogorov-Smirnoff	D(9)=0,392	0.09268	face_recognition(9)	0,218 +/- 0,141	Kolmogorov-Smirnoff	D(9)=0,240	0.5977	-0.7493	[-0,968, 0,121]	0.02012	0.1
isDiurnal(9)	0,729 +/- 0,398	Kolmogorov-Smirnoff	D(9)=0,392	0.09268	inferior_temporal(9)	0,285 +/- 0,175	Kolmogorov-Smirnoff	D(9)=0,115	0.9984	-0.74647	[-0,968, 0,126]	0.02087	0.1
isDiurnal(9)	0,729 +/- 0,398	Kolmogorov-Smirnoff	D(9)=0,392	0.09268	inferior(9)	0,238 +/- 0,170	Kolmogorov-Smirnoff	D(9)=0,197	0.8139	0.73963	[-0,139, 0,967]	0.02274	0.1
isDiurnal(9)	0,729 +/- 0,398	Kolmogorov-Smirnoff	D(9)=0,392	0.09268	linguistic(9)	0,331 +/- 0,121	Kolmogorov-Smirnoff	D(9)=0,242	0.5867	0.74888	[-0,121, 0,968]	0.02023	0.1
isDiurnal(9)	0,729 +/- 0,398	Kolmogorov-Smirnoff	D(9)=0,392	0.09268	lobes(9)	0,042 +/- 0,220	Kolmogorov-Smirnoff	D(9)=0,150	0.9699	-0.74223	[-0,967, 0,134]	0.02201	0.1
isDiurnal(9)	0,729 +/- 0,398	Kolmogorov-Smirnoff	D(9)=0,392	0.09268	making(9)	-0,334 +/- 0,106	Kolmogorov-Smirnoff	D(9)=0,216	0.7207	-0.73679	[-0,966, 0,144]	0.02355	0.1
isDiurnal(9)	0,729 +/- 0,398	Kolmogorov-Smirnoff	D(9)=0,392	0.09268	recognition_memory(9)	-0,037 +/- 0,117	Kolmogorov-Smirnoff	D(9)=0,258	0.5052	-0.74048	[-0,967, 0,137]	0.0225	0.1
isDiurnal(9)	0,729 +/- 0,398	Kolmogorov-Smirnoff	D(9)=0,392	0.09268	v1(9)	0,434 +/- 0,113	Kolmogorov-Smirnoff	D(9)=0,164	0.9386	-0.73584	[-0,966, 0,146]	0.02382	0.1
isDiurnal(9)	0,729 +/- 0,398	Kolmogorov-Smirnoff	D(9)=0,392	0.09268	visual(9)	0,469 +/- 0,111	Kolmogorov-Smirnoff	D(9)=0,191	0.8395	-0.73982	[-0,967, 0,138]	0.02268	0.1
isDiurnal(9)	0,729 +/- 0,398	Kolmogorov-Smirnoff	D(9)=0,392	0.09268	acc(9)	-0,387 +/- 0,106	Kolmogorov-Smirnoff	D(9)=0,217	0.7131	-0.22077	[-0,834, 0,637]	0.5681	1
isDiurnal(9)	0,729 +/- 0,398	Kolmogorov-Smirnoff	D(9)=0,392	0.09268	angular_gyrus(9)	-0,036 +/- 0,078	Kolmogorov-Smirnoff	D(9)=0,186	0.8592	-0.38641	[-0,887, 0,532]	0.3043	1
isDiurnal(9)	0,729 +/- 0,398	Kolmogorov-Smirnoff	D(9)=0,392	0.09268	angular(9)	-0,017 +/- 0,074	Kolmogorov-Smirnoff	D(9)=0,201	0.7937	-0.32502	[-0,869, 0,574]	0.3934	1
isDiurnal(9)	0,729 +/- 0,398	Kolmogorov-Smirnoff	D(9)=0,392	0.09268	anterior_prefrontal(9)	-0,031 +/- 0,115	Kolmogorov-Smirnoff	D(9)=0,187	0.8551	0.40718	[-0,517, 0,893]	0.2767	1
isDiurnal(9)	0,729 +/- 0,398	Kolmogorov-Smirnoff	D(9)=0,392	0.09268	anterior_temporal(9)	0,081 +/- 0,234	Kolmogorov-Smirnoff	D(9)=0,172	0.9149	-0.59443	[-0,939, 0,348]	0.09139	1
isDiurnal(9)	0,729 +/- 0,398	Kolmogorov-Smirnoff	D(9)=0,392	0.09268	aphasia(9)	0,162 +/- 0,093	Kolmogorov-Smirnoff	D(9)=0,212	0.7403	0.68752	[-0,226, 0,958]	0.0407	1
isDiurnal(9)	0,729 +/- 0,398	Kolmogorov-Smirnoff	D(9)=0,392	0.09268	category(9)	0,312 +/- 0,128	Kolmogorov-Smirnoff	D(9)=0,258	0.5083	-0.69228	[-0,959, 0,219]	0.03877	1
isDiurnal(9)	0,729 +/- 0,398	Kolmogorov-Smirnoff	D(9)=0,392	0.09268	choose(9)	-0,198 +/- 0,066	Kolmogorov-Smirnoff	D(9)=0,275	0.4297	-0.42156	[-0,897, 0,506]	0.2584	1
isDiurnal(9)	0,729 +/- 0,398	Kolmogorov-Smirnoff	D(9)=0,392	0.09268	cingulate_cortex(9)	-0,499 +/- 0,122	Kolmogorov-Smirnoff	D(9)=0,171	0.9159	-0.5735	[-0,935, 0,370]	0.1064	1
isDiurnal(9)	0,729 +/- 0,398	Kolmogorov-Smirnoff	D(9)=0,392	0.09268	cingulate(9)	-0,587 +/- 0,137	Kolmogorov-Smirnoff	D(9)=0,161	0.9456	-0.61201	[-0,943, 0,327]	0.07983	1
isDiurnal(9)	0,729 +/- 0,398	Kolmogorov-Smirnoff	D(9)=0,392	0.09268	circuitry(9)	-0,239 +/- 0,065	Kolmogorov-Smirnoff	D(9)=0,240	0.5992	-0.14696	[-0,807, 0,676]	0.706	1
isDiurnal(9)	0,729 +/- 0,398	Kolmogorov-Smirnoff	D(9)=0,392	0.09268	cognitive_control(9)	-0,247 +/- 0,144	Kolmogorov-Smirnoff	D(9)=0,195	0.8213	0.23588	[-0,628, 0,839]	0.5412	1
isDiurnal(9)	0,729 +/- 0,398	Kolmogorov-Smirnoff	D(9)=0,392	0.09268	cognitive(9)	-0,376 +/- 0,112	Kolmogorov-Smirnoff	D(9)=0,197	0.8132	-0.4193	[-0,896, 0,508]	0.2613	1
isDiurnal(9)	0,729 +/- 0,398	Kolmogorov-Smirnoff	D(9)=0,392	0.09268	comprehension(9)	0,248 +/- 0,100	Kolmogorov-Smirnoff	D(9)=0,239	0.6004	0.56781	[-0,376, 0,933]	0.1108	1
isDiurnal(9)	0,729 +/- 0,398	Kolmogorov-Smirnoff	D(9)=0,392	0.09268	concepts(9)	0,069 +/- 0,104	Kolmogorov-Smirnoff	D(9)=0,131	0.9919	-0.52369	[-0,923, 0,420]	0.1479	1
isDiurnal(9)	0,729 +/- 0,398	Kolmogorov-Smirnoff	D(9)=0,392	0.09268	control(9)	-0,249 +/- 0,188	Kolmogorov-Smirnoff	D(9)=0,182	0.8767	0.60746	[-0,333, 0,942]	0.08273	1
isDiurnal(9)	0,729 +/- 0,398	Kolmogorov-Smirnoff	D(9)=0,392	0.09268	cortex_dlpfc(9)	-0,319 +/- 0,181	Kolmogorov-Smirnoff	D(9)=0,159	0.9503	0.25594	[-0,616, 0,846]	0.5062	1
isDiurnal(9)	0,729 +/- 0,398	Kolmogorov-Smirnoff	D(9)=0,392	0.09268	cortex_pfc(9)	-0,120 +/- 0,128	Kolmogorov-Smirnoff	D(9)=0,223	0.681	0.44869	[-0,485, 0,904]	0.2257	1
isDiurnal(9)	0,729 +/- 0,398	Kolmogorov-Smirnoff	D(9)=0,392	0.09268	dlpfc(9)	-0,330 +/- 0,181	Kolmogorov-Smirnoff	D(9)=0,135	0.9887	0.20906	[-0,643, 0,830]	0.5893	1
isDiurnal(9)	0,729 +/- 0,398	Kolmogorov-Smirnoff	D(9)=0,392	0.09268	dorsolateral_pfc(9)	-0,249 +/- 0,106	Kolmogorov-Smirnoff	D(9)=0,153	0.9633	-0.06592	[-0,775, 0,716]	0.8662	1
isDiurnal(9)	0,729 +/- 0,398	Kolmogorov-Smirnoff	D(9)=0,392	0.09268	dorsolateral_prefrontal(9)	-0,322 +/- 0,197	Kolmogorov-Smirnoff	D(9)=0,170	0.9191	0.21615	[-0,639, 0,832]	0.5764	1
isDiurnal(9)	0,729 +/- 0,398	Kolmogorov-Smirnoff	D(9)=0,392	0.09268	dorsolateral(9)	-0,323 +/- 0,210	Kolmogorov-Smirnoff	D(9)=0,183	0.8729	0.25785	[-0,615, 0,847]	0.5029	1
isDiurnal(9)	0,729 +/- 0,398	Kolmogorov-Smirnoff	D(9)=0,392	0.09268	dyslexia(9)	0,217 +/- 0,076	Kolmogorov-Smirnoff	D(9)=0,251	0.5401	0.06127	[-0,719, 0,773]	0.8756	1
isDiurnal(9)	0,729 +/- 0,398	Kolmogorov-Smirnoff	D(9)=0,392	0.09268	english(9)	0,253 +/- 0,103	Kolmogorov-Smirnoff	D(9)=0,186	0.8613	0.6084	[-0,331, 0,942]	0.08212	1
isDiurnal(9)	0,729 +/- 0,398	Kolmogorov-Smirnoff	D(9)=0,392	0.09268	error(9)	-0,230 +/- 0,122	Kolmogorov-Smirnoff	D(9)=0,232	0.6381	0.41284	[-0,513, 0,895]	0.2695	1
isDiurnal(9)	0,729 +/- 0,398	Kolmogorov-Smirnoff	D(9)=0,392	0.09268	executive(9)	-0,260 +/- 0,161	Kolmogorov-Smirnoff	D(9)=0,162	0.9427	0.09224	[-0,704, 0,786]	0.8134	1
isDiurnal(9)	0,729 +/- 0,398	Kolmogorov-Smirnoff	D(9)=0,392	0.09268	expressions(9)	0,161 +/- 0,097	Kolmogorov-Smirnoff	D(9)=0,207	0.7622	-0.54376	[-0,928, 0,401]	0.1302	1
isDiurnal(9)	0,729 +/- 0,398	Kolmogorov-Smirnoff	D(9)=0,392	0.09268	extrastriate(9)	0,431 +/- 0,076	Kolmogorov-Smirnoff	D(9)=0,231	0.6443	-0.70195	[-0,960, 0,204]	0.03504	1
isDiurnal(9)	0,729 +/- 0,398	Kolmogorov-Smirnoff	D(9)=0,392	0.09268	face_ffa(9)	0,438 +/- 0,106	Kolmogorov-Smirnoff	D(9)=0,189	0.8496	-0.48834	[-0,915, 0,452]	0.1823	1
isDiurnal(9)	0,729 +/- 0,398	Kolmogorov-Smirnoff	D(9)=0,392	0.09268	face(9)	0,396 +/- 0,133	Kolmogorov-Smirnoff	D(9)=0,202	0.7878	-0.63348	[-0,947, 0,301]	0.067	1
isDiurnal(9)	0,729 +/- 0,398	Kolmogorov-Smirnoff	D(9)=0,392	0.09268	facial(9)	0,210 +/- 0,106	Kolmogorov-Smirnoff	D(9)=0,171	0.9156	-0.54398	[-0,928, 0,401]	0.13	1
isDiurnal(9)	0,729 +/- 0,398	Kolmogorov-Smirnoff	D(9)=0,392	0.09268	ffa(9)	0,426 +/- 0,103	Kolmogorov-Smirnoff	D(9)=0,202	0.7874	-0.48387	[-0,914, 0,456]	0.1869	1
isDiurnal(9)	0,729 +/- 0,398	Kolmogorov-Smirnoff	D(9)=0,392	0.09268	form(9)	0,344 +/- 0,083	Kolmogorov-Smirnoff	D(9)=0,270	0.4487	0.19191	[-0,653, 0,824]	0.6208	1
isDiurnal(9)	0,729 +/- 0,398	Kolmogorov-Smirnoff	D(9)=0,392	0.09268	fronto_parietal(9)	-0,031 +/- 0,129	Kolmogorov-Smirnoff	D(9)=0,184	0.8684	0.31879	[-0,578, 0,867]	0.4031	1
isDiurnal(9)	0,729 +/- 0,398	Kolmogorov-Smirnoff	D(9)=0,392	0.09268	fronto(9)	-0,176 +/- 0,102	Kolmogorov-Smirnoff	D(9)=0,288	0.3707	-0.04396	[-0,766, 0,727]	0.9106	1
isDiurnal(9)	0,729 +/- 0,398	Kolmogorov-Smirnoff	D(9)=0,392	0.09268	frontoparietal(9)	-0,077 +/- 0,122	Kolmogorov-Smirnoff	D(9)=0,206	0.7673	0.16875	[-0,665, 0,815]	0.6643	1
isDiurnal(9)	0,729 +/- 0,398	Kolmogorov-Smirnoff	D(9)=0,392	0.09268	frontotemporal(9)	-0,049 +/- 0,130	Kolmogorov-Smirnoff	D(9)=0,142	0.9811	-0.47178	[-0,910, 0,466]	0.1998	1
isDiurnal(9)	0,729 +/- 0,398	Kolmogorov-Smirnoff	D(9)=0,392	0.09268	fusiform_face(9)	0,425 +/- 0,104	Kolmogorov-Smirnoff	D(9)=0,211	0.7462	-0.47971	[-0,912, 0,460]	0.1913	1
isDiurnal(9)	0,729 +/- 0,398	Kolmogorov-Smirnoff	D(9)=0,392	0.09268	fusiform_gyrus(9)	0,424 +/- 0,130	Kolmogorov-Smirnoff	D(9)=0,203	0.7831	-0.66584	[-0,954, 0,258]	0.05025	1
isDiurnal(9)	0,729 +/- 0,398	Kolmogorov-Smirnoff	D(9)=0,392	0.09268	fusiform(9)	0,435 +/- 0,160	Kolmogorov-Smirnoff	D(9)=0,224	0.6761	-0.70634	[-0,961, 0,197]	0.03342	1
isDiurnal(9)	0,729 +/- 0,398	Kolmogorov-Smirnoff	D(9)=0,392	0.09268	gyrus(9)	0,481 +/- 0,128	Kolmogorov-Smirnoff	D(9)=0,303	0.3129	0.73032	[-0,156, 0,965]	0.02546	1
isDiurnal(9)	0,729 +/- 0,398	Kolmogorov-Smirnoff	D(9)=0,392	0.09268	inferior_occipital(9)	0,447 +/- 0,069	Kolmogorov-Smirnoff	D(9)=0,161	0.9466	-0.22513	[-0,836, 0,634]	0.5603	1
isDiurnal(9)	0,729 +/- 0,398	Kolmogorov-Smirnoff	D(9)=0,392	0.09268	item(9)	0,023 +/- 0,118	Kolmogorov-Smirnoff	D(9)=0,183	0.8737	-0.66159	[-0,953, 0,264]	0.05228	1
isDiurnal(9)	0,729 +/- 0,398	Kolmogorov-Smirnoff	D(9)=0,392	0.09268	judgments(9)	-0,014 +/- 0,107	Kolmogorov-Smirnoff	D(9)=0,183	0.8729	-0.66538	[-0,954, 0,258]	0.05047	1
isDiurnal(9)	0,729 +/- 0,398	Kolmogorov-Smirnoff	D(9)=0,392	0.09268	language_network(9)	0,236 +/- 0,085	Kolmogorov-Smirnoff	D(9)=0,295	0.3452	0.54971	[-0,395, 0,929]	0.1252	1
isDiurnal(9)	0,729 +/- 0,398	Kolmogorov-Smirnoff	D(9)=0,392	0.09268	language(9)	0,369 +/- 0,153	Kolmogorov-Smirnoff	D(9)=0,255	0.5232	0.73162	[-0,153, 0,965]	0.02506	1
isDiurnal(9)	0,729 +/- 0,398	Kolmogorov-Smirnoff	D(9)=0,392	0.09268	languages(9)	0,285 +/- 0,093	Kolmogorov-Smirnoff	D(9)=0,124	0.9955	0.57529	[-0,369, 0,935]	0.1051	1
isDiurnal(9)	0,729 +/- 0,398	Kolmogorov-Smirnoff	D(9)=0,392	0.09268	lateral_frontal(9)	-0,086 +/- 0,127	Kolmogorov-Smirnoff	D(9)=0,203	0.7829	0.46702	[-0,470, 0,909]	0.205	1
isDiurnal(9)	0,729 +/- 0,398	Kolmogorov-Smirnoff	D(9)=0,392	0.09268	lateral_parietal(9)	-0,156 +/- 0,086	Kolmogorov-Smirnoff	D(9)=0,147	0.9747	-0.66424	[-0,953, 0,260]	0.05101	1
isDiurnal(9)	0,729 +/- 0,398	Kolmogorov-Smirnoff	D(9)=0,392	0.09268	lateral_prefrontal(9)	-0,196 +/- 0,170	Kolmogorov-Smirnoff	D(9)=0,141	0.983	0.16139	[-0,669, 0,813]	0.6783	1
isDiurnal(9)	0,729 +/- 0,398	Kolmogorov-Smirnoff	D(9)=0,392	0.09268	lexical(9)	0,319 +/- 0,116	Kolmogorov-Smirnoff	D(9)=0,144	0.9782	0.62187	[-0,315, 0,945]	0.07377	1
isDiurnal(9)	0,729 +/- 0,398	Kolmogorov-Smirnoff	D(9)=0,392	0.09268	meaning(9)	0,286 +/- 0,088	Kolmogorov-Smirnoff	D(9)=0,273	0.4355	0.61403	[-0,325, 0,943]	0.07857	1
isDiurnal(9)	0,729 +/- 0,398	Kolmogorov-Smirnoff	D(9)=0,392	0.09268	medial_frontal(9)	-0,341 +/- 0,088	Kolmogorov-Smirnoff	D(9)=0,137	0.9873	-0.54387	[-0,928, 0,401]	0.1301	1
isDiurnal(9)	0,729 +/- 0,398	Kolmogorov-Smirnoff	D(9)=0,392	0.09268	memory_retrieval(9)	-0,176 +/- 0,113	Kolmogorov-Smirnoff	D(9)=0,259	0.5035	-0.70184	[-0,960, 0,204]	0.03508	1
isDiurnal(9)	0,729 +/- 0,398	Kolmogorov-Smirnoff	D(9)=0,392	0.09268	mental(9)	-0,163 +/- 0,086	Kolmogorov-Smirnoff	D(9)=0,130	0.9927	-0.51222	[-0,921, 0,431]	0.1586	1
isDiurnal(9)	0,729 +/- 0,398	Kolmogorov-Smirnoff	D(9)=0,392	0.09268	middle_frontal(9)	-0,041 +/- 0,165	Kolmogorov-Smirnoff	D(9)=0,212	0.7411	0.57928	[-0,364, 0,936]	0.1021	1
isDiurnal(9)	0,729 +/- 0,398	Kolmogorov-Smirnoff	D(9)=0,392	0.09268	monitoring(9)	-0,076 +/- 0,159	Kolmogorov-Smirnoff	D(9)=0,176	0.9005	0.68067	[-0,236, 0,956]	0.04358	1
isDiurnal(9)	0,729 +/- 0,398	Kolmogorov-Smirnoff	D(9)=0,392	0.09268	motion(9)	0,339 +/- 0,043	Kolmogorov-Smirnoff	D(9)=0,142	0.9813	-0.7225	[-0,964, 0,170]	0.0279	1
isDiurnal(9)	0,729 +/- 0,398	Kolmogorov-Smirnoff	D(9)=0,392	0.09268	naming(9)	0,254 +/- 0,094	Kolmogorov-Smirnoff	D(9)=0,168	0.9251	0.5172	[-0,426, 0,922]	0.1539	1
isDiurnal(9)	0,729 +/- 0,398	Kolmogorov-Smirnoff	D(9)=0,392	0.09268	native(9)	0,353 +/- 0,099	Kolmogorov-Smirnoff	D(9)=0,150	0.9695	0.59224	[-0,350, 0,939]	0.0929	1
isDiurnal(9)	0,729 +/- 0,398	Kolmogorov-Smirnoff	D(9)=0,392	0.09268	network(9)	-0,106 +/- 0,121	Kolmogorov-Smirnoff	D(9)=0,247	0.5636	0.55265	[-0,392, 0,930]	0.1228	1
isDiurnal(9)	0,729 +/- 0,398	Kolmogorov-Smirnoff	D(9)=0,392	0.09268	networks(9)	-0,232 +/- 0,100	Kolmogorov-Smirnoff	D(9)=0,177	0.8965	0.37611	[-0,539, 0,884]	0.3185	1
isDiurnal(9)	0,729 +/- 0,398	Kolmogorov-Smirnoff	D(9)=0,392	0.09268	nouns(9)	0,118 +/- 0,094	Kolmogorov-Smirnoff	D(9)=0,129	0.9932	-0.39888	[-0,891, 0,523]	0.2876	1
isDiurnal(9)	0,729 +/- 0,398	Kolmogorov-Smirnoff	D(9)=0,392	0.09268	object_recognition(9)	0,339 +/- 0,085	Kolmogorov-Smirnoff	D(9)=0,186	0.8632	-0.71706	[-0,963, 0,179]	0.02969	1
isDiurnal(9)	0,729 +/- 0,398	Kolmogorov-Smirnoff	D(9)=0,392	0.09268	object(9)	0,346 +/- 0,096	Kolmogorov-Smirnoff	D(9)=0,181	0.8796	-0.62473	[-0,946, 0,312]	0.07206	1
isDiurnal(9)	0,729 +/- 0,398	Kolmogorov-Smirnoff	D(9)=0,392	0.09268	occipito_temporal(9)	0,394 +/- 0,089	Kolmogorov-Smirnoff	D(9)=0,186	0.8629	-0.68762	[-0,958, 0,226]	0.04065	1
isDiurnal(9)	0,729 +/- 0,398	Kolmogorov-Smirnoff	D(9)=0,392	0.09268	occipito(9)	0,412 +/- 0,083	Kolmogorov-Smirnoff	D(9)=0,217	0.7139	-0.68335	[-0,957, 0,232]	0.04244	1
isDiurnal(9)	0,729 +/- 0,398	Kolmogorov-Smirnoff	D(9)=0,392	0.09268	occipitotemporal_cortex(9)	0,315 +/- 0,079	Kolmogorov-Smirnoff	D(9)=0,134	0.9897	-0.64949	[-0,950, 0,280]	0.05834	1
isDiurnal(9)	0,729 +/- 0,398	Kolmogorov-Smirnoff	D(9)=0,392	0.09268	occipitotemporal(9)	0,416 +/- 0,074	Kolmogorov-Smirnoff	D(9)=0,225	0.6744	-0.44117	[-0,902, 0,491]	0.2346	1
isDiurnal(9)	0,729 +/- 0,398	Kolmogorov-Smirnoff	D(9)=0,392	0.09268	parietal_cortex(9)	-0,114 +/- 0,136	Kolmogorov-Smirnoff	D(9)=0,155	0.9596	0.27928	[-0,603, 0,854]	0.4667	1
isDiurnal(9)	0,729 +/- 0,398	Kolmogorov-Smirnoff	D(9)=0,392	0.09268	parietal_network(9)	-0,112 +/- 0,131	Kolmogorov-Smirnoff	D(9)=0,197	0.8117	0.19566	[-0,651, 0,825]	0.6139	1
isDiurnal(9)	0,729 +/- 0,398	Kolmogorov-Smirnoff	D(9)=0,392	0.09268	parietal(9)	-0,076 +/- 0,160	Kolmogorov-Smirnoff	D(9)=0,148	0.9731	0.37637	[-0,539, 0,884]	0.3181	1
isDiurnal(9)	0,729 +/- 0,398	Kolmogorov-Smirnoff	D(9)=0,392	0.09268	perceptual(9)	0,411 +/- 0,052	Kolmogorov-Smirnoff	D(9)=0,220	0.6971	-0.10399	[-0,790, 0,698]	0.79	1
isDiurnal(9)	0,729 +/- 0,398	Kolmogorov-Smirnoff	D(9)=0,392	0.09268	performance(9)	-0,185 +/- 0,127	Kolmogorov-Smirnoff	D(9)=0,166	0.9312	0.15482	[-0,672, 0,810]	0.6908	1
isDiurnal(9)	0,729 +/- 0,398	Kolmogorov-Smirnoff	D(9)=0,392	0.09268	pfc(9)	-0,268 +/- 0,109	Kolmogorov-Smirnoff	D(9)=0,180	0.8851	-0.07506	[-0,779, 0,712]	0.8478	1
isDiurnal(9)	0,729 +/- 0,398	Kolmogorov-Smirnoff	D(9)=0,392	0.09268	phonological(9)	0,317 +/- 0,126	Kolmogorov-Smirnoff	D(9)=0,129	0.9933	0.63892	[-0,294, 0,948]	0.06397	1
isDiurnal(9)	0,729 +/- 0,398	Kolmogorov-Smirnoff	D(9)=0,392	0.09268	posterior_middle(9)	0,271 +/- 0,081	Kolmogorov-Smirnoff	D(9)=0,270	0.4503	0.27291	[-0,606, 0,852]	0.4774	1
isDiurnal(9)	0,729 +/- 0,398	Kolmogorov-Smirnoff	D(9)=0,392	0.09268	posterior_temporal(9)	0,337 +/- 0,105	Kolmogorov-Smirnoff	D(9)=0,180	0.8869	0.66383	[-0,261, 0,953]	0.05121	1
isDiurnal(9)	0,729 +/- 0,398	Kolmogorov-Smirnoff	D(9)=0,392	0.09268	precuneus(9)	-0,302 +/- 0,140	Kolmogorov-Smirnoff	D(9)=0,149	0.9706	-0.72304	[-0,964, 0,169]	0.02772	1
isDiurnal(9)	0,729 +/- 0,398	Kolmogorov-Smirnoff	D(9)=0,392	0.09268	prefrontal_cortex(9)	-0,455 +/- 0,130	Kolmogorov-Smirnoff	D(9)=0,201	0.7915	-0.4919	[-0,916, 0,449]	0.1786	1
isDiurnal(9)	0,729 +/- 0,398	Kolmogorov-Smirnoff	D(9)=0,392	0.09268	prefrontal_cortices(9)	-0,164 +/- 0,114	Kolmogorov-Smirnoff	D(9)=0,170	0.9214	0.38819	[-0,531, 0,888]	0.3019	1
isDiurnal(9)	0,729 +/- 0,398	Kolmogorov-Smirnoff	D(9)=0,392	0.09268	prefrontal_parietal(9)	-0,133 +/- 0,157	Kolmogorov-Smirnoff	D(9)=0,206	0.7687	0.44407	[-0,489, 0,903]	0.2311	1
isDiurnal(9)	0,729 +/- 0,398	Kolmogorov-Smirnoff	D(9)=0,392	0.09268	prefrontal(9)	-0,468 +/- 0,149	Kolmogorov-Smirnoff	D(9)=0,244	0.5749	-0.40218	[-0,892, 0,521]	0.2832	1
isDiurnal(9)	0,729 +/- 0,398	Kolmogorov-Smirnoff	D(9)=0,392	0.09268	pseudowords(9)	0,333 +/- 0,100	Kolmogorov-Smirnoff	D(9)=0,220	0.6977	0.71068	[-0,190, 0,962]	0.03187	1
isDiurnal(9)	0,729 +/- 0,398	Kolmogorov-Smirnoff	D(9)=0,392	0.09268	reading(9)	0,352 +/- 0,091	Kolmogorov-Smirnoff	D(9)=0,202	0.7892	0.15928	[-0,670, 0,812]	0.6823	1
isDiurnal(9)	0,729 +/- 0,398	Kolmogorov-Smirnoff	D(9)=0,392	0.09268	recognition(9)	0,247 +/- 0,177	Kolmogorov-Smirnoff	D(9)=0,149	0.9715	-0.73089	[-0,965, 0,155]	0.02528	1
isDiurnal(9)	0,729 +/- 0,398	Kolmogorov-Smirnoff	D(9)=0,392	0.09268	relations(9)	0,066 +/- 0,077	Kolmogorov-Smirnoff	D(9)=0,196	0.8149	-0.64336	[-0,949, 0,288]	0.06156	1
isDiurnal(9)	0,729 +/- 0,398	Kolmogorov-Smirnoff	D(9)=0,392	0.09268	representations(9)	0,363 +/- 0,096	Kolmogorov-Smirnoff	D(9)=0,180	0.8834	0.33343	[-0,568, 0,871]	0.3806	1
isDiurnal(9)	0,729 +/- 0,398	Kolmogorov-Smirnoff	D(9)=0,392	0.09268	response_inhibition(9)	-0,173 +/- 0,137	Kolmogorov-Smirnoff	D(9)=0,193	0.8309	0.61036	[-0,329, 0,943]	0.08088	1
isDiurnal(9)	0,729 +/- 0,398	Kolmogorov-Smirnoff	D(9)=0,392	0.09268	retrieval(9)	-0,101 +/- 0,165	Kolmogorov-Smirnoff	D(9)=0,207	0.7652	-0.72996	[-0,965, 0,156]	0.02556	1
isDiurnal(9)	0,729 +/- 0,398	Kolmogorov-Smirnoff	D(9)=0,392	0.09268	selective(9)	0,418 +/- 0,081	Kolmogorov-Smirnoff	D(9)=0,126	0.9947	-0.49363	[-0,916, 0,448]	0.1769	1
isDiurnal(9)	0,729 +/- 0,398	Kolmogorov-Smirnoff	D(9)=0,392	0.09268	selectivity(9)	0,326 +/- 0,131	Kolmogorov-Smirnoff	D(9)=0,163	0.94	-0.68536	[-0,957, 0,229]	0.04159	1
isDiurnal(9)	0,729 +/- 0,398	Kolmogorov-Smirnoff	D(9)=0,392	0.09268	semantic(9)	0,169 +/- 0,132	Kolmogorov-Smirnoff	D(9)=0,169	0.9238	-0.41574	[-0,895, 0,511]	0.2658	1
isDiurnal(9)	0,729 +/- 0,398	Kolmogorov-Smirnoff	D(9)=0,392	0.09268	semantics(9)	0,083 +/- 0,072	Kolmogorov-Smirnoff	D(9)=0,233	0.6351	-0.29332	[-0,859, 0,594]	0.4437	1
isDiurnal(9)	0,729 +/- 0,398	Kolmogorov-Smirnoff	D(9)=0,392	0.09268	sentence(9)	0,209 +/- 0,101	Kolmogorov-Smirnoff	D(9)=0,208	0.7575	0.71567	[-0,181, 0,963]	0.03015	1
isDiurnal(9)	0,729 +/- 0,398	Kolmogorov-Smirnoff	D(9)=0,392	0.09268	sighted(9)	0,368 +/- 0,053	Kolmogorov-Smirnoff	D(9)=0,138	0.9862	-0.473	[-0,911, 0,465]	0.1985	1
isDiurnal(9)	0,729 +/- 0,398	Kolmogorov-Smirnoff	D(9)=0,392	0.09268	task(9)	-0,069 +/- 0,159	Kolmogorov-Smirnoff	D(9)=0,159	0.9508	0.26658	[-0,610, 0,850]	0.4881	1
isDiurnal(9)	0,729 +/- 0,398	Kolmogorov-Smirnoff	D(9)=0,392	0.09268	temporal_cortex(9)	0,482 +/- 0,108	Kolmogorov-Smirnoff	D(9)=0,186	0.8628	0.02671	[-0,735, 0,758]	0.9456	1
isDiurnal(9)	0,729 +/- 0,398	Kolmogorov-Smirnoff	D(9)=0,392	0.09268	temporal_gyrus(9)	0,448 +/- 0,148	Kolmogorov-Smirnoff	D(9)=0,123	0.9961	0.67328	[-0,247, 0,955]	0.04683	1
isDiurnal(9)	0,729 +/- 0,398	Kolmogorov-Smirnoff	D(9)=0,392	0.09268	temporal_lobe(9)	-0,048 +/- 0,279	Kolmogorov-Smirnoff	D(9)=0,194	0.8252	-0.71603	[-0,963, 0,181]	0.03003	1
isDiurnal(9)	0,729 +/- 0,398	Kolmogorov-Smirnoff	D(9)=0,392	0.09268	temporal_lobes(9)	0,051 +/- 0,240	Kolmogorov-Smirnoff	D(9)=0,208	0.7585	-0.63503	[-0,948, 0,299]	0.06613	1
isDiurnal(9)	0,729 +/- 0,398	Kolmogorov-Smirnoff	D(9)=0,392	0.09268	temporal(9)	0,491 +/- 0,161	Kolmogorov-Smirnoff	D(9)=0,156	0.9579	0.04419	[-0,727, 0,766]	0.9101	1
isDiurnal(9)	0,729 +/- 0,398	Kolmogorov-Smirnoff	D(9)=0,392	0.09268	ventral_visual(9)	0,384 +/- 0,116	Kolmogorov-Smirnoff	D(9)=0,175	0.9042	-0.71736	[-0,963, 0,178]	0.02959	1
isDiurnal(9)	0,729 +/- 0,398	Kolmogorov-Smirnoff	D(9)=0,392	0.09268	verb(9)	0,215 +/- 0,113	Kolmogorov-Smirnoff	D(9)=0,200	0.798	0.6771	[-0,242, 0,956]	0.04513	1
isDiurnal(9)	0,729 +/- 0,398	Kolmogorov-Smirnoff	D(9)=0,392	0.09268	vision(9)	0,373 +/- 0,051	Kolmogorov-Smirnoff	D(9)=0,167	0.9308	-0.60849	[-0,942, 0,331]	0.08207	1
isDiurnal(9)	0,729 +/- 0,398	Kolmogorov-Smirnoff	D(9)=0,392	0.09268	visual_cortex(9)	0,479 +/- 0,115	Kolmogorov-Smirnoff	D(9)=0,196	0.817	-0.68283	[-0,957, 0,233]	0.04266	1
isDiurnal(9)	0,729 +/- 0,398	Kolmogorov-Smirnoff	D(9)=0,392	0.09268	visual_word(9)	0,289 +/- 0,089	Kolmogorov-Smirnoff	D(9)=0,148	0.9723	-0.52861	[-0,924, 0,416]	0.1434	1
isDiurnal(9)	0,729 +/- 0,398	Kolmogorov-Smirnoff	D(9)=0,392	0.09268	word_form(9)	0,309 +/- 0,090	Kolmogorov-Smirnoff	D(9)=0,177	0.8952	-0.4882	[-0,915, 0,452]	0.1824	1
isDiurnal(9)	0,729 +/- 0,398	Kolmogorov-Smirnoff	D(9)=0,392	0.09268	word(9)	0,304 +/- 0,110	Kolmogorov-Smirnoff	D(9)=0,224	0.6794	0.16052	[-0,669, 0,812]	0.6799	1
isDiurnal(9)	0,729 +/- 0,398	Kolmogorov-Smirnoff	D(9)=0,392	0.09268	words(9)	0,323 +/- 0,097	Kolmogorov-Smirnoff	D(9)=0,134	0.9894	0.08755	[-0,706, 0,784]	0.8228	1
isDiurnal(9)	0,729 +/- 0,398	Kolmogorov-Smirnoff	D(9)=0,392	0.09268	working_memory(9)	-0,126 +/- 0,132	Kolmogorov-Smirnoff	D(9)=0,162	0.9442	0.13899	[-0,681, 0,804]	0.7214	1
isDiurnal(9)	0,729 +/- 0,398	Kolmogorov-Smirnoff	D(9)=0,392	0.09268	working(9)	-0,126 +/- 0,133	Kolmogorov-Smirnoff	D(9)=0,166	0.9323	0.1286	[-0,686, 0,800]	0.7416	1
isDiurnal(9)	0,729 +/- 0,398	Kolmogorov-Smirnoff	D(9)=0,392	0.09268	written(9)	0,253 +/- 0,074	Kolmogorov-Smirnoff	D(9)=0,152	0.9662	0.08305	[-0,708, 0,782]	0.8318	1
isSocial(9)	0,810 +/- 0,250	Kolmogorov-Smirnoff	D(9)=0,300	0.3232	auditory(9)	0,553 +/- 0,271	Kolmogorov-Smirnoff	D(9)=0,217	0.7144	0.9309	[0,469, 0,993]	0.0002667	0.008697
isSocial(9)	0,810 +/- 0,250	Kolmogorov-Smirnoff	D(9)=0,300	0.3232	contralateral(9)	0,217 +/- 0,271	Kolmogorov-Smirnoff	D(9)=0,168	0.9279	0.93469	[0,491, 0,993]	0.0002198	0.008697
isSocial(9)	0,810 +/- 0,250	Kolmogorov-Smirnoff	D(9)=0,300	0.3232	cortical(9)	0,275 +/- 0,257	Kolmogorov-Smirnoff	D(9)=0,249	0.5495	0.95158	[0,595, 0,995]	7.844e-05	0.008697
isSocial(9)	0,810 +/- 0,250	Kolmogorov-Smirnoff	D(9)=0,300	0.3232	cortices(9)	0,130 +/- 0,219	Kolmogorov-Smirnoff	D(9)=0,212	0.7379	0.93227	[0,477, 0,993]	0.000249	0.008697
isSocial(9)	0,810 +/- 0,250	Kolmogorov-Smirnoff	D(9)=0,300	0.3232	finger_tapping(9)	0,207 +/- 0,261	Kolmogorov-Smirnoff	D(9)=0,250	0.5486	0.94921	[0,579, 0,995]	9.253e-05	0.008697
isSocial(9)	0,810 +/- 0,250	Kolmogorov-Smirnoff	D(9)=0,300	0.3232	finger(9)	0,260 +/- 0,300	Kolmogorov-Smirnoff	D(9)=0,249	0.5507	0.95081	[0,589, 0,995]	8.284e-05	0.008697
isSocial(9)	0,810 +/- 0,250	Kolmogorov-Smirnoff	D(9)=0,300	0.3232	force(9)	0,143 +/- 0,210	Kolmogorov-Smirnoff	D(9)=0,241	0.5938	0.94317	[0,541, 0,994]	0.0001363	0.008697
isSocial(9)	0,810 +/- 0,250	Kolmogorov-Smirnoff	D(9)=0,300	0.3232	hand(9)	0,186 +/- 0,240	Kolmogorov-Smirnoff	D(9)=0,260	0.5002	0.93288	[0,481, 0,993]	0.0002414	0.008697
isSocial(9)	0,810 +/- 0,250	Kolmogorov-Smirnoff	D(9)=0,300	0.3232	hz(9)	0,188 +/- 0,204	Kolmogorov-Smirnoff	D(9)=0,225	0.6757	0.94372	[0,544, 0,994]	0.0001318	0.008697
isSocial(9)	0,810 +/- 0,250	Kolmogorov-Smirnoff	D(9)=0,300	0.3232	index_finger(9)	0,281 +/- 0,263	Kolmogorov-Smirnoff	D(9)=0,240	0.5969	0.96447	[0,685, 0,997]	2.689e-05	0.008697
isSocial(9)	0,810 +/- 0,250	Kolmogorov-Smirnoff	D(9)=0,300	0.3232	m1(9)	0,214 +/- 0,254	Kolmogorov-Smirnoff	D(9)=0,213	0.7362	0.95259	[0,601, 0,995]	7.295e-05	0.008697
isSocial(9)	0,810 +/- 0,250	Kolmogorov-Smirnoff	D(9)=0,300	0.3232	motor_cortex(9)	0,248 +/- 0,310	Kolmogorov-Smirnoff	D(9)=0,196	0.8191	0.95098	[0,591, 0,995]	8.183e-05	0.008697
isSocial(9)	0,810 +/- 0,250	Kolmogorov-Smirnoff	D(9)=0,300	0.3232	motor_premotor(9)	0,242 +/- 0,263	Kolmogorov-Smirnoff	D(9)=0,204	0.7772	0.93802	[0,510, 0,994]	0.0001836	0.008697
isSocial(9)	0,810 +/- 0,250	Kolmogorov-Smirnoff	D(9)=0,300	0.3232	motor(9)	0,188 +/- 0,320	Kolmogorov-Smirnoff	D(9)=0,252	0.5358	0.9376	[0,508, 0,994]	0.000188	0.008697
isSocial(9)	0,810 +/- 0,250	Kolmogorov-Smirnoff	D(9)=0,300	0.3232	movement(9)	0,173 +/- 0,280	Kolmogorov-Smirnoff	D(9)=0,239	0.6032	0.93791	[0,509, 0,994]	0.0001848	0.008697
isSocial(9)	0,810 +/- 0,250	Kolmogorov-Smirnoff	D(9)=0,300	0.3232	musicians(9)	0,316 +/- 0,247	Kolmogorov-Smirnoff	D(9)=0,238	0.6056	0.972	[0,742, 0,997]	1.177e-05	0.008697
isSocial(9)	0,810 +/- 0,250	Kolmogorov-Smirnoff	D(9)=0,300	0.3232	overt(9)	0,211 +/- 0,239	Kolmogorov-Smirnoff	D(9)=0,243	0.5797	0.93731	[0,506, 0,994]	0.0001909	0.008697
isSocial(9)	0,810 +/- 0,250	Kolmogorov-Smirnoff	D(9)=0,300	0.3232	paced(9)	0,214 +/- 0,268	Kolmogorov-Smirnoff	D(9)=0,241	0.5945	0.94805	[0,572, 0,995]	0.0001	0.008697
isSocial(9)	0,810 +/- 0,250	Kolmogorov-Smirnoff	D(9)=0,300	0.3232	pitch(9)	0,439 +/- 0,274	Kolmogorov-Smirnoff	D(9)=0,221	0.6951	0.93984	[0,521, 0,994]	0.0001658	0.008697
isSocial(9)	0,810 +/- 0,250	Kolmogorov-Smirnoff	D(9)=0,300	0.3232	premotor_cortex(9)	0,209 +/- 0,275	Kolmogorov-Smirnoff	D(9)=0,271	0.4442	0.94877	[0,576, 0,995]	9.531e-05	0.008697
isSocial(9)	0,810 +/- 0,250	Kolmogorov-Smirnoff	D(9)=0,300	0.3232	premotor(9)	0,185 +/- 0,283	Kolmogorov-Smirnoff	D(9)=0,255	0.5232	0.93734	[0,506, 0,994]	0.0001906	0.008697
isSocial(9)	0,810 +/- 0,250	Kolmogorov-Smirnoff	D(9)=0,300	0.3232	primary_motor(9)	0,231 +/- 0,320	Kolmogorov-Smirnoff	D(9)=0,213	0.7334	0.94485	[0,551, 0,994]	0.0001229	0.008697
isSocial(9)	0,810 +/- 0,250	Kolmogorov-Smirnoff	D(9)=0,300	0.3232	primary(9)	0,232 +/- 0,285	Kolmogorov-Smirnoff	D(9)=0,191	0.8408	0.93595	[0,498, 0,993]	0.0002056	0.008697
isSocial(9)	0,810 +/- 0,250	Kolmogorov-Smirnoff	D(9)=0,300	0.3232	production(9)	0,377 +/- 0,250	Kolmogorov-Smirnoff	D(9)=0,211	0.7425	0.94543	[0,555, 0,995]	0.0001185	0.008697
isSocial(9)	0,810 +/- 0,250	Kolmogorov-Smirnoff	D(9)=0,300	0.3232	retrosplenial(9)	-0,282 +/- 0,215	Kolmogorov-Smirnoff	D(9)=0,242	0.5849	-0.93107	[-0,993, -0,470]	0.0002645	0.008697
isSocial(9)	0,810 +/- 0,250	Kolmogorov-Smirnoff	D(9)=0,300	0.3232	s1(9)	0,065 +/- 0,257	Kolmogorov-Smirnoff	D(9)=0,202	0.7883	0.92939	[0,461, 0,993]	0.0002873	0.008697
isSocial(9)	0,810 +/- 0,250	Kolmogorov-Smirnoff	D(9)=0,300	0.3232	sensorimotor_cortex(9)	0,171 +/- 0,246	Kolmogorov-Smirnoff	D(9)=0,210	0.7489	0.94523	[0,554, 0,994]	0.00012	0.008697
isSocial(9)	0,810 +/- 0,250	Kolmogorov-Smirnoff	D(9)=0,300	0.3232	sensorimotor(9)	0,205 +/- 0,295	Kolmogorov-Smirnoff	D(9)=0,194	0.8286	0.9421	[0,535, 0,994]	0.0001453	0.008697
isSocial(9)	0,810 +/- 0,250	Kolmogorov-Smirnoff	D(9)=0,300	0.3232	sensory(9)	0,357 +/- 0,219	Kolmogorov-Smirnoff	D(9)=0,213	0.7341	0.93718	[0,505, 0,994]	0.0001924	0.008697
isSocial(9)	0,810 +/- 0,250	Kolmogorov-Smirnoff	D(9)=0,300	0.3232	tapping(9)	0,157 +/- 0,260	Kolmogorov-Smirnoff	D(9)=0,240	0.5965	0.93777	[0,509, 0,994]	0.0001861	0.008697
isSocial(9)	0,810 +/- 0,250	Kolmogorov-Smirnoff	D(9)=0,300	0.3232	motor_task(9)	0,155 +/- 0,264	Kolmogorov-Smirnoff	D(9)=0,209	0.7534	0.9273	[0,450, 0,993]	0.0003176	0.00977
isSocial(9)	0,810 +/- 0,250	Kolmogorov-Smirnoff	D(9)=0,300	0.3232	movements(9)	0,200 +/- 0,230	Kolmogorov-Smirnoff	D(9)=0,262	0.4887	0.92611	[0,443, 0,992]	0.0003357	0.00977
isSocial(9)	0,810 +/- 0,250	Kolmogorov-Smirnoff	D(9)=0,300	0.3232	conditions(9)	0,168 +/- 0,161	Kolmogorov-Smirnoff	D(9)=0,213	0.7361	0.91762	[0,399, 0,991]	0.000487	0.01097
isSocial(9)	0,810 +/- 0,250	Kolmogorov-Smirnoff	D(9)=0,300	0.3232	index(9)	0,006 +/- 0,168	Kolmogorov-Smirnoff	D(9)=0,159	0.9504	0.91775	[0,400, 0,991]	0.0004846	0.01097
isSocial(9)	0,810 +/- 0,250	Kolmogorov-Smirnoff	D(9)=0,300	0.3232	ipsilateral(9)	0,142 +/- 0,267	Kolmogorov-Smirnoff	D(9)=0,167	0.9293	0.92296	[0,427, 0,992]	0.0003873	0.01097
isSocial(9)	0,810 +/- 0,250	Kolmogorov-Smirnoff	D(9)=0,300	0.3232	superior(9)	0,439 +/- 0,199	Kolmogorov-Smirnoff	D(9)=0,229	0.6513	0.92226	[0,423, 0,992]	0.0003995	0.01097
isSocial(9)	0,810 +/- 0,250	Kolmogorov-Smirnoff	D(9)=0,300	0.3232	supplementary_motor(9)	0,051 +/- 0,278	Kolmogorov-Smirnoff	D(9)=0,208	0.7584	0.91804	[0,402, 0,991]	0.0004787	0.01097
isSocial(9)	0,810 +/- 0,250	Kolmogorov-Smirnoff	D(9)=0,300	0.3232	articulatory(9)	0,247 +/- 0,141	Kolmogorov-Smirnoff	D(9)=0,220	0.6984	0.90779	[0,352, 0,990]	0.0007156	0.01233
isSocial(9)	0,810 +/- 0,250	Kolmogorov-Smirnoff	D(9)=0,300	0.3232	hippocampal(9)	-0,208 +/- 0,274	Kolmogorov-Smirnoff	D(9)=0,258	0.508	-0.91254	[-0,991, -0,375]	0.0005974	0.01233
isSocial(9)	0,810 +/- 0,250	Kolmogorov-Smirnoff	D(9)=0,300	0.3232	parahippocampal(9)	-0,211 +/- 0,323	Kolmogorov-Smirnoff	D(9)=0,222	0.688	-0.91119	[-0,991, -0,368]	0.0006295	0.01233
isSocial(9)	0,810 +/- 0,250	Kolmogorov-Smirnoff	D(9)=0,300	0.3232	speech(9)	0,484 +/- 0,252	Kolmogorov-Smirnoff	D(9)=0,224	0.6773	0.91339	[0,379, 0,991]	0.0005779	0.01233
isSocial(9)	0,810 +/- 0,250	Kolmogorov-Smirnoff	D(9)=0,300	0.3232	supplementary(9)	0,029 +/- 0,266	Kolmogorov-Smirnoff	D(9)=0,216	0.7201	0.91182	[0,371, 0,991]	0.0006145	0.01233
isSocial(9)	0,810 +/- 0,250	Kolmogorov-Smirnoff	D(9)=0,300	0.3232	voluntary(9)	0,029 +/- 0,241	Kolmogorov-Smirnoff	D(9)=0,241	0.5918	0.91401	[0,382, 0,991]	0.0005638	0.01233
isSocial(9)	0,810 +/- 0,250	Kolmogorov-Smirnoff	D(9)=0,300	0.3232	heschl(9)	0,422 +/- 0,223	Kolmogorov-Smirnoff	D(9)=0,263	0.4815	0.89481	[0,294, 0,989]	0.00112	0.01385
isSocial(9)	0,810 +/- 0,250	Kolmogorov-Smirnoff	D(9)=0,300	0.3232	hippocampus(9)	-0,312 +/- 0,325	Kolmogorov-Smirnoff	D(9)=0,191	0.8407	-0.90287	[-0,990, -0,329]	0.0008543	0.01385
isSocial(9)	0,810 +/- 0,250	Kolmogorov-Smirnoff	D(9)=0,300	0.3232	opercularis(9)	0,102 +/- 0,138	Kolmogorov-Smirnoff	D(9)=0,174	0.9086	0.89921	[0,313, 0,989]	0.0009686	0.01385
isSocial(9)	0,810 +/- 0,250	Kolmogorov-Smirnoff	D(9)=0,300	0.3232	parahippocampal_cortex(9)	-0,120 +/- 0,252	Kolmogorov-Smirnoff	D(9)=0,204	0.7782	-0.89757	[-0,989, -0,306]	0.001023	0.01385
isSocial(9)	0,810 +/- 0,250	Kolmogorov-Smirnoff	D(9)=0,300	0.3232	parahippocampal_gyrus(9)	-0,202 +/- 0,262	Kolmogorov-Smirnoff	D(9)=0,224	0.6771	-0.90287	[-0,990, -0,329]	0.0008543	0.01385
isSocial(9)	0,810 +/- 0,250	Kolmogorov-Smirnoff	D(9)=0,300	0.3232	pars_opercularis(9)	0,102 +/- 0,139	Kolmogorov-Smirnoff	D(9)=0,176	0.9016	0.89978	[0,316, 0,989]	0.0009502	0.01385
isSocial(9)	0,810 +/- 0,250	Kolmogorov-Smirnoff	D(9)=0,300	0.3232	primary_somatosensory(9)	-0,014 +/- 0,225	Kolmogorov-Smirnoff	D(9)=0,163	0.9398	0.9039	[0,334, 0,990]	0.0008237	0.01385
isSocial(9)	0,810 +/- 0,250	Kolmogorov-Smirnoff	D(9)=0,300	0.3232	sii(9)	-0,030 +/- 0,235	Kolmogorov-Smirnoff	D(9)=0,173	0.9114	0.89946	[0,314, 0,989]	0.0009605	0.01385
isSocial(9)	0,810 +/- 0,250	Kolmogorov-Smirnoff	D(9)=0,300	0.3232	sma(9)	0,028 +/- 0,253	Kolmogorov-Smirnoff	D(9)=0,238	0.6063	0.90556	[0,342, 0,990]	0.0007763	0.01385
isSocial(9)	0,810 +/- 0,250	Kolmogorov-Smirnoff	D(9)=0,300	0.3232	somatosensory_cortex(9)	0,020 +/- 0,260	Kolmogorov-Smirnoff	D(9)=0,153	0.9629	0.89987	[0,316, 0,989]	0.0009471	0.01385
isSocial(9)	0,810 +/- 0,250	Kolmogorov-Smirnoff	D(9)=0,300	0.3232	somatosensory_cortices(9)	-0,008 +/- 0,221	Kolmogorov-Smirnoff	D(9)=0,173	0.9108	0.90119	[0,322, 0,990]	0.0009055	0.01385
isSocial(9)	0,810 +/- 0,250	Kolmogorov-Smirnoff	D(9)=0,300	0.3232	somatosensory(9)	0,014 +/- 0,269	Kolmogorov-Smirnoff	D(9)=0,171	0.9183	0.89724	[0,305, 0,989]	0.001034	0.01385
isSocial(9)	0,810 +/- 0,250	Kolmogorov-Smirnoff	D(9)=0,300	0.3232	touch(9)	0,142 +/- 0,176	Kolmogorov-Smirnoff	D(9)=0,156	0.9581	0.89826	[0,309, 0,989]	0.001	0.01385
isSocial(9)	0,810 +/- 0,250	Kolmogorov-Smirnoff	D(9)=0,300	0.3232	acoustic(9)	0,349 +/- 0,211	Kolmogorov-Smirnoff	D(9)=0,262	0.4867	0.88793	[0,266, 0,988]	0.001388	0.01556
isSocial(9)	0,810 +/- 0,250	Kolmogorov-Smirnoff	D(9)=0,300	0.3232	amygdala(9)	-0,312 +/- 0,267	Kolmogorov-Smirnoff	D(9)=0,145	0.978	-0.88745	[-0,988, -0,264]	0.001409	0.01556
isSocial(9)	0,810 +/- 0,250	Kolmogorov-Smirnoff	D(9)=0,300	0.3232	episodic_memory(9)	-0,163 +/- 0,216	Kolmogorov-Smirnoff	D(9)=0,200	0.7997	-0.89113	[-0,988, -0,279]	0.001258	0.01556
isSocial(9)	0,810 +/- 0,250	Kolmogorov-Smirnoff	D(9)=0,300	0.3232	episodic(9)	-0,155 +/- 0,212	Kolmogorov-Smirnoff	D(9)=0,225	0.671	-0.88644	[-0,988, -0,260]	0.001452	0.01556
isSocial(9)	0,810 +/- 0,250	Kolmogorov-Smirnoff	D(9)=0,300	0.3232	heschl_gyrus(9)	0,423 +/- 0,221	Kolmogorov-Smirnoff	D(9)=0,261	0.493	0.8905	[0,276, 0,988]	0.001283	0.01556
isSocial(9)	0,810 +/- 0,250	Kolmogorov-Smirnoff	D(9)=0,300	0.3232	lateral_occipital(9)	0,329 +/- 0,127	Kolmogorov-Smirnoff	D(9)=0,160	0.9473	-0.89162	[-0,988, -0,281]	0.001239	0.01556
isSocial(9)	0,810 +/- 0,250	Kolmogorov-Smirnoff	D(9)=0,300	0.3232	listening(9)	0,392 +/- 0,227	Kolmogorov-Smirnoff	D(9)=0,277	0.4192	0.89126	[0,279, 0,988]	0.001254	0.01556
isSocial(9)	0,810 +/- 0,250	Kolmogorov-Smirnoff	D(9)=0,300	0.3232	lobe_mtl(9)	-0,138 +/- 0,221	Kolmogorov-Smirnoff	D(9)=0,252	0.5368	-0.88984	[-0,988, -0,273]	0.00131	0.01556
isSocial(9)	0,810 +/- 0,250	Kolmogorov-Smirnoff	D(9)=0,300	0.3232	medial_temporal(9)	-0,137 +/- 0,278	Kolmogorov-Smirnoff	D(9)=0,236	0.6177	-0.88711	[-0,988, -0,262]	0.001423	0.01556
isSocial(9)	0,810 +/- 0,250	Kolmogorov-Smirnoff	D(9)=0,300	0.3232	motor_sma(9)	-0,067 +/- 0,212	Kolmogorov-Smirnoff	D(9)=0,197	0.8144	0.88512	[0,254, 0,988]	0.00151	0.01556
isSocial(9)	0,810 +/- 0,250	Kolmogorov-Smirnoff	D(9)=0,300	0.3232	mtl(9)	-0,149 +/- 0,255	Kolmogorov-Smirnoff	D(9)=0,234	0.6269	-0.88722	[-0,988, -0,263]	0.001418	0.01556
isSocial(9)	0,810 +/- 0,250	Kolmogorov-Smirnoff	D(9)=0,300	0.3232	occipital_cortex(9)	0,344 +/- 0,124	Kolmogorov-Smirnoff	D(9)=0,193	0.8314	-0.88871	[-0,988, -0,269]	0.001356	0.01556
isSocial(9)	0,810 +/- 0,250	Kolmogorov-Smirnoff	D(9)=0,300	0.3232	pars(9)	0,099 +/- 0,129	Kolmogorov-Smirnoff	D(9)=0,172	0.9125	0.8836	[0,248, 0,987]	0.001578	0.01556
isSocial(9)	0,810 +/- 0,250	Kolmogorov-Smirnoff	D(9)=0,300	0.3232	secondary(9)	-0,057 +/- 0,229	Kolmogorov-Smirnoff	D(9)=0,185	0.864	0.88467	[0,253, 0,988]	0.001529	0.01556
isSocial(9)	0,810 +/- 0,250	Kolmogorov-Smirnoff	D(9)=0,300	0.3232	si(9)	0,008 +/- 0,235	Kolmogorov-Smirnoff	D(9)=0,154	0.9626	0.89244	[0,284, 0,988]	0.001208	0.01556
isSocial(9)	0,810 +/- 0,250	Kolmogorov-Smirnoff	D(9)=0,300	0.3232	sounds(9)	0,439 +/- 0,213	Kolmogorov-Smirnoff	D(9)=0,288	0.3737	0.88971	[0,273, 0,988]	0.001315	0.01556
isSocial(9)	0,810 +/- 0,250	Kolmogorov-Smirnoff	D(9)=0,300	0.3232	stimulated(9)	0,061 +/- 0,175	Kolmogorov-Smirnoff	D(9)=0,147	0.9746	0.88615	[0,258, 0,988]	0.001464	0.01556
isSocial(9)	0,810 +/- 0,250	Kolmogorov-Smirnoff	D(9)=0,300	0.3232	stimulation(9)	0,102 +/- 0,252	Kolmogorov-Smirnoff	D(9)=0,193	0.8306	0.89173	[0,281, 0,988]	0.001235	0.01556
isSocial(9)	0,810 +/- 0,250	Kolmogorov-Smirnoff	D(9)=0,300	0.3232	tactile(9)	0,081 +/- 0,176	Kolmogorov-Smirnoff	D(9)=0,174	0.9065	0.88749	[0,264, 0,988]	0.001407	0.01556
isSocial(9)	0,810 +/- 0,250	Kolmogorov-Smirnoff	D(9)=0,300	0.3232	auditory_cortex(9)	0,475 +/- 0,230	Kolmogorov-Smirnoff	D(9)=0,272	0.4398	0.88107	[0,238, 0,987]	0.001697	0.01748
isSocial(9)	0,810 +/- 0,250	Kolmogorov-Smirnoff	D(9)=0,300	0.3232	occipital(9)	0,412 +/- 0,161	Kolmogorov-Smirnoff	D(9)=0,161	0.9457	-0.88219	[-0,987, -0,243]	0.001644	0.01748
isSocial(9)	0,810 +/- 0,250	Kolmogorov-Smirnoff	D(9)=0,300	0.3232	feedback(9)	0,066 +/- 0,215	Kolmogorov-Smirnoff	D(9)=0,141	0.9828	0.87523	[0,216, 0,986]	0.001996	0.01963
isSocial(9)	0,810 +/- 0,250	Kolmogorov-Smirnoff	D(9)=0,300	0.3232	secondary_somatosensory(9)	-0,093 +/- 0,230	Kolmogorov-Smirnoff	D(9)=0,164	0.9381	0.87068	[0,200, 0,986]	0.002252	0.01963
isSocial(9)	0,810 +/- 0,250	Kolmogorov-Smirnoff	D(9)=0,300	0.3232	lingual(9)	0,149 +/- 0,199	Kolmogorov-Smirnoff	D(9)=0,193	0.8322	-0.86644	[-0,985, -0,184]	0.00251	0.02205
isSocial(9)	0,810 +/- 0,250	Kolmogorov-Smirnoff	D(9)=0,300	0.3232	primary_visual(9)	0,254 +/- 0,126	Kolmogorov-Smirnoff	D(9)=0,172	0.9137	-0.86271	[-0,985, -0,171]	0.002753	0.02205
isSocial(9)	0,810 +/- 0,250	Kolmogorov-Smirnoff	D(9)=0,300	0.3232	button(9)	0,123 +/- 0,120	Kolmogorov-Smirnoff	D(9)=0,171	0.9166	0.8539	[0,142, 0,984]	0.003392	0.02477
isSocial(9)	0,810 +/- 0,250	Kolmogorov-Smirnoff	D(9)=0,300	0.3232	muscle(9)	-0,064 +/- 0,175	Kolmogorov-Smirnoff	D(9)=0,252	0.5356	0.85893	[0,158, 0,984]	0.003016	0.02477
isSocial(9)	0,810 +/- 0,250	Kolmogorov-Smirnoff	D(9)=0,300	0.3232	neutral_faces(9)	-0,002 +/- 0,177	Kolmogorov-Smirnoff	D(9)=0,177	0.8976	-0.85514	[-0,984, -0,146]	0.003296	0.02477
isSocial(9)	0,810 +/- 0,250	Kolmogorov-Smirnoff	D(9)=0,300	0.3232	occipital_gyrus(9)	0,310 +/- 0,094	Kolmogorov-Smirnoff	D(9)=0,147	0.9744	-0.86069	[-0,984, -0,164]	0.002892	0.02477
isSocial(9)	0,810 +/- 0,250	Kolmogorov-Smirnoff	D(9)=0,300	0.3232	precuneus_posterior(9)	-0,264 +/- 0,120	Kolmogorov-Smirnoff	D(9)=0,135	0.9883	-0.85355	[-0,984, -0,141]	0.00342	0.02477
isSocial(9)	0,810 +/- 0,250	Kolmogorov-Smirnoff	D(9)=0,300	0.3232	emotional(9)	-0,181 +/- 0,163	Kolmogorov-Smirnoff	D(9)=0,181	0.882	-0.84571	[-0,983, -0,116]	0.004071	0.02783
isSocial(9)	0,810 +/- 0,250	Kolmogorov-Smirnoff	D(9)=0,300	0.3232	perspective(9)	-0,224 +/- 0,140	Kolmogorov-Smirnoff	D(9)=0,148	0.9722	-0.84963	[-0,983, -0,128]	0.003735	0.02783
isSocial(9)	0,810 +/- 0,250	Kolmogorov-Smirnoff	D(9)=0,300	0.3232	spoken(9)	0,424 +/- 0,166	Kolmogorov-Smirnoff	D(9)=0,187	0.856	0.8492	[0,127, 0,983]	0.003771	0.02783
isSocial(9)	0,810 +/- 0,250	Kolmogorov-Smirnoff	D(9)=0,300	0.3232	frontal_gyrus(9)	0,097 +/- 0,153	Kolmogorov-Smirnoff	D(9)=0,121	0.9967	0.83827	[0,093, 0,982]	0.004764	0.03126
isSocial(9)	0,810 +/- 0,250	Kolmogorov-Smirnoff	D(9)=0,300	0.3232	primary_auditory(9)	0,411 +/- 0,205	Kolmogorov-Smirnoff	D(9)=0,310	0.2897	0.84327	[0,108, 0,982]	0.00429	0.03126
isSocial(9)	0,810 +/- 0,250	Kolmogorov-Smirnoff	D(9)=0,300	0.3232	inferior_frontal(9)	0,207 +/- 0,148	Kolmogorov-Smirnoff	D(9)=0,149	0.9714	0.82875	[0,065, 0,980]	0.005763	0.03944
isSocial(9)	0,810 +/- 0,250	Kolmogorov-Smirnoff	D(9)=0,300	0.3232	items(9)	-0,019 +/- 0,149	Kolmogorov-Smirnoff	D(9)=0,192	0.8355	-0.82307	[-0,979, -0,049]	0.006422	0.03944
isSocial(9)	0,810 +/- 0,250	Kolmogorov-Smirnoff	D(9)=0,300	0.3232	memory(9)	-0,260 +/- 0,221	Kolmogorov-Smirnoff	D(9)=0,231	0.6424	-0.82539	[-0,980, -0,056]	0.006147	0.03944
isSocial(9)	0,810 +/- 0,250	Kolmogorov-Smirnoff	D(9)=0,300	0.3232	sentences(9)	0,302 +/- 0,129	Kolmogorov-Smirnoff	D(9)=0,210	0.7484	0.82472	[0,054, 0,980]	0.006226	0.03944
isSocial(9)	0,810 +/- 0,250	Kolmogorov-Smirnoff	D(9)=0,300	0.3232	emotionally(9)	0,007 +/- 0,175	Kolmogorov-Smirnoff	D(9)=0,140	0.9835	-0.81786	[-0,979, -0,035]	0.007071	0.04431
isSocial(9)	0,810 +/- 0,250	Kolmogorov-Smirnoff	D(9)=0,300	0.3232	objects(9)	0,291 +/- 0,134	Kolmogorov-Smirnoff	D(9)=0,127	0.9945	-0.81565	[-0,978, -0,029]	0.007358	0.04431
isSocial(9)	0,810 +/- 0,250	Kolmogorov-Smirnoff	D(9)=0,300	0.3232	verbs(9)	0,267 +/- 0,120	Kolmogorov-Smirnoff	D(9)=0,191	0.838	0.81581	[0,030, 0,978]	0.007336	0.04431
isSocial(9)	0,810 +/- 0,250	Kolmogorov-Smirnoff	D(9)=0,300	0.3232	face_recognition(9)	0,218 +/- 0,141	Kolmogorov-Smirnoff	D(9)=0,240	0.5977	-0.79441	[-0,975, 0,024]	0.01054	0.05591
isSocial(9)	0,810 +/- 0,250	Kolmogorov-Smirnoff	D(9)=0,300	0.3232	faces(9)	0,307 +/- 0,179	Kolmogorov-Smirnoff	D(9)=0,243	0.5799	-0.79694	[-0,976, 0,018]	0.01012	0.05591
isSocial(9)	0,810 +/- 0,250	Kolmogorov-Smirnoff	D(9)=0,300	0.3232	lobes(9)	0,042 +/- 0,220	Kolmogorov-Smirnoff	D(9)=0,150	0.9699	-0.79867	[-0,976, 0,014]	0.009841	0.05591
isSocial(9)	0,810 +/- 0,250	Kolmogorov-Smirnoff	D(9)=0,300	0.3232	inferior_temporal(9)	0,285 +/- 0,175	Kolmogorov-Smirnoff	D(9)=0,115	0.9984	-0.78985	[-0,975, 0,035]	0.01133	0.0628
isSocial(9)	0,810 +/- 0,250	Kolmogorov-Smirnoff	D(9)=0,300	0.3232	broca(9)	0,190 +/- 0,135	Kolmogorov-Smirnoff	D(9)=0,204	0.777	0.78193	[-0,053, 0,973]	0.01279	0.07055
isSocial(9)	0,810 +/- 0,250	Kolmogorov-Smirnoff	D(9)=0,300	0.3232	early_visual(9)	0,421 +/- 0,100	Kolmogorov-Smirnoff	D(9)=0,196	0.8179	-0.77391	[-0,972, 0,070]	0.01439	0.07055
isSocial(9)	0,810 +/- 0,250	Kolmogorov-Smirnoff	D(9)=0,300	0.3232	inferior(9)	0,238 +/- 0,170	Kolmogorov-Smirnoff	D(9)=0,197	0.8139	0.77784	[-0,062, 0,973]	0.01359	0.07055
isSocial(9)	0,810 +/- 0,250	Kolmogorov-Smirnoff	D(9)=0,300	0.3232	temporal_lobe(9)	-0,048 +/- 0,279	Kolmogorov-Smirnoff	D(9)=0,194	0.8252	-0.78019	[-0,973, 0,057]	0.01312	0.07055
isSocial(9)	0,810 +/- 0,250	Kolmogorov-Smirnoff	D(9)=0,300	0.3232	v1(9)	0,434 +/- 0,113	Kolmogorov-Smirnoff	D(9)=0,164	0.9386	-0.77891	[-0,973, 0,059]	0.01338	0.07055
isSocial(9)	0,810 +/- 0,250	Kolmogorov-Smirnoff	D(9)=0,300	0.3232	visual(9)	0,469 +/- 0,111	Kolmogorov-Smirnoff	D(9)=0,191	0.8395	-0.77877	[-0,973, 0,060]	0.0134	0.07055
isSocial(9)	0,810 +/- 0,250	Kolmogorov-Smirnoff	D(9)=0,300	0.3232	recognition(9)	0,247 +/- 0,177	Kolmogorov-Smirnoff	D(9)=0,149	0.9715	-0.76228	[-0,970, 0,095]	0.01694	0.07925
isSocial(9)	0,810 +/- 0,250	Kolmogorov-Smirnoff	D(9)=0,300	0.3232	recognition_memory(9)	-0,037 +/- 0,117	Kolmogorov-Smirnoff	D(9)=0,258	0.5052	-0.75306	[-0,969, 0,113]	0.01916	0.08902
isSocial(9)	0,810 +/- 0,250	Kolmogorov-Smirnoff	D(9)=0,300	0.3232	category(9)	0,312 +/- 0,128	Kolmogorov-Smirnoff	D(9)=0,258	0.5083	-0.73427	[-0,966, 0,149]	0.02428	0.1
isSocial(9)	0,810 +/- 0,250	Kolmogorov-Smirnoff	D(9)=0,300	0.3232	fusiform(9)	0,435 +/- 0,160	Kolmogorov-Smirnoff	D(9)=0,224	0.6761	-0.73997	[-0,967, 0,138]	0.02264	0.1
isSocial(9)	0,810 +/- 0,250	Kolmogorov-Smirnoff	D(9)=0,300	0.3232	monitoring(9)	-0,076 +/- 0,159	Kolmogorov-Smirnoff	D(9)=0,176	0.9005	0.74409	[-0,130, 0,967]	0.0215	0.1
isSocial(9)	0,810 +/- 0,250	Kolmogorov-Smirnoff	D(9)=0,300	0.3232	motion(9)	0,339 +/- 0,043	Kolmogorov-Smirnoff	D(9)=0,142	0.9813	-0.73881	[-0,967, 0,140]	0.02297	0.1
isSocial(9)	0,810 +/- 0,250	Kolmogorov-Smirnoff	D(9)=0,300	0.3232	object_recognition(9)	0,339 +/- 0,085	Kolmogorov-Smirnoff	D(9)=0,186	0.8632	-0.74377	[-0,967, 0,131]	0.02159	0.1
isSocial(9)	0,810 +/- 0,250	Kolmogorov-Smirnoff	D(9)=0,300	0.3232	perception(9)	0,536 +/- 0,118	Kolmogorov-Smirnoff	D(9)=0,240	0.5989	0.74256	[-0,133, 0,967]	0.02192	0.1
isSocial(9)	0,810 +/- 0,250	Kolmogorov-Smirnoff	D(9)=0,300	0.3232	precuneus(9)	-0,302 +/- 0,140	Kolmogorov-Smirnoff	D(9)=0,149	0.9706	-0.74856	[-0,968, 0,122]	0.02032	0.1
isSocial(9)	0,810 +/- 0,250	Kolmogorov-Smirnoff	D(9)=0,300	0.3232	retrieval(9)	-0,101 +/- 0,165	Kolmogorov-Smirnoff	D(9)=0,207	0.7652	-0.74193	[-0,967, 0,135]	0.0221	0.1
isSocial(9)	0,810 +/- 0,250	Kolmogorov-Smirnoff	D(9)=0,300	0.3232	selectivity(9)	0,326 +/- 0,131	Kolmogorov-Smirnoff	D(9)=0,163	0.94	-0.74583	[-0,968, 0,127]	0.02104	0.1
isSocial(9)	0,810 +/- 0,250	Kolmogorov-Smirnoff	D(9)=0,300	0.3232	syntactic(9)	0,205 +/- 0,122	Kolmogorov-Smirnoff	D(9)=0,243	0.5802	0.74401	[-0,131, 0,967]	0.02153	0.1
isSocial(9)	0,810 +/- 0,250	Kolmogorov-Smirnoff	D(9)=0,300	0.3232	ventral_visual(9)	0,384 +/- 0,116	Kolmogorov-Smirnoff	D(9)=0,175	0.9042	-0.74451	[-0,967, 0,130]	0.02139	0.1
isSocial(9)	0,810 +/- 0,250	Kolmogorov-Smirnoff	D(9)=0,300	0.3232	acc(9)	-0,387 +/- 0,106	Kolmogorov-Smirnoff	D(9)=0,217	0.7131	-0.16771	[-0,815, 0,666]	0.6663	1
isSocial(9)	0,810 +/- 0,250	Kolmogorov-Smirnoff	D(9)=0,300	0.3232	angular_gyrus(9)	-0,036 +/- 0,078	Kolmogorov-Smirnoff	D(9)=0,186	0.8592	-0.41648	[-0,896, 0,510]	0.2648	1
isSocial(9)	0,810 +/- 0,250	Kolmogorov-Smirnoff	D(9)=0,300	0.3232	angular(9)	-0,017 +/- 0,074	Kolmogorov-Smirnoff	D(9)=0,201	0.7937	-0.35597	[-0,878, 0,553]	0.3471	1
isSocial(9)	0,810 +/- 0,250	Kolmogorov-Smirnoff	D(9)=0,300	0.3232	anterior_prefrontal(9)	-0,031 +/- 0,115	Kolmogorov-Smirnoff	D(9)=0,187	0.8551	0.48142	[-0,458, 0,913]	0.1895	1
isSocial(9)	0,810 +/- 0,250	Kolmogorov-Smirnoff	D(9)=0,300	0.3232	anterior_temporal(9)	0,081 +/- 0,234	Kolmogorov-Smirnoff	D(9)=0,172	0.9149	-0.66669	[-0,954, 0,257]	0.04986	1
isSocial(9)	0,810 +/- 0,250	Kolmogorov-Smirnoff	D(9)=0,300	0.3232	aphasia(9)	0,162 +/- 0,093	Kolmogorov-Smirnoff	D(9)=0,212	0.7403	0.69001	[-0,222, 0,958]	0.03968	1
isSocial(9)	0,810 +/- 0,250	Kolmogorov-Smirnoff	D(9)=0,300	0.3232	choose(9)	-0,198 +/- 0,066	Kolmogorov-Smirnoff	D(9)=0,275	0.4297	-0.34312	[-0,874, 0,562]	0.366	1
isSocial(9)	0,810 +/- 0,250	Kolmogorov-Smirnoff	D(9)=0,300	0.3232	cingulate_cortex(9)	-0,499 +/- 0,122	Kolmogorov-Smirnoff	D(9)=0,171	0.9159	-0.56641	[-0,933, 0,378]	0.1118	1
isSocial(9)	0,810 +/- 0,250	Kolmogorov-Smirnoff	D(9)=0,300	0.3232	cingulate(9)	-0,587 +/- 0,137	Kolmogorov-Smirnoff	D(9)=0,161	0.9456	-0.6063	[-0,942, 0,334]	0.08348	1
isSocial(9)	0,810 +/- 0,250	Kolmogorov-Smirnoff	D(9)=0,300	0.3232	circuitry(9)	-0,239 +/- 0,065	Kolmogorov-Smirnoff	D(9)=0,240	0.5992	-0.09708	[-0,788, 0,701]	0.8038	1
isSocial(9)	0,810 +/- 0,250	Kolmogorov-Smirnoff	D(9)=0,300	0.3232	cognitive_control(9)	-0,247 +/- 0,144	Kolmogorov-Smirnoff	D(9)=0,195	0.8213	0.32049	[-0,577, 0,867]	0.4004	1
isSocial(9)	0,810 +/- 0,250	Kolmogorov-Smirnoff	D(9)=0,300	0.3232	cognitive(9)	-0,376 +/- 0,112	Kolmogorov-Smirnoff	D(9)=0,197	0.8132	-0.36755	[-0,882, 0,545]	0.3305	1
isSocial(9)	0,810 +/- 0,250	Kolmogorov-Smirnoff	D(9)=0,300	0.3232	comprehension(9)	0,248 +/- 0,100	Kolmogorov-Smirnoff	D(9)=0,239	0.6004	0.52641	[-0,418, 0,924]	0.1454	1
isSocial(9)	0,810 +/- 0,250	Kolmogorov-Smirnoff	D(9)=0,300	0.3232	concepts(9)	0,069 +/- 0,104	Kolmogorov-Smirnoff	D(9)=0,131	0.9919	-0.54049	[-0,927, 0,404]	0.133	1
isSocial(9)	0,810 +/- 0,250	Kolmogorov-Smirnoff	D(9)=0,300	0.3232	control(9)	-0,249 +/- 0,188	Kolmogorov-Smirnoff	D(9)=0,182	0.8767	0.68055	[-0,237, 0,956]	0.04363	1
isSocial(9)	0,810 +/- 0,250	Kolmogorov-Smirnoff	D(9)=0,300	0.3232	cortex_dlpfc(9)	-0,319 +/- 0,181	Kolmogorov-Smirnoff	D(9)=0,159	0.9503	0.33836	[-0,565, 0,873]	0.3731	1
isSocial(9)	0,810 +/- 0,250	Kolmogorov-Smirnoff	D(9)=0,300	0.3232	cortex_pfc(9)	-0,120 +/- 0,128	Kolmogorov-Smirnoff	D(9)=0,223	0.681	0.52477	[-0,419, 0,924]	0.1469	1
isSocial(9)	0,810 +/- 0,250	Kolmogorov-Smirnoff	D(9)=0,300	0.3232	decision_making(9)	-0,339 +/- 0,109	Kolmogorov-Smirnoff	D(9)=0,177	0.8964	-0.71547	[-0,963, 0,182]	0.03022	1
isSocial(9)	0,810 +/- 0,250	Kolmogorov-Smirnoff	D(9)=0,300	0.3232	dlpfc(9)	-0,330 +/- 0,181	Kolmogorov-Smirnoff	D(9)=0,135	0.9887	0.29292	[-0,594, 0,858]	0.4443	1
isSocial(9)	0,810 +/- 0,250	Kolmogorov-Smirnoff	D(9)=0,300	0.3232	dorsolateral_pfc(9)	-0,249 +/- 0,106	Kolmogorov-Smirnoff	D(9)=0,153	0.9633	0.02061	[-0,737, 0,756]	0.958	1
isSocial(9)	0,810 +/- 0,250	Kolmogorov-Smirnoff	D(9)=0,300	0.3232	dorsolateral_prefrontal(9)	-0,322 +/- 0,197	Kolmogorov-Smirnoff	D(9)=0,170	0.9191	0.29777	[-0,591, 0,860]	0.4364	1
isSocial(9)	0,810 +/- 0,250	Kolmogorov-Smirnoff	D(9)=0,300	0.3232	dorsolateral(9)	-0,323 +/- 0,210	Kolmogorov-Smirnoff	D(9)=0,183	0.8729	0.33956	[-0,564, 0,873]	0.3713	1
isSocial(9)	0,810 +/- 0,250	Kolmogorov-Smirnoff	D(9)=0,300	0.3232	dyslexia(9)	0,217 +/- 0,076	Kolmogorov-Smirnoff	D(9)=0,251	0.5401	0.02519	[-0,735, 0,758]	0.9487	1
isSocial(9)	0,810 +/- 0,250	Kolmogorov-Smirnoff	D(9)=0,300	0.3232	english(9)	0,253 +/- 0,103	Kolmogorov-Smirnoff	D(9)=0,186	0.8613	0.63889	[-0,294, 0,948]	0.06399	1
isSocial(9)	0,810 +/- 0,250	Kolmogorov-Smirnoff	D(9)=0,300	0.3232	error(9)	-0,230 +/- 0,122	Kolmogorov-Smirnoff	D(9)=0,232	0.6381	0.48997	[-0,451, 0,915]	0.1806	1
isSocial(9)	0,810 +/- 0,250	Kolmogorov-Smirnoff	D(9)=0,300	0.3232	executive(9)	-0,260 +/- 0,161	Kolmogorov-Smirnoff	D(9)=0,162	0.9427	0.16721	[-0,666, 0,815]	0.6672	1
isSocial(9)	0,810 +/- 0,250	Kolmogorov-Smirnoff	D(9)=0,300	0.3232	expressions(9)	0,161 +/- 0,097	Kolmogorov-Smirnoff	D(9)=0,207	0.7622	-0.59976	[-0,940, 0,342]	0.08778	1
isSocial(9)	0,810 +/- 0,250	Kolmogorov-Smirnoff	D(9)=0,300	0.3232	extrastriate(9)	0,431 +/- 0,076	Kolmogorov-Smirnoff	D(9)=0,231	0.6443	-0.712	[-0,962, 0,187]	0.03141	1
isSocial(9)	0,810 +/- 0,250	Kolmogorov-Smirnoff	D(9)=0,300	0.3232	face_ffa(9)	0,438 +/- 0,106	Kolmogorov-Smirnoff	D(9)=0,189	0.8496	-0.52537	[-0,924, 0,419]	0.1464	1
isSocial(9)	0,810 +/- 0,250	Kolmogorov-Smirnoff	D(9)=0,300	0.3232	face(9)	0,396 +/- 0,133	Kolmogorov-Smirnoff	D(9)=0,202	0.7878	-0.67031	[-0,954, 0,251]	0.04818	1
isSocial(9)	0,810 +/- 0,250	Kolmogorov-Smirnoff	D(9)=0,300	0.3232	facial(9)	0,210 +/- 0,106	Kolmogorov-Smirnoff	D(9)=0,171	0.9156	-0.59731	[-0,940, 0,344]	0.08943	1
isSocial(9)	0,810 +/- 0,250	Kolmogorov-Smirnoff	D(9)=0,300	0.3232	ffa(9)	0,426 +/- 0,103	Kolmogorov-Smirnoff	D(9)=0,202	0.7874	-0.51821	[-0,922, 0,425]	0.1529	1
isSocial(9)	0,810 +/- 0,250	Kolmogorov-Smirnoff	D(9)=0,300	0.3232	form(9)	0,344 +/- 0,083	Kolmogorov-Smirnoff	D(9)=0,270	0.4487	0.21306	[-0,641, 0,831]	0.582	1
isSocial(9)	0,810 +/- 0,250	Kolmogorov-Smirnoff	D(9)=0,300	0.3232	fronto_parietal(9)	-0,031 +/- 0,129	Kolmogorov-Smirnoff	D(9)=0,184	0.8684	0.38536	[-0,533, 0,887]	0.3057	1
isSocial(9)	0,810 +/- 0,250	Kolmogorov-Smirnoff	D(9)=0,300	0.3232	fronto(9)	-0,176 +/- 0,102	Kolmogorov-Smirnoff	D(9)=0,288	0.3707	0.01507	[-0,740, 0,753]	0.9693	1
isSocial(9)	0,810 +/- 0,250	Kolmogorov-Smirnoff	D(9)=0,300	0.3232	frontoparietal(9)	-0,077 +/- 0,122	Kolmogorov-Smirnoff	D(9)=0,206	0.7673	0.23823	[-0,627, 0,840]	0.5371	1
isSocial(9)	0,810 +/- 0,250	Kolmogorov-Smirnoff	D(9)=0,300	0.3232	frontotemporal(9)	-0,049 +/- 0,130	Kolmogorov-Smirnoff	D(9)=0,142	0.9811	-0.54591	[-0,928, 0,399]	0.1284	1
isSocial(9)	0,810 +/- 0,250	Kolmogorov-Smirnoff	D(9)=0,300	0.3232	fusiform_face(9)	0,425 +/- 0,104	Kolmogorov-Smirnoff	D(9)=0,211	0.7462	-0.51133	[-0,920, 0,432]	0.1594	1
isSocial(9)	0,810 +/- 0,250	Kolmogorov-Smirnoff	D(9)=0,300	0.3232	fusiform_gyrus(9)	0,424 +/- 0,130	Kolmogorov-Smirnoff	D(9)=0,203	0.7831	-0.69668	[-0,959, 0,212]	0.03704	1
isSocial(9)	0,810 +/- 0,250	Kolmogorov-Smirnoff	D(9)=0,300	0.3232	gyrus(9)	0,481 +/- 0,128	Kolmogorov-Smirnoff	D(9)=0,303	0.3129	0.70742	[-0,195, 0,961]	0.03303	1
isSocial(9)	0,810 +/- 0,250	Kolmogorov-Smirnoff	D(9)=0,300	0.3232	inferior_occipital(9)	0,447 +/- 0,069	Kolmogorov-Smirnoff	D(9)=0,161	0.9466	-0.23879	[-0,840, 0,626]	0.5361	1
isSocial(9)	0,810 +/- 0,250	Kolmogorov-Smirnoff	D(9)=0,300	0.3232	item(9)	0,023 +/- 0,118	Kolmogorov-Smirnoff	D(9)=0,183	0.8737	-0.65849	[-0,952, 0,268]	0.05379	1
isSocial(9)	0,810 +/- 0,250	Kolmogorov-Smirnoff	D(9)=0,300	0.3232	judgments(9)	-0,014 +/- 0,107	Kolmogorov-Smirnoff	D(9)=0,183	0.8729	-0.66309	[-0,953, 0,262]	0.05156	1
isSocial(9)	0,810 +/- 0,250	Kolmogorov-Smirnoff	D(9)=0,300	0.3232	language_network(9)	0,236 +/- 0,085	Kolmogorov-Smirnoff	D(9)=0,295	0.3452	0.52616	[-0,418, 0,924]	0.1456	1
isSocial(9)	0,810 +/- 0,250	Kolmogorov-Smirnoff	D(9)=0,300	0.3232	language(9)	0,369 +/- 0,153	Kolmogorov-Smirnoff	D(9)=0,255	0.5232	0.7215	[-0,171, 0,964]	0.02822	1
isSocial(9)	0,810 +/- 0,250	Kolmogorov-Smirnoff	D(9)=0,300	0.3232	languages(9)	0,285 +/- 0,093	Kolmogorov-Smirnoff	D(9)=0,124	0.9955	0.58372	[-0,359, 0,937]	0.09891	1
isSocial(9)	0,810 +/- 0,250	Kolmogorov-Smirnoff	D(9)=0,300	0.3232	lateral_frontal(9)	-0,086 +/- 0,127	Kolmogorov-Smirnoff	D(9)=0,203	0.7829	0.54575	[-0,399, 0,928]	0.1285	1
isSocial(9)	0,810 +/- 0,250	Kolmogorov-Smirnoff	D(9)=0,300	0.3232	lateral_parietal(9)	-0,156 +/- 0,086	Kolmogorov-Smirnoff	D(9)=0,147	0.9747	-0.67819	[-0,956, 0,240]	0.04465	1
isSocial(9)	0,810 +/- 0,250	Kolmogorov-Smirnoff	D(9)=0,300	0.3232	lateral_prefrontal(9)	-0,196 +/- 0,170	Kolmogorov-Smirnoff	D(9)=0,141	0.983	0.23863	[-0,627, 0,840]	0.5364	1
isSocial(9)	0,810 +/- 0,250	Kolmogorov-Smirnoff	D(9)=0,300	0.3232	lexical(9)	0,319 +/- 0,116	Kolmogorov-Smirnoff	D(9)=0,144	0.9782	0.62869	[-0,307, 0,946]	0.06974	1
isSocial(9)	0,810 +/- 0,250	Kolmogorov-Smirnoff	D(9)=0,300	0.3232	linguistic(9)	0,331 +/- 0,121	Kolmogorov-Smirnoff	D(9)=0,242	0.5867	0.72857	[-0,159, 0,965]	0.02599	1
isSocial(9)	0,810 +/- 0,250	Kolmogorov-Smirnoff	D(9)=0,300	0.3232	making(9)	-0,334 +/- 0,106	Kolmogorov-Smirnoff	D(9)=0,216	0.7207	-0.68963	[-0,958, 0,223]	0.03983	1
isSocial(9)	0,810 +/- 0,250	Kolmogorov-Smirnoff	D(9)=0,300	0.3232	meaning(9)	0,286 +/- 0,088	Kolmogorov-Smirnoff	D(9)=0,273	0.4355	0.59411	[-0,348, 0,939]	0.09161	1
isSocial(9)	0,810 +/- 0,250	Kolmogorov-Smirnoff	D(9)=0,300	0.3232	medial_frontal(9)	-0,341 +/- 0,088	Kolmogorov-Smirnoff	D(9)=0,137	0.9873	-0.48158	[-0,913, 0,458]	0.1893	1
isSocial(9)	0,810 +/- 0,250	Kolmogorov-Smirnoff	D(9)=0,300	0.3232	memory_retrieval(9)	-0,176 +/- 0,113	Kolmogorov-Smirnoff	D(9)=0,259	0.5035	-0.70965	[-0,962, 0,191]	0.03224	1
isSocial(9)	0,810 +/- 0,250	Kolmogorov-Smirnoff	D(9)=0,300	0.3232	mental(9)	-0,163 +/- 0,086	Kolmogorov-Smirnoff	D(9)=0,130	0.9927	-0.52853	[-0,924, 0,416]	0.1435	1
isSocial(9)	0,810 +/- 0,250	Kolmogorov-Smirnoff	D(9)=0,300	0.3232	middle_frontal(9)	-0,041 +/- 0,165	Kolmogorov-Smirnoff	D(9)=0,212	0.7411	0.6464	[-0,284, 0,950]	0.05995	1
isSocial(9)	0,810 +/- 0,250	Kolmogorov-Smirnoff	D(9)=0,300	0.3232	naming(9)	0,254 +/- 0,094	Kolmogorov-Smirnoff	D(9)=0,168	0.9251	0.56906	[-0,375, 0,934]	0.1098	1
isSocial(9)	0,810 +/- 0,250	Kolmogorov-Smirnoff	D(9)=0,300	0.3232	native(9)	0,353 +/- 0,099	Kolmogorov-Smirnoff	D(9)=0,150	0.9695	0.59699	[-0,345, 0,940]	0.08965	1
isSocial(9)	0,810 +/- 0,250	Kolmogorov-Smirnoff	D(9)=0,300	0.3232	network(9)	-0,106 +/- 0,121	Kolmogorov-Smirnoff	D(9)=0,247	0.5636	0.59188	[-0,350, 0,939]	0.09315	1
isSocial(9)	0,810 +/- 0,250	Kolmogorov-Smirnoff	D(9)=0,300	0.3232	networks(9)	-0,232 +/- 0,100	Kolmogorov-Smirnoff	D(9)=0,177	0.8965	0.42518	[-0,504, 0,898]	0.2539	1
isSocial(9)	0,810 +/- 0,250	Kolmogorov-Smirnoff	D(9)=0,300	0.3232	nouns(9)	0,118 +/- 0,094	Kolmogorov-Smirnoff	D(9)=0,129	0.9932	-0.45233	[-0,905, 0,482]	0.2215	1
isSocial(9)	0,810 +/- 0,250	Kolmogorov-Smirnoff	D(9)=0,300	0.3232	object(9)	0,346 +/- 0,096	Kolmogorov-Smirnoff	D(9)=0,181	0.8796	-0.63571	[-0,948, 0,298]	0.06575	1
isSocial(9)	0,810 +/- 0,250	Kolmogorov-Smirnoff	D(9)=0,300	0.3232	occipito_temporal(9)	0,394 +/- 0,089	Kolmogorov-Smirnoff	D(9)=0,186	0.8629	-0.68963	[-0,958, 0,223]	0.03984	1
isSocial(9)	0,810 +/- 0,250	Kolmogorov-Smirnoff	D(9)=0,300	0.3232	occipito(9)	0,412 +/- 0,083	Kolmogorov-Smirnoff	D(9)=0,217	0.7139	-0.68897	[-0,958, 0,224]	0.0401	1
isSocial(9)	0,810 +/- 0,250	Kolmogorov-Smirnoff	D(9)=0,300	0.3232	occipitotemporal_cortex(9)	0,315 +/- 0,079	Kolmogorov-Smirnoff	D(9)=0,134	0.9897	-0.64131	[-0,949, 0,291]	0.06267	1
isSocial(9)	0,810 +/- 0,250	Kolmogorov-Smirnoff	D(9)=0,300	0.3232	occipitotemporal(9)	0,416 +/- 0,074	Kolmogorov-Smirnoff	D(9)=0,225	0.6744	-0.43282	[-0,900, 0,498]	0.2446	1
isSocial(9)	0,810 +/- 0,250	Kolmogorov-Smirnoff	D(9)=0,300	0.3232	parietal_cortex(9)	-0,114 +/- 0,136	Kolmogorov-Smirnoff	D(9)=0,155	0.9596	0.3436	[-0,562, 0,874]	0.3653	1
isSocial(9)	0,810 +/- 0,250	Kolmogorov-Smirnoff	D(9)=0,300	0.3232	parietal_network(9)	-0,112 +/- 0,131	Kolmogorov-Smirnoff	D(9)=0,197	0.8117	0.26873	[-0,609, 0,851]	0.4844	1
isSocial(9)	0,810 +/- 0,250	Kolmogorov-Smirnoff	D(9)=0,300	0.3232	parietal(9)	-0,076 +/- 0,160	Kolmogorov-Smirnoff	D(9)=0,148	0.9731	0.43809	[-0,494, 0,902]	0.2382	1
isSocial(9)	0,810 +/- 0,250	Kolmogorov-Smirnoff	D(9)=0,300	0.3232	perceptual(9)	0,411 +/- 0,052	Kolmogorov-Smirnoff	D(9)=0,220	0.6971	-0.14679	[-0,807, 0,677]	0.7063	1
isSocial(9)	0,810 +/- 0,250	Kolmogorov-Smirnoff	D(9)=0,300	0.3232	performance(9)	-0,185 +/- 0,127	Kolmogorov-Smirnoff	D(9)=0,166	0.9312	0.23179	[-0,630, 0,838]	0.5484	1
isSocial(9)	0,810 +/- 0,250	Kolmogorov-Smirnoff	D(9)=0,300	0.3232	pfc(9)	-0,268 +/- 0,109	Kolmogorov-Smirnoff	D(9)=0,180	0.8851	0.00919	[-0,743, 0,751]	0.9813	1
isSocial(9)	0,810 +/- 0,250	Kolmogorov-Smirnoff	D(9)=0,300	0.3232	phonological(9)	0,317 +/- 0,126	Kolmogorov-Smirnoff	D(9)=0,129	0.9933	0.64997	[-0,280, 0,951]	0.05809	1
isSocial(9)	0,810 +/- 0,250	Kolmogorov-Smirnoff	D(9)=0,300	0.3232	posterior_middle(9)	0,271 +/- 0,081	Kolmogorov-Smirnoff	D(9)=0,270	0.4503	0.24675	[-0,622, 0,843]	0.5221	1
isSocial(9)	0,810 +/- 0,250	Kolmogorov-Smirnoff	D(9)=0,300	0.3232	posterior_temporal(9)	0,337 +/- 0,105	Kolmogorov-Smirnoff	D(9)=0,180	0.8869	0.65013	[-0,279, 0,951]	0.05801	1
isSocial(9)	0,810 +/- 0,250	Kolmogorov-Smirnoff	D(9)=0,300	0.3232	prefrontal_cortex(9)	-0,455 +/- 0,130	Kolmogorov-Smirnoff	D(9)=0,201	0.7915	-0.43028	[-0,899, 0,500]	0.2477	1
isSocial(9)	0,810 +/- 0,250	Kolmogorov-Smirnoff	D(9)=0,300	0.3232	prefrontal_cortices(9)	-0,164 +/- 0,114	Kolmogorov-Smirnoff	D(9)=0,170	0.9214	0.46898	[-0,469, 0,910]	0.2028	1
isSocial(9)	0,810 +/- 0,250	Kolmogorov-Smirnoff	D(9)=0,300	0.3232	prefrontal_parietal(9)	-0,133 +/- 0,157	Kolmogorov-Smirnoff	D(9)=0,206	0.7687	0.51547	[-0,428, 0,921]	0.1555	1
isSocial(9)	0,810 +/- 0,250	Kolmogorov-Smirnoff	D(9)=0,300	0.3232	prefrontal(9)	-0,468 +/- 0,149	Kolmogorov-Smirnoff	D(9)=0,244	0.5749	-0.33283	[-0,871, 0,569]	0.3815	1
isSocial(9)	0,810 +/- 0,250	Kolmogorov-Smirnoff	D(9)=0,300	0.3232	pseudowords(9)	0,333 +/- 0,100	Kolmogorov-Smirnoff	D(9)=0,220	0.6977	0.70245	[-0,203, 0,960]	0.03485	1
isSocial(9)	0,810 +/- 0,250	Kolmogorov-Smirnoff	D(9)=0,300	0.3232	reading(9)	0,352 +/- 0,091	Kolmogorov-Smirnoff	D(9)=0,202	0.7892	0.16566	[-0,667, 0,814]	0.6701	1
isSocial(9)	0,810 +/- 0,250	Kolmogorov-Smirnoff	D(9)=0,300	0.3232	relations(9)	0,066 +/- 0,077	Kolmogorov-Smirnoff	D(9)=0,196	0.8149	-0.65097	[-0,951, 0,278]	0.05758	1
isSocial(9)	0,810 +/- 0,250	Kolmogorov-Smirnoff	D(9)=0,300	0.3232	representations(9)	0,363 +/- 0,096	Kolmogorov-Smirnoff	D(9)=0,180	0.8834	0.31698	[-0,579, 0,866]	0.4059	1
isSocial(9)	0,810 +/- 0,250	Kolmogorov-Smirnoff	D(9)=0,300	0.3232	response_inhibition(9)	-0,173 +/- 0,137	Kolmogorov-Smirnoff	D(9)=0,193	0.8309	0.6828	[-0,233, 0,957]	0.04267	1
isSocial(9)	0,810 +/- 0,250	Kolmogorov-Smirnoff	D(9)=0,300	0.3232	selective(9)	0,418 +/- 0,081	Kolmogorov-Smirnoff	D(9)=0,126	0.9947	-0.5475	[-0,929, 0,397]	0.1271	1
isSocial(9)	0,810 +/- 0,250	Kolmogorov-Smirnoff	D(9)=0,300	0.3232	semantic(9)	0,169 +/- 0,132	Kolmogorov-Smirnoff	D(9)=0,169	0.9238	-0.45455	[-0,906, 0,480]	0.219	1
isSocial(9)	0,810 +/- 0,250	Kolmogorov-Smirnoff	D(9)=0,300	0.3232	semantics(9)	0,083 +/- 0,072	Kolmogorov-Smirnoff	D(9)=0,233	0.6351	-0.29369	[-0,859, 0,594]	0.443	1
isSocial(9)	0,810 +/- 0,250	Kolmogorov-Smirnoff	D(9)=0,300	0.3232	sentence(9)	0,209 +/- 0,101	Kolmogorov-Smirnoff	D(9)=0,208	0.7575	0.70673	[-0,196, 0,961]	0.03328	1
isSocial(9)	0,810 +/- 0,250	Kolmogorov-Smirnoff	D(9)=0,300	0.3232	sighted(9)	0,368 +/- 0,053	Kolmogorov-Smirnoff	D(9)=0,138	0.9862	-0.52369	[-0,923, 0,420]	0.1479	1
isSocial(9)	0,810 +/- 0,250	Kolmogorov-Smirnoff	D(9)=0,300	0.3232	task(9)	-0,069 +/- 0,159	Kolmogorov-Smirnoff	D(9)=0,159	0.9508	0.34563	[-0,560, 0,875]	0.3623	1
isSocial(9)	0,810 +/- 0,250	Kolmogorov-Smirnoff	D(9)=0,300	0.3232	temporal_cortex(9)	0,482 +/- 0,108	Kolmogorov-Smirnoff	D(9)=0,186	0.8628	-0.0379	[-0,763, 0,730]	0.9229	1
isSocial(9)	0,810 +/- 0,250	Kolmogorov-Smirnoff	D(9)=0,300	0.3232	temporal_gyrus(9)	0,448 +/- 0,148	Kolmogorov-Smirnoff	D(9)=0,123	0.9961	0.62199	[-0,315, 0,945]	0.07369	1
isSocial(9)	0,810 +/- 0,250	Kolmogorov-Smirnoff	D(9)=0,300	0.3232	temporal_lobes(9)	0,051 +/- 0,240	Kolmogorov-Smirnoff	D(9)=0,208	0.7585	-0.70657	[-0,961, 0,196]	0.03334	1
isSocial(9)	0,810 +/- 0,250	Kolmogorov-Smirnoff	D(9)=0,300	0.3232	temporal(9)	0,491 +/- 0,161	Kolmogorov-Smirnoff	D(9)=0,156	0.9579	-0.0333	[-0,761, 0,732]	0.9322	1
isSocial(9)	0,810 +/- 0,250	Kolmogorov-Smirnoff	D(9)=0,300	0.3232	verb(9)	0,215 +/- 0,113	Kolmogorov-Smirnoff	D(9)=0,200	0.798	0.69462	[-0,215, 0,959]	0.03784	1
isSocial(9)	0,810 +/- 0,250	Kolmogorov-Smirnoff	D(9)=0,300	0.3232	vision(9)	0,373 +/- 0,051	Kolmogorov-Smirnoff	D(9)=0,167	0.9308	-0.65691	[-0,952, 0,270]	0.05457	1
isSocial(9)	0,810 +/- 0,250	Kolmogorov-Smirnoff	D(9)=0,300	0.3232	visual_cortex(9)	0,479 +/- 0,115	Kolmogorov-Smirnoff	D(9)=0,196	0.817	-0.73142	[-0,965, 0,154]	0.02512	1
isSocial(9)	0,810 +/- 0,250	Kolmogorov-Smirnoff	D(9)=0,300	0.3232	visual_word(9)	0,289 +/- 0,089	Kolmogorov-Smirnoff	D(9)=0,148	0.9723	-0.53327	[-0,926, 0,411]	0.1393	1
isSocial(9)	0,810 +/- 0,250	Kolmogorov-Smirnoff	D(9)=0,300	0.3232	word_form(9)	0,309 +/- 0,090	Kolmogorov-Smirnoff	D(9)=0,177	0.8952	-0.49537	[-0,916, 0,446]	0.1751	1
isSocial(9)	0,810 +/- 0,250	Kolmogorov-Smirnoff	D(9)=0,300	0.3232	word(9)	0,304 +/- 0,110	Kolmogorov-Smirnoff	D(9)=0,224	0.6794	0.17173	[-0,663, 0,816]	0.6586	1
isSocial(9)	0,810 +/- 0,250	Kolmogorov-Smirnoff	D(9)=0,300	0.3232	words(9)	0,323 +/- 0,097	Kolmogorov-Smirnoff	D(9)=0,134	0.9894	0.0695	[-0,715, 0,776]	0.859	1
isSocial(9)	0,810 +/- 0,250	Kolmogorov-Smirnoff	D(9)=0,300	0.3232	working_memory(9)	-0,126 +/- 0,132	Kolmogorov-Smirnoff	D(9)=0,162	0.9442	0.20768	[-0,644, 0,829]	0.5918	1
isSocial(9)	0,810 +/- 0,250	Kolmogorov-Smirnoff	D(9)=0,300	0.3232	working(9)	-0,126 +/- 0,133	Kolmogorov-Smirnoff	D(9)=0,166	0.9323	0.1972	[-0,650, 0,826]	0.6111	1
isSocial(9)	0,810 +/- 0,250	Kolmogorov-Smirnoff	D(9)=0,300	0.3232	written(9)	0,253 +/- 0,074	Kolmogorov-Smirnoff	D(9)=0,152	0.9662	0.07866	[-0,710, 0,780]	0.8406	1
isTerrestrial(9)	0,408 +/- 0,340	Kolmogorov-Smirnoff	D(9)=0,305	0.3076	lateral_prefrontal(9)	-0,196 +/- 0,170	Kolmogorov-Smirnoff	D(9)=0,141	0.983	0.87285	[0,207, 0,986]	0.002127	0.01963
isTerrestrial(9)	0,408 +/- 0,340	Kolmogorov-Smirnoff	D(9)=0,305	0.3076	working_memory(9)	-0,126 +/- 0,132	Kolmogorov-Smirnoff	D(9)=0,162	0.9442	0.85951	[0,160, 0,984]	0.002975	0.02477
isTerrestrial(9)	0,408 +/- 0,340	Kolmogorov-Smirnoff	D(9)=0,305	0.3076	working(9)	-0,126 +/- 0,133	Kolmogorov-Smirnoff	D(9)=0,166	0.9323	0.85539	[0,147, 0,984]	0.003277	0.02477
isTerrestrial(9)	0,408 +/- 0,340	Kolmogorov-Smirnoff	D(9)=0,305	0.3076	prefrontal_parietal(9)	-0,133 +/- 0,157	Kolmogorov-Smirnoff	D(9)=0,206	0.7687	0.82512	[0,055, 0,980]	0.006178	0.03944
isTerrestrial(9)	0,408 +/- 0,340	Kolmogorov-Smirnoff	D(9)=0,305	0.3076	dorsolateral_prefrontal(9)	-0,322 +/- 0,197	Kolmogorov-Smirnoff	D(9)=0,170	0.9191	0.81912	[0,039, 0,979]	0.00691	0.04431
isTerrestrial(9)	0,408 +/- 0,340	Kolmogorov-Smirnoff	D(9)=0,305	0.3076	dorsolateral(9)	-0,323 +/- 0,210	Kolmogorov-Smirnoff	D(9)=0,183	0.8729	0.82023	[0,042, 0,979]	0.00677	0.04431
isTerrestrial(9)	0,408 +/- 0,340	Kolmogorov-Smirnoff	D(9)=0,305	0.3076	executive(9)	-0,260 +/- 0,161	Kolmogorov-Smirnoff	D(9)=0,162	0.9427	0.81963	[0,040, 0,979]	0.006846	0.04431
isTerrestrial(9)	0,408 +/- 0,340	Kolmogorov-Smirnoff	D(9)=0,305	0.3076	cortex_dlpfc(9)	-0,319 +/- 0,181	Kolmogorov-Smirnoff	D(9)=0,159	0.9503	0.80581	[0,004, 0,977]	0.008737	0.04977
isTerrestrial(9)	0,408 +/- 0,340	Kolmogorov-Smirnoff	D(9)=0,305	0.3076	anterior_prefrontal(9)	-0,031 +/- 0,115	Kolmogorov-Smirnoff	D(9)=0,187	0.8551	0.79909	[-0,013, 0,976]	0.009772	0.05591
isTerrestrial(9)	0,408 +/- 0,340	Kolmogorov-Smirnoff	D(9)=0,305	0.3076	cortex_pfc(9)	-0,120 +/- 0,128	Kolmogorov-Smirnoff	D(9)=0,223	0.681	0.8011	[-0,008, 0,976]	0.009455	0.05591
isTerrestrial(9)	0,408 +/- 0,340	Kolmogorov-Smirnoff	D(9)=0,305	0.3076	dlpfc(9)	-0,330 +/- 0,181	Kolmogorov-Smirnoff	D(9)=0,135	0.9887	0.79948	[-0,012, 0,976]	0.00971	0.05591
isTerrestrial(9)	0,408 +/- 0,340	Kolmogorov-Smirnoff	D(9)=0,305	0.3076	parietal_network(9)	-0,112 +/- 0,131	Kolmogorov-Smirnoff	D(9)=0,197	0.8117	0.79432	[-0,024, 0,975]	0.01056	0.05591
isTerrestrial(9)	0,408 +/- 0,340	Kolmogorov-Smirnoff	D(9)=0,305	0.3076	cognitive_control(9)	-0,247 +/- 0,144	Kolmogorov-Smirnoff	D(9)=0,195	0.8213	0.78808	[-0,039, 0,974]	0.01164	0.0628
isTerrestrial(9)	0,408 +/- 0,340	Kolmogorov-Smirnoff	D(9)=0,305	0.3076	fronto_parietal(9)	-0,031 +/- 0,129	Kolmogorov-Smirnoff	D(9)=0,184	0.8684	0.78799	[-0,039, 0,974]	0.01166	0.0628
isTerrestrial(9)	0,408 +/- 0,340	Kolmogorov-Smirnoff	D(9)=0,305	0.3076	form(9)	0,344 +/- 0,083	Kolmogorov-Smirnoff	D(9)=0,270	0.4487	0.77746	[-0,063, 0,973]	0.01366	0.07055
isTerrestrial(9)	0,408 +/- 0,340	Kolmogorov-Smirnoff	D(9)=0,305	0.3076	lateral_frontal(9)	-0,086 +/- 0,127	Kolmogorov-Smirnoff	D(9)=0,203	0.7829	0.77928	[-0,059, 0,973]	0.0133	0.07055
isTerrestrial(9)	0,408 +/- 0,340	Kolmogorov-Smirnoff	D(9)=0,305	0.3076	task(9)	-0,069 +/- 0,159	Kolmogorov-Smirnoff	D(9)=0,159	0.9508	0.7772	[-0,063, 0,973]	0.01372	0.07055
isTerrestrial(9)	0,408 +/- 0,340	Kolmogorov-Smirnoff	D(9)=0,305	0.3076	frontoparietal(9)	-0,077 +/- 0,122	Kolmogorov-Smirnoff	D(9)=0,206	0.7673	0.76728	[-0,084, 0,971]	0.01581	0.07925
isTerrestrial(9)	0,408 +/- 0,340	Kolmogorov-Smirnoff	D(9)=0,305	0.3076	middle_frontal(9)	-0,041 +/- 0,165	Kolmogorov-Smirnoff	D(9)=0,212	0.7411	0.7699	[-0,079, 0,972]	0.01524	0.07925
isTerrestrial(9)	0,408 +/- 0,340	Kolmogorov-Smirnoff	D(9)=0,305	0.3076	performance(9)	-0,185 +/- 0,127	Kolmogorov-Smirnoff	D(9)=0,166	0.9312	0.76762	[-0,084, 0,971]	0.01573	0.07925
isTerrestrial(9)	0,408 +/- 0,340	Kolmogorov-Smirnoff	D(9)=0,305	0.3076	pfc(9)	-0,268 +/- 0,109	Kolmogorov-Smirnoff	D(9)=0,180	0.8851	0.76918	[-0,080, 0,971]	0.01539	0.07925
isTerrestrial(9)	0,408 +/- 0,340	Kolmogorov-Smirnoff	D(9)=0,305	0.3076	prefrontal_cortices(9)	-0,164 +/- 0,114	Kolmogorov-Smirnoff	D(9)=0,170	0.9214	0.76029	[-0,099, 0,970]	0.0174	0.07925
isTerrestrial(9)	0,408 +/- 0,340	Kolmogorov-Smirnoff	D(9)=0,305	0.3076	parietal(9)	-0,076 +/- 0,160	Kolmogorov-Smirnoff	D(9)=0,148	0.9731	0.75017	[-0,119, 0,968]	0.0199	0.08902
isTerrestrial(9)	0,408 +/- 0,340	Kolmogorov-Smirnoff	D(9)=0,305	0.3076	dorsolateral_pfc(9)	-0,249 +/- 0,106	Kolmogorov-Smirnoff	D(9)=0,153	0.9633	0.74693	[-0,125, 0,968]	0.02074	0.1
isTerrestrial(9)	0,408 +/- 0,340	Kolmogorov-Smirnoff	D(9)=0,305	0.3076	acc(9)	-0,387 +/- 0,106	Kolmogorov-Smirnoff	D(9)=0,217	0.7131	-0.11371	[-0,794, 0,693]	0.7708	1
isTerrestrial(9)	0,408 +/- 0,340	Kolmogorov-Smirnoff	D(9)=0,305	0.3076	acoustic(9)	0,349 +/- 0,211	Kolmogorov-Smirnoff	D(9)=0,262	0.4867	-0.0614	[-0,773, 0,719]	0.8753	1
isTerrestrial(9)	0,408 +/- 0,340	Kolmogorov-Smirnoff	D(9)=0,305	0.3076	amygdala(9)	-0,312 +/- 0,267	Kolmogorov-Smirnoff	D(9)=0,145	0.978	-0.58002	[-0,936, 0,363]	0.1016	1
isTerrestrial(9)	0,408 +/- 0,340	Kolmogorov-Smirnoff	D(9)=0,305	0.3076	angular_gyrus(9)	-0,036 +/- 0,078	Kolmogorov-Smirnoff	D(9)=0,186	0.8592	-0.06851	[-0,776, 0,715]	0.861	1
isTerrestrial(9)	0,408 +/- 0,340	Kolmogorov-Smirnoff	D(9)=0,305	0.3076	angular(9)	-0,017 +/- 0,074	Kolmogorov-Smirnoff	D(9)=0,201	0.7937	-0.06441	[-0,774, 0,717]	0.8692	1
isTerrestrial(9)	0,408 +/- 0,340	Kolmogorov-Smirnoff	D(9)=0,305	0.3076	anterior_temporal(9)	0,081 +/- 0,234	Kolmogorov-Smirnoff	D(9)=0,172	0.9149	-0.43054	[-0,900, 0,499]	0.2473	1
isTerrestrial(9)	0,408 +/- 0,340	Kolmogorov-Smirnoff	D(9)=0,305	0.3076	aphasia(9)	0,162 +/- 0,093	Kolmogorov-Smirnoff	D(9)=0,212	0.7403	0.40476	[-0,519, 0,892]	0.2799	1
isTerrestrial(9)	0,408 +/- 0,340	Kolmogorov-Smirnoff	D(9)=0,305	0.3076	articulatory(9)	0,247 +/- 0,141	Kolmogorov-Smirnoff	D(9)=0,220	0.6984	0.22248	[-0,636, 0,835]	0.5651	1
isTerrestrial(9)	0,408 +/- 0,340	Kolmogorov-Smirnoff	D(9)=0,305	0.3076	auditory_cortex(9)	0,475 +/- 0,230	Kolmogorov-Smirnoff	D(9)=0,272	0.4398	-0.09155	[-0,785, 0,704]	0.8148	1
isTerrestrial(9)	0,408 +/- 0,340	Kolmogorov-Smirnoff	D(9)=0,305	0.3076	auditory(9)	0,553 +/- 0,271	Kolmogorov-Smirnoff	D(9)=0,217	0.7144	0.04491	[-0,726, 0,766]	0.9087	1
isTerrestrial(9)	0,408 +/- 0,340	Kolmogorov-Smirnoff	D(9)=0,305	0.3076	broca(9)	0,190 +/- 0,135	Kolmogorov-Smirnoff	D(9)=0,204	0.777	0.44637	[-0,487, 0,904]	0.2284	1
isTerrestrial(9)	0,408 +/- 0,340	Kolmogorov-Smirnoff	D(9)=0,305	0.3076	button(9)	0,123 +/- 0,120	Kolmogorov-Smirnoff	D(9)=0,171	0.9166	0.32724	[-0,572, 0,869]	0.39	1
isTerrestrial(9)	0,408 +/- 0,340	Kolmogorov-Smirnoff	D(9)=0,305	0.3076	category(9)	0,312 +/- 0,128	Kolmogorov-Smirnoff	D(9)=0,258	0.5083	-0.18317	[-0,821, 0,657]	0.6371	1
isTerrestrial(9)	0,408 +/- 0,340	Kolmogorov-Smirnoff	D(9)=0,305	0.3076	choose(9)	-0,198 +/- 0,066	Kolmogorov-Smirnoff	D(9)=0,275	0.4297	0.34892	[-0,558, 0,876]	0.3574	1
isTerrestrial(9)	0,408 +/- 0,340	Kolmogorov-Smirnoff	D(9)=0,305	0.3076	cingulate_cortex(9)	-0,499 +/- 0,122	Kolmogorov-Smirnoff	D(9)=0,171	0.9159	-0.51047	[-0,920, 0,432]	0.1603	1
isTerrestrial(9)	0,408 +/- 0,340	Kolmogorov-Smirnoff	D(9)=0,305	0.3076	cingulate(9)	-0,587 +/- 0,137	Kolmogorov-Smirnoff	D(9)=0,161	0.9456	-0.48919	[-0,915, 0,451]	0.1814	1
isTerrestrial(9)	0,408 +/- 0,340	Kolmogorov-Smirnoff	D(9)=0,305	0.3076	circuitry(9)	-0,239 +/- 0,065	Kolmogorov-Smirnoff	D(9)=0,240	0.5992	-0.1591	[-0,812, 0,670]	0.6826	1
isTerrestrial(9)	0,408 +/- 0,340	Kolmogorov-Smirnoff	D(9)=0,305	0.3076	cognitive(9)	-0,376 +/- 0,112	Kolmogorov-Smirnoff	D(9)=0,197	0.8132	0.51267	[-0,430, 0,921]	0.1582	1
isTerrestrial(9)	0,408 +/- 0,340	Kolmogorov-Smirnoff	D(9)=0,305	0.3076	comprehension(9)	0,248 +/- 0,100	Kolmogorov-Smirnoff	D(9)=0,239	0.6004	0.16422	[-0,667, 0,814]	0.6729	1
isTerrestrial(9)	0,408 +/- 0,340	Kolmogorov-Smirnoff	D(9)=0,305	0.3076	concepts(9)	0,069 +/- 0,104	Kolmogorov-Smirnoff	D(9)=0,131	0.9919	0.32594	[-0,573, 0,869]	0.392	1
isTerrestrial(9)	0,408 +/- 0,340	Kolmogorov-Smirnoff	D(9)=0,305	0.3076	conditions(9)	0,168 +/- 0,161	Kolmogorov-Smirnoff	D(9)=0,213	0.7361	0.28798	[-0,597, 0,857]	0.4524	1
isTerrestrial(9)	0,408 +/- 0,340	Kolmogorov-Smirnoff	D(9)=0,305	0.3076	contralateral(9)	0,217 +/- 0,271	Kolmogorov-Smirnoff	D(9)=0,168	0.9279	0.24058	[-0,625, 0,841]	0.5329	1
isTerrestrial(9)	0,408 +/- 0,340	Kolmogorov-Smirnoff	D(9)=0,305	0.3076	control(9)	-0,249 +/- 0,188	Kolmogorov-Smirnoff	D(9)=0,182	0.8767	0.59652	[-0,345, 0,940]	0.08996	1
isTerrestrial(9)	0,408 +/- 0,340	Kolmogorov-Smirnoff	D(9)=0,305	0.3076	cortical(9)	0,275 +/- 0,257	Kolmogorov-Smirnoff	D(9)=0,249	0.5495	0.31872	[-0,578, 0,867]	0.4032	1
isTerrestrial(9)	0,408 +/- 0,340	Kolmogorov-Smirnoff	D(9)=0,305	0.3076	cortices(9)	0,130 +/- 0,219	Kolmogorov-Smirnoff	D(9)=0,212	0.7379	0.3833	[-0,534, 0,886]	0.3085	1
isTerrestrial(9)	0,408 +/- 0,340	Kolmogorov-Smirnoff	D(9)=0,305	0.3076	decision_making(9)	-0,339 +/- 0,109	Kolmogorov-Smirnoff	D(9)=0,177	0.8964	0.00333	[-0,745, 0,748]	0.9932	1
isTerrestrial(9)	0,408 +/- 0,340	Kolmogorov-Smirnoff	D(9)=0,305	0.3076	dyslexia(9)	0,217 +/- 0,076	Kolmogorov-Smirnoff	D(9)=0,251	0.5401	0.28221	[-0,601, 0,855]	0.4619	1
isTerrestrial(9)	0,408 +/- 0,340	Kolmogorov-Smirnoff	D(9)=0,305	0.3076	early_visual(9)	0,421 +/- 0,100	Kolmogorov-Smirnoff	D(9)=0,196	0.8179	-0.3718	[-0,883, 0,542]	0.3245	1
isTerrestrial(9)	0,408 +/- 0,340	Kolmogorov-Smirnoff	D(9)=0,305	0.3076	emotional(9)	-0,181 +/- 0,163	Kolmogorov-Smirnoff	D(9)=0,181	0.882	-0.60184	[-0,941, 0,339]	0.0864	1
isTerrestrial(9)	0,408 +/- 0,340	Kolmogorov-Smirnoff	D(9)=0,305	0.3076	emotionally(9)	0,007 +/- 0,175	Kolmogorov-Smirnoff	D(9)=0,140	0.9835	-0.61566	[-0,944, 0,323]	0.07755	1
isTerrestrial(9)	0,408 +/- 0,340	Kolmogorov-Smirnoff	D(9)=0,305	0.3076	english(9)	0,253 +/- 0,103	Kolmogorov-Smirnoff	D(9)=0,186	0.8613	0.71283	[-0,186, 0,962]	0.03113	1
isTerrestrial(9)	0,408 +/- 0,340	Kolmogorov-Smirnoff	D(9)=0,305	0.3076	episodic_memory(9)	-0,163 +/- 0,216	Kolmogorov-Smirnoff	D(9)=0,200	0.7997	-0.23838	[-0,840, 0,627]	0.5368	1
isTerrestrial(9)	0,408 +/- 0,340	Kolmogorov-Smirnoff	D(9)=0,305	0.3076	episodic(9)	-0,155 +/- 0,212	Kolmogorov-Smirnoff	D(9)=0,225	0.671	-0.22736	[-0,836, 0,633]	0.5563	1
isTerrestrial(9)	0,408 +/- 0,340	Kolmogorov-Smirnoff	D(9)=0,305	0.3076	error(9)	-0,230 +/- 0,122	Kolmogorov-Smirnoff	D(9)=0,232	0.6381	0.32581	[-0,573, 0,869]	0.3922	1
isTerrestrial(9)	0,408 +/- 0,340	Kolmogorov-Smirnoff	D(9)=0,305	0.3076	expressions(9)	0,161 +/- 0,097	Kolmogorov-Smirnoff	D(9)=0,207	0.7622	-0.5994	[-0,940, 0,342]	0.08802	1
isTerrestrial(9)	0,408 +/- 0,340	Kolmogorov-Smirnoff	D(9)=0,305	0.3076	extrastriate(9)	0,431 +/- 0,076	Kolmogorov-Smirnoff	D(9)=0,231	0.6443	0.0557	[-0,721, 0,771]	0.8868	1
isTerrestrial(9)	0,408 +/- 0,340	Kolmogorov-Smirnoff	D(9)=0,305	0.3076	face_ffa(9)	0,438 +/- 0,106	Kolmogorov-Smirnoff	D(9)=0,189	0.8496	0.0433	[-0,727, 0,765]	0.9119	1
isTerrestrial(9)	0,408 +/- 0,340	Kolmogorov-Smirnoff	D(9)=0,305	0.3076	face_recognition(9)	0,218 +/- 0,141	Kolmogorov-Smirnoff	D(9)=0,240	0.5977	-0.22705	[-0,836, 0,633]	0.5569	1
isTerrestrial(9)	0,408 +/- 0,340	Kolmogorov-Smirnoff	D(9)=0,305	0.3076	face(9)	0,396 +/- 0,133	Kolmogorov-Smirnoff	D(9)=0,202	0.7878	-0.11449	[-0,794, 0,693]	0.7693	1
isTerrestrial(9)	0,408 +/- 0,340	Kolmogorov-Smirnoff	D(9)=0,305	0.3076	faces(9)	0,307 +/- 0,179	Kolmogorov-Smirnoff	D(9)=0,243	0.5799	-0.25574	[-0,846, 0,617]	0.5066	1
isTerrestrial(9)	0,408 +/- 0,340	Kolmogorov-Smirnoff	D(9)=0,305	0.3076	facial(9)	0,210 +/- 0,106	Kolmogorov-Smirnoff	D(9)=0,171	0.9156	-0.558	[-0,931, 0,387]	0.1185	1
isTerrestrial(9)	0,408 +/- 0,340	Kolmogorov-Smirnoff	D(9)=0,305	0.3076	feedback(9)	0,066 +/- 0,215	Kolmogorov-Smirnoff	D(9)=0,141	0.9828	0.24607	[-0,622, 0,843]	0.5233	1
isTerrestrial(9)	0,408 +/- 0,340	Kolmogorov-Smirnoff	D(9)=0,305	0.3076	ffa(9)	0,426 +/- 0,103	Kolmogorov-Smirnoff	D(9)=0,202	0.7874	0.0634	[-0,718, 0,774]	0.8713	1
isTerrestrial(9)	0,408 +/- 0,340	Kolmogorov-Smirnoff	D(9)=0,305	0.3076	finger_tapping(9)	0,207 +/- 0,261	Kolmogorov-Smirnoff	D(9)=0,250	0.5486	0.3097	[-0,584, 0,864]	0.4174	1
isTerrestrial(9)	0,408 +/- 0,340	Kolmogorov-Smirnoff	D(9)=0,305	0.3076	finger(9)	0,260 +/- 0,300	Kolmogorov-Smirnoff	D(9)=0,249	0.5507	0.33535	[-0,567, 0,872]	0.3777	1
isTerrestrial(9)	0,408 +/- 0,340	Kolmogorov-Smirnoff	D(9)=0,305	0.3076	force(9)	0,143 +/- 0,210	Kolmogorov-Smirnoff	D(9)=0,241	0.5938	0.31653	[-0,579, 0,866]	0.4066	1
isTerrestrial(9)	0,408 +/- 0,340	Kolmogorov-Smirnoff	D(9)=0,305	0.3076	frontal_gyrus(9)	0,097 +/- 0,153	Kolmogorov-Smirnoff	D(9)=0,121	0.9967	0.63186	[-0,303, 0,947]	0.06792	1
isTerrestrial(9)	0,408 +/- 0,340	Kolmogorov-Smirnoff	D(9)=0,305	0.3076	fronto(9)	-0,176 +/- 0,102	Kolmogorov-Smirnoff	D(9)=0,288	0.3707	0.7275	[-0,161, 0,965]	0.02632	1
isTerrestrial(9)	0,408 +/- 0,340	Kolmogorov-Smirnoff	D(9)=0,305	0.3076	frontotemporal(9)	-0,049 +/- 0,130	Kolmogorov-Smirnoff	D(9)=0,142	0.9811	-0.42725	[-0,899, 0,502]	0.2514	1
isTerrestrial(9)	0,408 +/- 0,340	Kolmogorov-Smirnoff	D(9)=0,305	0.3076	fusiform_face(9)	0,425 +/- 0,104	Kolmogorov-Smirnoff	D(9)=0,211	0.7462	0.10399	[-0,698, 0,790]	0.7901	1
isTerrestrial(9)	0,408 +/- 0,340	Kolmogorov-Smirnoff	D(9)=0,305	0.3076	fusiform_gyrus(9)	0,424 +/- 0,130	Kolmogorov-Smirnoff	D(9)=0,203	0.7831	-0.02944	[-0,759, 0,733]	0.9401	1
isTerrestrial(9)	0,408 +/- 0,340	Kolmogorov-Smirnoff	D(9)=0,305	0.3076	fusiform(9)	0,435 +/- 0,160	Kolmogorov-Smirnoff	D(9)=0,224	0.6761	-0.06739	[-0,775, 0,716]	0.8632	1
isTerrestrial(9)	0,408 +/- 0,340	Kolmogorov-Smirnoff	D(9)=0,305	0.3076	gyrus(9)	0,481 +/- 0,128	Kolmogorov-Smirnoff	D(9)=0,303	0.3129	0.13779	[-0,681, 0,804]	0.7237	1
isTerrestrial(9)	0,408 +/- 0,340	Kolmogorov-Smirnoff	D(9)=0,305	0.3076	hand(9)	0,186 +/- 0,240	Kolmogorov-Smirnoff	D(9)=0,260	0.5002	0.3454	[-0,560, 0,875]	0.3626	1
isTerrestrial(9)	0,408 +/- 0,340	Kolmogorov-Smirnoff	D(9)=0,305	0.3076	heschl_gyrus(9)	0,423 +/- 0,221	Kolmogorov-Smirnoff	D(9)=0,261	0.493	-0.05986	[-0,772, 0,719]	0.8784	1
isTerrestrial(9)	0,408 +/- 0,340	Kolmogorov-Smirnoff	D(9)=0,305	0.3076	heschl(9)	0,422 +/- 0,223	Kolmogorov-Smirnoff	D(9)=0,263	0.4815	-0.05505	[-0,770, 0,722]	0.8881	1
isTerrestrial(9)	0,408 +/- 0,340	Kolmogorov-Smirnoff	D(9)=0,305	0.3076	hippocampal(9)	-0,208 +/- 0,274	Kolmogorov-Smirnoff	D(9)=0,258	0.508	-0.38867	[-0,888, 0,531]	0.3012	1
isTerrestrial(9)	0,408 +/- 0,340	Kolmogorov-Smirnoff	D(9)=0,305	0.3076	hippocampus(9)	-0,312 +/- 0,325	Kolmogorov-Smirnoff	D(9)=0,191	0.8407	-0.48779	[-0,914, 0,453]	0.1828	1
isTerrestrial(9)	0,408 +/- 0,340	Kolmogorov-Smirnoff	D(9)=0,305	0.3076	hz(9)	0,188 +/- 0,204	Kolmogorov-Smirnoff	D(9)=0,225	0.6757	0.0727	[-0,713, 0,778]	0.8525	1
isTerrestrial(9)	0,408 +/- 0,340	Kolmogorov-Smirnoff	D(9)=0,305	0.3076	index_finger(9)	0,281 +/- 0,263	Kolmogorov-Smirnoff	D(9)=0,240	0.5969	0.26255	[-0,613, 0,848]	0.4949	1
isTerrestrial(9)	0,408 +/- 0,340	Kolmogorov-Smirnoff	D(9)=0,305	0.3076	index(9)	0,006 +/- 0,168	Kolmogorov-Smirnoff	D(9)=0,159	0.9504	0.19965	[-0,648, 0,827]	0.6065	1
isTerrestrial(9)	0,408 +/- 0,340	Kolmogorov-Smirnoff	D(9)=0,305	0.3076	inferior_frontal(9)	0,207 +/- 0,148	Kolmogorov-Smirnoff	D(9)=0,149	0.9714	0.57508	[-0,369, 0,935]	0.1052	1
isTerrestrial(9)	0,408 +/- 0,340	Kolmogorov-Smirnoff	D(9)=0,305	0.3076	inferior_occipital(9)	0,447 +/- 0,069	Kolmogorov-Smirnoff	D(9)=0,161	0.9466	0.28253	[-0,601, 0,855]	0.4614	1
isTerrestrial(9)	0,408 +/- 0,340	Kolmogorov-Smirnoff	D(9)=0,305	0.3076	inferior_temporal(9)	0,285 +/- 0,175	Kolmogorov-Smirnoff	D(9)=0,115	0.9984	-0.11177	[-0,793, 0,694]	0.7747	1
isTerrestrial(9)	0,408 +/- 0,340	Kolmogorov-Smirnoff	D(9)=0,305	0.3076	inferior(9)	0,238 +/- 0,170	Kolmogorov-Smirnoff	D(9)=0,197	0.8139	0.68336	[-0,232, 0,957]	0.04243	1
isTerrestrial(9)	0,408 +/- 0,340	Kolmogorov-Smirnoff	D(9)=0,305	0.3076	ipsilateral(9)	0,142 +/- 0,267	Kolmogorov-Smirnoff	D(9)=0,167	0.9293	0.22133	[-0,636, 0,834]	0.5671	1
isTerrestrial(9)	0,408 +/- 0,340	Kolmogorov-Smirnoff	D(9)=0,305	0.3076	item(9)	0,023 +/- 0,118	Kolmogorov-Smirnoff	D(9)=0,183	0.8737	0.34085	[-0,563, 0,874]	0.3694	1
isTerrestrial(9)	0,408 +/- 0,340	Kolmogorov-Smirnoff	D(9)=0,305	0.3076	items(9)	-0,019 +/- 0,149	Kolmogorov-Smirnoff	D(9)=0,192	0.8355	0.13172	[-0,684, 0,801]	0.7355	1
isTerrestrial(9)	0,408 +/- 0,340	Kolmogorov-Smirnoff	D(9)=0,305	0.3076	judgments(9)	-0,014 +/- 0,107	Kolmogorov-Smirnoff	D(9)=0,183	0.8729	0.28105	[-0,601, 0,855]	0.4638	1
isTerrestrial(9)	0,408 +/- 0,340	Kolmogorov-Smirnoff	D(9)=0,305	0.3076	language_network(9)	0,236 +/- 0,085	Kolmogorov-Smirnoff	D(9)=0,295	0.3452	0.32046	[-0,577, 0,867]	0.4005	1
isTerrestrial(9)	0,408 +/- 0,340	Kolmogorov-Smirnoff	D(9)=0,305	0.3076	language(9)	0,369 +/- 0,153	Kolmogorov-Smirnoff	D(9)=0,255	0.5232	0.35541	[-0,554, 0,878]	0.3479	1
isTerrestrial(9)	0,408 +/- 0,340	Kolmogorov-Smirnoff	D(9)=0,305	0.3076	languages(9)	0,285 +/- 0,093	Kolmogorov-Smirnoff	D(9)=0,124	0.9955	0.54454	[-0,400, 0,928]	0.1295	1
isTerrestrial(9)	0,408 +/- 0,340	Kolmogorov-Smirnoff	D(9)=0,305	0.3076	lateral_occipital(9)	0,329 +/- 0,127	Kolmogorov-Smirnoff	D(9)=0,160	0.9473	-0.13749	[-0,803, 0,681]	0.7243	1
isTerrestrial(9)	0,408 +/- 0,340	Kolmogorov-Smirnoff	D(9)=0,305	0.3076	lateral_parietal(9)	-0,156 +/- 0,086	Kolmogorov-Smirnoff	D(9)=0,147	0.9747	-0.00093	[-0,747, 0,746]	0.9981	1
isTerrestrial(9)	0,408 +/- 0,340	Kolmogorov-Smirnoff	D(9)=0,305	0.3076	lexical(9)	0,319 +/- 0,116	Kolmogorov-Smirnoff	D(9)=0,144	0.9782	0.55491	[-0,390, 0,931]	0.1209	1
isTerrestrial(9)	0,408 +/- 0,340	Kolmogorov-Smirnoff	D(9)=0,305	0.3076	lingual(9)	0,149 +/- 0,199	Kolmogorov-Smirnoff	D(9)=0,193	0.8322	-0.39513	[-0,890, 0,526]	0.2926	1
isTerrestrial(9)	0,408 +/- 0,340	Kolmogorov-Smirnoff	D(9)=0,305	0.3076	linguistic(9)	0,331 +/- 0,121	Kolmogorov-Smirnoff	D(9)=0,242	0.5867	0.26152	[-0,613, 0,848]	0.4967	1
isTerrestrial(9)	0,408 +/- 0,340	Kolmogorov-Smirnoff	D(9)=0,305	0.3076	listening(9)	0,392 +/- 0,227	Kolmogorov-Smirnoff	D(9)=0,277	0.4192	-0.05628	[-0,771, 0,721]	0.8856	1
isTerrestrial(9)	0,408 +/- 0,340	Kolmogorov-Smirnoff	D(9)=0,305	0.3076	lobe_mtl(9)	-0,138 +/- 0,221	Kolmogorov-Smirnoff	D(9)=0,252	0.5368	-0.35777	[-0,879, 0,552]	0.3445	1
isTerrestrial(9)	0,408 +/- 0,340	Kolmogorov-Smirnoff	D(9)=0,305	0.3076	lobes(9)	0,042 +/- 0,220	Kolmogorov-Smirnoff	D(9)=0,150	0.9699	-0.32445	[-0,869, 0,574]	0.3943	1
isTerrestrial(9)	0,408 +/- 0,340	Kolmogorov-Smirnoff	D(9)=0,305	0.3076	m1(9)	0,214 +/- 0,254	Kolmogorov-Smirnoff	D(9)=0,213	0.7362	0.24965	[-0,620, 0,844]	0.5171	1
isTerrestrial(9)	0,408 +/- 0,340	Kolmogorov-Smirnoff	D(9)=0,305	0.3076	making(9)	-0,334 +/- 0,106	Kolmogorov-Smirnoff	D(9)=0,216	0.7207	0.05097	[-0,724, 0,769]	0.8964	1
isTerrestrial(9)	0,408 +/- 0,340	Kolmogorov-Smirnoff	D(9)=0,305	0.3076	meaning(9)	0,286 +/- 0,088	Kolmogorov-Smirnoff	D(9)=0,273	0.4355	0.33687	[-0,566, 0,872]	0.3754	1
isTerrestrial(9)	0,408 +/- 0,340	Kolmogorov-Smirnoff	D(9)=0,305	0.3076	medial_frontal(9)	-0,341 +/- 0,088	Kolmogorov-Smirnoff	D(9)=0,137	0.9873	0.18202	[-0,658, 0,820]	0.6393	1
isTerrestrial(9)	0,408 +/- 0,340	Kolmogorov-Smirnoff	D(9)=0,305	0.3076	medial_temporal(9)	-0,137 +/- 0,278	Kolmogorov-Smirnoff	D(9)=0,236	0.6177	-0.36449	[-0,881, 0,548]	0.3348	1
isTerrestrial(9)	0,408 +/- 0,340	Kolmogorov-Smirnoff	D(9)=0,305	0.3076	memory_retrieval(9)	-0,176 +/- 0,113	Kolmogorov-Smirnoff	D(9)=0,259	0.5035	0.14363	[-0,678, 0,806]	0.7124	1
isTerrestrial(9)	0,408 +/- 0,340	Kolmogorov-Smirnoff	D(9)=0,305	0.3076	memory(9)	-0,260 +/- 0,221	Kolmogorov-Smirnoff	D(9)=0,231	0.6424	0.10819	[-0,696, 0,792]	0.7817	1
isTerrestrial(9)	0,408 +/- 0,340	Kolmogorov-Smirnoff	D(9)=0,305	0.3076	mental(9)	-0,163 +/- 0,086	Kolmogorov-Smirnoff	D(9)=0,130	0.9927	-0.00396	[-0,748, 0,745]	0.9919	1
isTerrestrial(9)	0,408 +/- 0,340	Kolmogorov-Smirnoff	D(9)=0,305	0.3076	monitoring(9)	-0,076 +/- 0,159	Kolmogorov-Smirnoff	D(9)=0,176	0.9005	0.56551	[-0,379, 0,933]	0.1125	1
isTerrestrial(9)	0,408 +/- 0,340	Kolmogorov-Smirnoff	D(9)=0,305	0.3076	motion(9)	0,339 +/- 0,043	Kolmogorov-Smirnoff	D(9)=0,142	0.9813	-0.22167	[-0,834, 0,636]	0.5665	1
isTerrestrial(9)	0,408 +/- 0,340	Kolmogorov-Smirnoff	D(9)=0,305	0.3076	motor_cortex(9)	0,248 +/- 0,310	Kolmogorov-Smirnoff	D(9)=0,196	0.8191	0.24541	[-0,623, 0,843]	0.5245	1
isTerrestrial(9)	0,408 +/- 0,340	Kolmogorov-Smirnoff	D(9)=0,305	0.3076	motor_premotor(9)	0,242 +/- 0,263	Kolmogorov-Smirnoff	D(9)=0,204	0.7772	0.42185	[-0,506, 0,897]	0.2581	1
isTerrestrial(9)	0,408 +/- 0,340	Kolmogorov-Smirnoff	D(9)=0,305	0.3076	motor_sma(9)	-0,067 +/- 0,212	Kolmogorov-Smirnoff	D(9)=0,197	0.8144	0.22726	[-0,633, 0,836]	0.5565	1
isTerrestrial(9)	0,408 +/- 0,340	Kolmogorov-Smirnoff	D(9)=0,305	0.3076	motor_task(9)	0,155 +/- 0,264	Kolmogorov-Smirnoff	D(9)=0,209	0.7534	0.33402	[-0,568, 0,871]	0.3797	1
isTerrestrial(9)	0,408 +/- 0,340	Kolmogorov-Smirnoff	D(9)=0,305	0.3076	motor(9)	0,188 +/- 0,320	Kolmogorov-Smirnoff	D(9)=0,252	0.5358	0.31591	[-0,580, 0,866]	0.4076	1
isTerrestrial(9)	0,408 +/- 0,340	Kolmogorov-Smirnoff	D(9)=0,305	0.3076	movement(9)	0,173 +/- 0,280	Kolmogorov-Smirnoff	D(9)=0,239	0.6032	0.29797	[-0,591, 0,860]	0.4361	1
isTerrestrial(9)	0,408 +/- 0,340	Kolmogorov-Smirnoff	D(9)=0,305	0.3076	movements(9)	0,200 +/- 0,230	Kolmogorov-Smirnoff	D(9)=0,262	0.4887	0.32586	[-0,573, 0,869]	0.3921	1
isTerrestrial(9)	0,408 +/- 0,340	Kolmogorov-Smirnoff	D(9)=0,305	0.3076	mtl(9)	-0,149 +/- 0,255	Kolmogorov-Smirnoff	D(9)=0,234	0.6269	-0.36351	[-0,880, 0,548]	0.3362	1
isTerrestrial(9)	0,408 +/- 0,340	Kolmogorov-Smirnoff	D(9)=0,305	0.3076	muscle(9)	-0,064 +/- 0,175	Kolmogorov-Smirnoff	D(9)=0,252	0.5356	0.07754	[-0,711, 0,780]	0.8428	1
isTerrestrial(9)	0,408 +/- 0,340	Kolmogorov-Smirnoff	D(9)=0,305	0.3076	musicians(9)	0,316 +/- 0,247	Kolmogorov-Smirnoff	D(9)=0,238	0.6056	0.19495	[-0,651, 0,825]	0.6152	1
isTerrestrial(9)	0,408 +/- 0,340	Kolmogorov-Smirnoff	D(9)=0,305	0.3076	naming(9)	0,254 +/- 0,094	Kolmogorov-Smirnoff	D(9)=0,168	0.9251	0.72594	[-0,164, 0,964]	0.02681	1
isTerrestrial(9)	0,408 +/- 0,340	Kolmogorov-Smirnoff	D(9)=0,305	0.3076	native(9)	0,353 +/- 0,099	Kolmogorov-Smirnoff	D(9)=0,150	0.9695	0.47729	[-0,462, 0,912]	0.1939	1
isTerrestrial(9)	0,408 +/- 0,340	Kolmogorov-Smirnoff	D(9)=0,305	0.3076	network(9)	-0,106 +/- 0,121	Kolmogorov-Smirnoff	D(9)=0,247	0.5636	0.57407	[-0,370, 0,935]	0.106	1
isTerrestrial(9)	0,408 +/- 0,340	Kolmogorov-Smirnoff	D(9)=0,305	0.3076	networks(9)	-0,232 +/- 0,100	Kolmogorov-Smirnoff	D(9)=0,177	0.8965	0.51705	[-0,426, 0,922]	0.154	1
isTerrestrial(9)	0,408 +/- 0,340	Kolmogorov-Smirnoff	D(9)=0,305	0.3076	neutral_faces(9)	-0,002 +/- 0,177	Kolmogorov-Smirnoff	D(9)=0,177	0.8976	-0.55381	[-0,930, 0,391]	0.1218	1
isTerrestrial(9)	0,408 +/- 0,340	Kolmogorov-Smirnoff	D(9)=0,305	0.3076	nouns(9)	0,118 +/- 0,094	Kolmogorov-Smirnoff	D(9)=0,129	0.9932	-0.10595	[-0,791, 0,697]	0.7862	1
isTerrestrial(9)	0,408 +/- 0,340	Kolmogorov-Smirnoff	D(9)=0,305	0.3076	object_recognition(9)	0,339 +/- 0,085	Kolmogorov-Smirnoff	D(9)=0,186	0.8632	0.0124	[-0,741, 0,752]	0.9747	1
isTerrestrial(9)	0,408 +/- 0,340	Kolmogorov-Smirnoff	D(9)=0,305	0.3076	object(9)	0,346 +/- 0,096	Kolmogorov-Smirnoff	D(9)=0,181	0.8796	0.2929	[-0,594, 0,858]	0.4443	1
isTerrestrial(9)	0,408 +/- 0,340	Kolmogorov-Smirnoff	D(9)=0,305	0.3076	objects(9)	0,291 +/- 0,134	Kolmogorov-Smirnoff	D(9)=0,127	0.9945	0.08662	[-0,707, 0,783]	0.8246	1
isTerrestrial(9)	0,408 +/- 0,340	Kolmogorov-Smirnoff	D(9)=0,305	0.3076	occipital_cortex(9)	0,344 +/- 0,124	Kolmogorov-Smirnoff	D(9)=0,193	0.8314	-0.45693	[-0,907, 0,479]	0.2163	1
isTerrestrial(9)	0,408 +/- 0,340	Kolmogorov-Smirnoff	D(9)=0,305	0.3076	occipital_gyrus(9)	0,310 +/- 0,094	Kolmogorov-Smirnoff	D(9)=0,147	0.9744	-0.38518	[-0,887, 0,533]	0.306	1
isTerrestrial(9)	0,408 +/- 0,340	Kolmogorov-Smirnoff	D(9)=0,305	0.3076	occipital(9)	0,412 +/- 0,161	Kolmogorov-Smirnoff	D(9)=0,161	0.9457	-0.36292	[-0,880, 0,549]	0.3371	1
isTerrestrial(9)	0,408 +/- 0,340	Kolmogorov-Smirnoff	D(9)=0,305	0.3076	occipito_temporal(9)	0,394 +/- 0,089	Kolmogorov-Smirnoff	D(9)=0,186	0.8629	0.25699	[-0,616, 0,847]	0.5044	1
isTerrestrial(9)	0,408 +/- 0,340	Kolmogorov-Smirnoff	D(9)=0,305	0.3076	occipito(9)	0,412 +/- 0,083	Kolmogorov-Smirnoff	D(9)=0,217	0.7139	0.21182	[-0,642, 0,831]	0.5843	1
isTerrestrial(9)	0,408 +/- 0,340	Kolmogorov-Smirnoff	D(9)=0,305	0.3076	occipitotemporal_cortex(9)	0,315 +/- 0,079	Kolmogorov-Smirnoff	D(9)=0,134	0.9897	0.38008	[-0,537, 0,885]	0.313	1
isTerrestrial(9)	0,408 +/- 0,340	Kolmogorov-Smirnoff	D(9)=0,305	0.3076	occipitotemporal(9)	0,416 +/- 0,074	Kolmogorov-Smirnoff	D(9)=0,225	0.6744	0.47286	[-0,465, 0,911]	0.1986	1
isTerrestrial(9)	0,408 +/- 0,340	Kolmogorov-Smirnoff	D(9)=0,305	0.3076	opercularis(9)	0,102 +/- 0,138	Kolmogorov-Smirnoff	D(9)=0,174	0.9086	0.42304	[-0,505, 0,897]	0.2566	1
isTerrestrial(9)	0,408 +/- 0,340	Kolmogorov-Smirnoff	D(9)=0,305	0.3076	overt(9)	0,211 +/- 0,239	Kolmogorov-Smirnoff	D(9)=0,243	0.5797	0.37587	[-0,540, 0,884]	0.3188	1
isTerrestrial(9)	0,408 +/- 0,340	Kolmogorov-Smirnoff	D(9)=0,305	0.3076	paced(9)	0,214 +/- 0,268	Kolmogorov-Smirnoff	D(9)=0,241	0.5945	0.32957	[-0,571, 0,870]	0.3864	1
isTerrestrial(9)	0,408 +/- 0,340	Kolmogorov-Smirnoff	D(9)=0,305	0.3076	parahippocampal_cortex(9)	-0,120 +/- 0,252	Kolmogorov-Smirnoff	D(9)=0,204	0.7782	-0.38956	[-0,888, 0,530]	0.3	1
isTerrestrial(9)	0,408 +/- 0,340	Kolmogorov-Smirnoff	D(9)=0,305	0.3076	parahippocampal_gyrus(9)	-0,202 +/- 0,262	Kolmogorov-Smirnoff	D(9)=0,224	0.6771	-0.45826	[-0,907, 0,477]	0.2148	1
isTerrestrial(9)	0,408 +/- 0,340	Kolmogorov-Smirnoff	D(9)=0,305	0.3076	parahippocampal(9)	-0,211 +/- 0,323	Kolmogorov-Smirnoff	D(9)=0,222	0.688	-0.44708	[-0,904, 0,486]	0.2276	1
isTerrestrial(9)	0,408 +/- 0,340	Kolmogorov-Smirnoff	D(9)=0,305	0.3076	parietal_cortex(9)	-0,114 +/- 0,136	Kolmogorov-Smirnoff	D(9)=0,155	0.9596	0.71664	[-0,180, 0,963]	0.02983	1
isTerrestrial(9)	0,408 +/- 0,340	Kolmogorov-Smirnoff	D(9)=0,305	0.3076	pars_opercularis(9)	0,102 +/- 0,139	Kolmogorov-Smirnoff	D(9)=0,176	0.9016	0.42407	[-0,504, 0,898]	0.2553	1
isTerrestrial(9)	0,408 +/- 0,340	Kolmogorov-Smirnoff	D(9)=0,305	0.3076	pars(9)	0,099 +/- 0,129	Kolmogorov-Smirnoff	D(9)=0,172	0.9125	0.36358	[-0,548, 0,880]	0.3361	1
isTerrestrial(9)	0,408 +/- 0,340	Kolmogorov-Smirnoff	D(9)=0,305	0.3076	perception(9)	0,536 +/- 0,118	Kolmogorov-Smirnoff	D(9)=0,240	0.5989	-0.21819	[-0,833, 0,638]	0.5728	1
isTerrestrial(9)	0,408 +/- 0,340	Kolmogorov-Smirnoff	D(9)=0,305	0.3076	perceptual(9)	0,411 +/- 0,052	Kolmogorov-Smirnoff	D(9)=0,220	0.6971	-0.06542	[-0,775, 0,717]	0.8672	1
isTerrestrial(9)	0,408 +/- 0,340	Kolmogorov-Smirnoff	D(9)=0,305	0.3076	perspective(9)	-0,224 +/- 0,140	Kolmogorov-Smirnoff	D(9)=0,148	0.9722	-0.27388	[-0,852, 0,606]	0.4758	1
isTerrestrial(9)	0,408 +/- 0,340	Kolmogorov-Smirnoff	D(9)=0,305	0.3076	phonological(9)	0,317 +/- 0,126	Kolmogorov-Smirnoff	D(9)=0,129	0.9933	0.55424	[-0,390, 0,930]	0.1215	1
isTerrestrial(9)	0,408 +/- 0,340	Kolmogorov-Smirnoff	D(9)=0,305	0.3076	pitch(9)	0,439 +/- 0,274	Kolmogorov-Smirnoff	D(9)=0,221	0.6951	0.05969	[-0,719, 0,772]	0.8788	1
isTerrestrial(9)	0,408 +/- 0,340	Kolmogorov-Smirnoff	D(9)=0,305	0.3076	posterior_middle(9)	0,271 +/- 0,081	Kolmogorov-Smirnoff	D(9)=0,270	0.4503	0.33096	[-0,570, 0,871]	0.3843	1
isTerrestrial(9)	0,408 +/- 0,340	Kolmogorov-Smirnoff	D(9)=0,305	0.3076	posterior_temporal(9)	0,337 +/- 0,105	Kolmogorov-Smirnoff	D(9)=0,180	0.8869	0.39224	[-0,528, 0,889]	0.2964	1
isTerrestrial(9)	0,408 +/- 0,340	Kolmogorov-Smirnoff	D(9)=0,305	0.3076	precuneus_posterior(9)	-0,264 +/- 0,120	Kolmogorov-Smirnoff	D(9)=0,135	0.9883	-0.23259	[-0,838, 0,630]	0.547	1
isTerrestrial(9)	0,408 +/- 0,340	Kolmogorov-Smirnoff	D(9)=0,305	0.3076	precuneus(9)	-0,302 +/- 0,140	Kolmogorov-Smirnoff	D(9)=0,149	0.9706	-0.26623	[-0,850, 0,610]	0.4887	1
isTerrestrial(9)	0,408 +/- 0,340	Kolmogorov-Smirnoff	D(9)=0,305	0.3076	prefrontal_cortex(9)	-0,455 +/- 0,130	Kolmogorov-Smirnoff	D(9)=0,201	0.7915	0.44846	[-0,485, 0,904]	0.226	1
isTerrestrial(9)	0,408 +/- 0,340	Kolmogorov-Smirnoff	D(9)=0,305	0.3076	prefrontal(9)	-0,468 +/- 0,149	Kolmogorov-Smirnoff	D(9)=0,244	0.5749	0.55777	[-0,387, 0,931]	0.1186	1
isTerrestrial(9)	0,408 +/- 0,340	Kolmogorov-Smirnoff	D(9)=0,305	0.3076	premotor_cortex(9)	0,209 +/- 0,275	Kolmogorov-Smirnoff	D(9)=0,271	0.4442	0.38503	[-0,533, 0,887]	0.3062	1
isTerrestrial(9)	0,408 +/- 0,340	Kolmogorov-Smirnoff	D(9)=0,305	0.3076	premotor(9)	0,185 +/- 0,283	Kolmogorov-Smirnoff	D(9)=0,255	0.5232	0.41611	[-0,510, 0,896]	0.2653	1
isTerrestrial(9)	0,408 +/- 0,340	Kolmogorov-Smirnoff	D(9)=0,305	0.3076	primary_auditory(9)	0,411 +/- 0,205	Kolmogorov-Smirnoff	D(9)=0,310	0.2897	-0.14631	[-0,807, 0,677]	0.7072	1
isTerrestrial(9)	0,408 +/- 0,340	Kolmogorov-Smirnoff	D(9)=0,305	0.3076	primary_motor(9)	0,231 +/- 0,320	Kolmogorov-Smirnoff	D(9)=0,213	0.7334	0.27111	[-0,607, 0,851]	0.4804	1
isTerrestrial(9)	0,408 +/- 0,340	Kolmogorov-Smirnoff	D(9)=0,305	0.3076	primary_somatosensory(9)	-0,014 +/- 0,225	Kolmogorov-Smirnoff	D(9)=0,163	0.9398	0.28043	[-0,602, 0,854]	0.4648	1
isTerrestrial(9)	0,408 +/- 0,340	Kolmogorov-Smirnoff	D(9)=0,305	0.3076	primary_visual(9)	0,254 +/- 0,126	Kolmogorov-Smirnoff	D(9)=0,172	0.9137	-0.57559	[-0,935, 0,368]	0.1049	1
isTerrestrial(9)	0,408 +/- 0,340	Kolmogorov-Smirnoff	D(9)=0,305	0.3076	primary(9)	0,232 +/- 0,285	Kolmogorov-Smirnoff	D(9)=0,191	0.8408	0.14531	[-0,677, 0,806]	0.7091	1
isTerrestrial(9)	0,408 +/- 0,340	Kolmogorov-Smirnoff	D(9)=0,305	0.3076	production(9)	0,377 +/- 0,250	Kolmogorov-Smirnoff	D(9)=0,211	0.7425	0.18626	[-0,656, 0,822]	0.6314	1
isTerrestrial(9)	0,408 +/- 0,340	Kolmogorov-Smirnoff	D(9)=0,305	0.3076	pseudowords(9)	0,333 +/- 0,100	Kolmogorov-Smirnoff	D(9)=0,220	0.6977	0.23904	[-0,626, 0,840]	0.5356	1
isTerrestrial(9)	0,408 +/- 0,340	Kolmogorov-Smirnoff	D(9)=0,305	0.3076	reading(9)	0,352 +/- 0,091	Kolmogorov-Smirnoff	D(9)=0,202	0.7892	0.59149	[-0,351, 0,939]	0.09342	1
isTerrestrial(9)	0,408 +/- 0,340	Kolmogorov-Smirnoff	D(9)=0,305	0.3076	recognition_memory(9)	-0,037 +/- 0,117	Kolmogorov-Smirnoff	D(9)=0,258	0.5052	0.10687	[-0,697, 0,791]	0.7843	1
isTerrestrial(9)	0,408 +/- 0,340	Kolmogorov-Smirnoff	D(9)=0,305	0.3076	recognition(9)	0,247 +/- 0,177	Kolmogorov-Smirnoff	D(9)=0,149	0.9715	0.00474	[-0,745, 0,749]	0.9903	1
isTerrestrial(9)	0,408 +/- 0,340	Kolmogorov-Smirnoff	D(9)=0,305	0.3076	relations(9)	0,066 +/- 0,077	Kolmogorov-Smirnoff	D(9)=0,196	0.8149	0.10232	[-0,699, 0,790]	0.7934	1
isTerrestrial(9)	0,408 +/- 0,340	Kolmogorov-Smirnoff	D(9)=0,305	0.3076	representations(9)	0,363 +/- 0,096	Kolmogorov-Smirnoff	D(9)=0,180	0.8834	0.52767	[-0,417, 0,924]	0.1443	1
isTerrestrial(9)	0,408 +/- 0,340	Kolmogorov-Smirnoff	D(9)=0,305	0.3076	response_inhibition(9)	-0,173 +/- 0,137	Kolmogorov-Smirnoff	D(9)=0,193	0.8309	0.54994	[-0,395, 0,929]	0.125	1
isTerrestrial(9)	0,408 +/- 0,340	Kolmogorov-Smirnoff	D(9)=0,305	0.3076	retrieval(9)	-0,101 +/- 0,165	Kolmogorov-Smirnoff	D(9)=0,207	0.7652	0.16152	[-0,669, 0,813]	0.678	1
isTerrestrial(9)	0,408 +/- 0,340	Kolmogorov-Smirnoff	D(9)=0,305	0.3076	retrosplenial(9)	-0,282 +/- 0,215	Kolmogorov-Smirnoff	D(9)=0,242	0.5849	-0.40024	[-0,891, 0,522]	0.2858	1
isTerrestrial(9)	0,408 +/- 0,340	Kolmogorov-Smirnoff	D(9)=0,305	0.3076	s1(9)	0,065 +/- 0,257	Kolmogorov-Smirnoff	D(9)=0,202	0.7883	0.30315	[-0,588, 0,862]	0.4278	1
isTerrestrial(9)	0,408 +/- 0,340	Kolmogorov-Smirnoff	D(9)=0,305	0.3076	secondary_somatosensory(9)	-0,093 +/- 0,230	Kolmogorov-Smirnoff	D(9)=0,164	0.9381	0.21923	[-0,638, 0,834]	0.5709	1
isTerrestrial(9)	0,408 +/- 0,340	Kolmogorov-Smirnoff	D(9)=0,305	0.3076	secondary(9)	-0,057 +/- 0,229	Kolmogorov-Smirnoff	D(9)=0,185	0.864	0.1589	[-0,670, 0,812]	0.683	1
isTerrestrial(9)	0,408 +/- 0,340	Kolmogorov-Smirnoff	D(9)=0,305	0.3076	selective(9)	0,418 +/- 0,081	Kolmogorov-Smirnoff	D(9)=0,126	0.9947	-0.04833	[-0,768, 0,725]	0.9017	1
isTerrestrial(9)	0,408 +/- 0,340	Kolmogorov-Smirnoff	D(9)=0,305	0.3076	selectivity(9)	0,326 +/- 0,131	Kolmogorov-Smirnoff	D(9)=0,163	0.94	-0.32078	[-0,867, 0,577]	0.4	1
isTerrestrial(9)	0,408 +/- 0,340	Kolmogorov-Smirnoff	D(9)=0,305	0.3076	semantic(9)	0,169 +/- 0,132	Kolmogorov-Smirnoff	D(9)=0,169	0.9238	0.1047	[-0,698, 0,791]	0.7886	1
isTerrestrial(9)	0,408 +/- 0,340	Kolmogorov-Smirnoff	D(9)=0,305	0.3076	semantics(9)	0,083 +/- 0,072	Kolmogorov-Smirnoff	D(9)=0,233	0.6351	0.50381	[-0,439, 0,918]	0.1667	1
isTerrestrial(9)	0,408 +/- 0,340	Kolmogorov-Smirnoff	D(9)=0,305	0.3076	sensorimotor_cortex(9)	0,171 +/- 0,246	Kolmogorov-Smirnoff	D(9)=0,210	0.7489	0.26389	[-0,612, 0,849]	0.4926	1
isTerrestrial(9)	0,408 +/- 0,340	Kolmogorov-Smirnoff	D(9)=0,305	0.3076	sensorimotor(9)	0,205 +/- 0,295	Kolmogorov-Smirnoff	D(9)=0,194	0.8286	0.26177	[-0,613, 0,848]	0.4963	1
isTerrestrial(9)	0,408 +/- 0,340	Kolmogorov-Smirnoff	D(9)=0,305	0.3076	sensory(9)	0,357 +/- 0,219	Kolmogorov-Smirnoff	D(9)=0,213	0.7341	0.02666	[-0,735, 0,758]	0.9457	1
isTerrestrial(9)	0,408 +/- 0,340	Kolmogorov-Smirnoff	D(9)=0,305	0.3076	sentence(9)	0,209 +/- 0,101	Kolmogorov-Smirnoff	D(9)=0,208	0.7575	0.38746	[-0,531, 0,887]	0.3029	1
isTerrestrial(9)	0,408 +/- 0,340	Kolmogorov-Smirnoff	D(9)=0,305	0.3076	sentences(9)	0,302 +/- 0,129	Kolmogorov-Smirnoff	D(9)=0,210	0.7484	0.25602	[-0,616, 0,846]	0.5061	1
isTerrestrial(9)	0,408 +/- 0,340	Kolmogorov-Smirnoff	D(9)=0,305	0.3076	si(9)	0,008 +/- 0,235	Kolmogorov-Smirnoff	D(9)=0,154	0.9626	0.30565	[-0,586, 0,863]	0.4238	1
isTerrestrial(9)	0,408 +/- 0,340	Kolmogorov-Smirnoff	D(9)=0,305	0.3076	sighted(9)	0,368 +/- 0,053	Kolmogorov-Smirnoff	D(9)=0,138	0.9862	-0.63407	[-0,947, 0,300]	0.06667	1
isTerrestrial(9)	0,408 +/- 0,340	Kolmogorov-Smirnoff	D(9)=0,305	0.3076	sii(9)	-0,030 +/- 0,235	Kolmogorov-Smirnoff	D(9)=0,173	0.9114	0.26866	[-0,609, 0,851]	0.4845	1
isTerrestrial(9)	0,408 +/- 0,340	Kolmogorov-Smirnoff	D(9)=0,305	0.3076	sma(9)	0,028 +/- 0,253	Kolmogorov-Smirnoff	D(9)=0,238	0.6063	0.35399	[-0,555, 0,878]	0.35	1
isTerrestrial(9)	0,408 +/- 0,340	Kolmogorov-Smirnoff	D(9)=0,305	0.3076	somatosensory_cortex(9)	0,020 +/- 0,260	Kolmogorov-Smirnoff	D(9)=0,153	0.9629	0.25124	[-0,619, 0,845]	0.5143	1
isTerrestrial(9)	0,408 +/- 0,340	Kolmogorov-Smirnoff	D(9)=0,305	0.3076	somatosensory_cortices(9)	-0,008 +/- 0,221	Kolmogorov-Smirnoff	D(9)=0,173	0.9108	0.21307	[-0,641, 0,831]	0.582	1
isTerrestrial(9)	0,408 +/- 0,340	Kolmogorov-Smirnoff	D(9)=0,305	0.3076	somatosensory(9)	0,014 +/- 0,269	Kolmogorov-Smirnoff	D(9)=0,171	0.9183	0.2132	[-0,641, 0,831]	0.5818	1
isTerrestrial(9)	0,408 +/- 0,340	Kolmogorov-Smirnoff	D(9)=0,305	0.3076	sounds(9)	0,439 +/- 0,213	Kolmogorov-Smirnoff	D(9)=0,288	0.3737	-0.06632	[-0,775, 0,716]	0.8654	1
isTerrestrial(9)	0,408 +/- 0,340	Kolmogorov-Smirnoff	D(9)=0,305	0.3076	speech(9)	0,484 +/- 0,252	Kolmogorov-Smirnoff	D(9)=0,224	0.6773	0.05122	[-0,723, 0,769]	0.8959	1
isTerrestrial(9)	0,408 +/- 0,340	Kolmogorov-Smirnoff	D(9)=0,305	0.3076	spoken(9)	0,424 +/- 0,166	Kolmogorov-Smirnoff	D(9)=0,187	0.856	0.04052	[-0,728, 0,764]	0.9176	1
isTerrestrial(9)	0,408 +/- 0,340	Kolmogorov-Smirnoff	D(9)=0,305	0.3076	stimulated(9)	0,061 +/- 0,175	Kolmogorov-Smirnoff	D(9)=0,147	0.9746	0.28158	[-0,601, 0,855]	0.4629	1
isTerrestrial(9)	0,408 +/- 0,340	Kolmogorov-Smirnoff	D(9)=0,305	0.3076	stimulation(9)	0,102 +/- 0,252	Kolmogorov-Smirnoff	D(9)=0,193	0.8306	0.10821	[-0,696, 0,792]	0.7817	1
isTerrestrial(9)	0,408 +/- 0,340	Kolmogorov-Smirnoff	D(9)=0,305	0.3076	superior(9)	0,439 +/- 0,199	Kolmogorov-Smirnoff	D(9)=0,229	0.6513	0.09703	[-0,702, 0,788]	0.8039	1
isTerrestrial(9)	0,408 +/- 0,340	Kolmogorov-Smirnoff	D(9)=0,305	0.3076	supplementary_motor(9)	0,051 +/- 0,278	Kolmogorov-Smirnoff	D(9)=0,208	0.7584	0.27443	[-0,605, 0,852]	0.4748	1
isTerrestrial(9)	0,408 +/- 0,340	Kolmogorov-Smirnoff	D(9)=0,305	0.3076	supplementary(9)	0,029 +/- 0,266	Kolmogorov-Smirnoff	D(9)=0,216	0.7201	0.27264	[-0,607, 0,852]	0.4778	1
isTerrestrial(9)	0,408 +/- 0,340	Kolmogorov-Smirnoff	D(9)=0,305	0.3076	syntactic(9)	0,205 +/- 0,122	Kolmogorov-Smirnoff	D(9)=0,243	0.5802	0.32473	[-0,574, 0,869]	0.3939	1
isTerrestrial(9)	0,408 +/- 0,340	Kolmogorov-Smirnoff	D(9)=0,305	0.3076	tactile(9)	0,081 +/- 0,176	Kolmogorov-Smirnoff	D(9)=0,174	0.9065	0.25771	[-0,615, 0,847]	0.5032	1
isTerrestrial(9)	0,408 +/- 0,340	Kolmogorov-Smirnoff	D(9)=0,305	0.3076	tapping(9)	0,157 +/- 0,260	Kolmogorov-Smirnoff	D(9)=0,240	0.5965	0.36394	[-0,548, 0,881]	0.3356	1
isTerrestrial(9)	0,408 +/- 0,340	Kolmogorov-Smirnoff	D(9)=0,305	0.3076	temporal_cortex(9)	0,482 +/- 0,108	Kolmogorov-Smirnoff	D(9)=0,186	0.8628	-0.12794	[-0,800, 0,686]	0.7429	1
isTerrestrial(9)	0,408 +/- 0,340	Kolmogorov-Smirnoff	D(9)=0,305	0.3076	temporal_gyrus(9)	0,448 +/- 0,148	Kolmogorov-Smirnoff	D(9)=0,123	0.9961	-0.18961	[-0,823, 0,654]	0.6251	1
isTerrestrial(9)	0,408 +/- 0,340	Kolmogorov-Smirnoff	D(9)=0,305	0.3076	temporal_lobe(9)	-0,048 +/- 0,279	Kolmogorov-Smirnoff	D(9)=0,194	0.8252	-0.46396	[-0,908, 0,473]	0.2084	1
isTerrestrial(9)	0,408 +/- 0,340	Kolmogorov-Smirnoff	D(9)=0,305	0.3076	temporal_lobes(9)	0,051 +/- 0,240	Kolmogorov-Smirnoff	D(9)=0,208	0.7585	-0.47817	[-0,912, 0,461]	0.1929	1
isTerrestrial(9)	0,408 +/- 0,340	Kolmogorov-Smirnoff	D(9)=0,305	0.3076	temporal(9)	0,491 +/- 0,161	Kolmogorov-Smirnoff	D(9)=0,156	0.9579	-0.34285	[-0,874, 0,562]	0.3664	1
isTerrestrial(9)	0,408 +/- 0,340	Kolmogorov-Smirnoff	D(9)=0,305	0.3076	touch(9)	0,142 +/- 0,176	Kolmogorov-Smirnoff	D(9)=0,156	0.9581	0.35307	[-0,555, 0,877]	0.3513	1
isTerrestrial(9)	0,408 +/- 0,340	Kolmogorov-Smirnoff	D(9)=0,305	0.3076	v1(9)	0,434 +/- 0,113	Kolmogorov-Smirnoff	D(9)=0,164	0.9386	-0.54088	[-0,927, 0,404]	0.1327	1
isTerrestrial(9)	0,408 +/- 0,340	Kolmogorov-Smirnoff	D(9)=0,305	0.3076	ventral_visual(9)	0,384 +/- 0,116	Kolmogorov-Smirnoff	D(9)=0,175	0.9042	-0.03696	[-0,763, 0,730]	0.9248	1
isTerrestrial(9)	0,408 +/- 0,340	Kolmogorov-Smirnoff	D(9)=0,305	0.3076	verb(9)	0,215 +/- 0,113	Kolmogorov-Smirnoff	D(9)=0,200	0.798	0.59707	[-0,345, 0,940]	0.08959	1
isTerrestrial(9)	0,408 +/- 0,340	Kolmogorov-Smirnoff	D(9)=0,305	0.3076	verbs(9)	0,267 +/- 0,120	Kolmogorov-Smirnoff	D(9)=0,191	0.838	0.50345	[-0,439, 0,918]	0.1671	1
isTerrestrial(9)	0,408 +/- 0,340	Kolmogorov-Smirnoff	D(9)=0,305	0.3076	vision(9)	0,373 +/- 0,051	Kolmogorov-Smirnoff	D(9)=0,167	0.9308	-0.57442	[-0,935, 0,370]	0.1057	1
isTerrestrial(9)	0,408 +/- 0,340	Kolmogorov-Smirnoff	D(9)=0,305	0.3076	visual_cortex(9)	0,479 +/- 0,115	Kolmogorov-Smirnoff	D(9)=0,196	0.817	-0.47615	[-0,912, 0,463]	0.1951	1
isTerrestrial(9)	0,408 +/- 0,340	Kolmogorov-Smirnoff	D(9)=0,305	0.3076	visual_word(9)	0,289 +/- 0,089	Kolmogorov-Smirnoff	D(9)=0,148	0.9723	0.38444	[-0,534, 0,887]	0.307	1
isTerrestrial(9)	0,408 +/- 0,340	Kolmogorov-Smirnoff	D(9)=0,305	0.3076	visual(9)	0,469 +/- 0,111	Kolmogorov-Smirnoff	D(9)=0,191	0.8395	-0.21159	[-0,831, 0,642]	0.5847	1
isTerrestrial(9)	0,408 +/- 0,340	Kolmogorov-Smirnoff	D(9)=0,305	0.3076	voluntary(9)	0,029 +/- 0,241	Kolmogorov-Smirnoff	D(9)=0,241	0.5918	0.32524	[-0,574, 0,869]	0.3931	1
isTerrestrial(9)	0,408 +/- 0,340	Kolmogorov-Smirnoff	D(9)=0,305	0.3076	word_form(9)	0,309 +/- 0,090	Kolmogorov-Smirnoff	D(9)=0,177	0.8952	0.37908	[-0,537, 0,885]	0.3144	1
isTerrestrial(9)	0,408 +/- 0,340	Kolmogorov-Smirnoff	D(9)=0,305	0.3076	word(9)	0,304 +/- 0,110	Kolmogorov-Smirnoff	D(9)=0,224	0.6794	0.66133	[-0,264, 0,953]	0.05241	1
isTerrestrial(9)	0,408 +/- 0,340	Kolmogorov-Smirnoff	D(9)=0,305	0.3076	words(9)	0,323 +/- 0,097	Kolmogorov-Smirnoff	D(9)=0,134	0.9894	0.41562	[-0,511, 0,895]	0.2659	1
isTerrestrial(9)	0,408 +/- 0,340	Kolmogorov-Smirnoff	D(9)=0,305	0.3076	written(9)	0,253 +/- 0,074	Kolmogorov-Smirnoff	D(9)=0,152	0.9662	0.56124	[-0,383, 0,932]	0.1159	1
notArboreal(9)	0,395 +/- 0,346	Kolmogorov-Smirnoff	D(9)=0,242	0.5853	lateral_prefrontal(9)	-0,196 +/- 0,170	Kolmogorov-Smirnoff	D(9)=0,141	0.983	0.85676	[0,151, 0,984]	0.003175	0.02477
notArboreal(9)	0,395 +/- 0,346	Kolmogorov-Smirnoff	D(9)=0,242	0.5853	working_memory(9)	-0,126 +/- 0,132	Kolmogorov-Smirnoff	D(9)=0,162	0.9442	0.85678	[0,151, 0,984]	0.003173	0.02477
notArboreal(9)	0,395 +/- 0,346	Kolmogorov-Smirnoff	D(9)=0,242	0.5853	working(9)	-0,126 +/- 0,133	Kolmogorov-Smirnoff	D(9)=0,166	0.9323	0.85468	[0,144, 0,984]	0.003332	0.02477
notArboreal(9)	0,395 +/- 0,346	Kolmogorov-Smirnoff	D(9)=0,242	0.5853	executive(9)	-0,260 +/- 0,161	Kolmogorov-Smirnoff	D(9)=0,162	0.9427	0.82826	[0,064, 0,980]	0.005818	0.03944
notArboreal(9)	0,395 +/- 0,346	Kolmogorov-Smirnoff	D(9)=0,242	0.5853	dorsolateral_prefrontal(9)	-0,322 +/- 0,197	Kolmogorov-Smirnoff	D(9)=0,170	0.9191	0.80668	[0,006, 0,977]	0.008609	0.04977
notArboreal(9)	0,395 +/- 0,346	Kolmogorov-Smirnoff	D(9)=0,242	0.5853	dorsolateral(9)	-0,323 +/- 0,210	Kolmogorov-Smirnoff	D(9)=0,183	0.8729	0.79726	[-0,017, 0,976]	0.01007	0.05591
notArboreal(9)	0,395 +/- 0,346	Kolmogorov-Smirnoff	D(9)=0,242	0.5853	parietal_network(9)	-0,112 +/- 0,131	Kolmogorov-Smirnoff	D(9)=0,197	0.8117	0.7956	[-0,021, 0,975]	0.01034	0.05591
notArboreal(9)	0,395 +/- 0,346	Kolmogorov-Smirnoff	D(9)=0,242	0.5853	pfc(9)	-0,268 +/- 0,109	Kolmogorov-Smirnoff	D(9)=0,180	0.8851	0.80042	[-0,009, 0,976]	0.009561	0.05591
notArboreal(9)	0,395 +/- 0,346	Kolmogorov-Smirnoff	D(9)=0,242	0.5853	cortex_dlpfc(9)	-0,319 +/- 0,181	Kolmogorov-Smirnoff	D(9)=0,159	0.9503	0.78752	[-0,040, 0,974]	0.01175	0.0628
notArboreal(9)	0,395 +/- 0,346	Kolmogorov-Smirnoff	D(9)=0,242	0.5853	dlpfc(9)	-0,330 +/- 0,181	Kolmogorov-Smirnoff	D(9)=0,135	0.9887	0.78731	[-0,041, 0,974]	0.01178	0.0628
notArboreal(9)	0,395 +/- 0,346	Kolmogorov-Smirnoff	D(9)=0,242	0.5853	dorsolateral_pfc(9)	-0,249 +/- 0,106	Kolmogorov-Smirnoff	D(9)=0,153	0.9633	0.78521	[-0,045, 0,974]	0.01217	0.0628
notArboreal(9)	0,395 +/- 0,346	Kolmogorov-Smirnoff	D(9)=0,242	0.5853	fronto(9)	-0,176 +/- 0,102	Kolmogorov-Smirnoff	D(9)=0,288	0.3707	0.7786	[-0,060, 0,973]	0.01344	0.07055
notArboreal(9)	0,395 +/- 0,346	Kolmogorov-Smirnoff	D(9)=0,242	0.5853	frontoparietal(9)	-0,077 +/- 0,122	Kolmogorov-Smirnoff	D(9)=0,206	0.7673	0.77263	[-0,073, 0,972]	0.01466	0.07055
notArboreal(9)	0,395 +/- 0,346	Kolmogorov-Smirnoff	D(9)=0,242	0.5853	cognitive_control(9)	-0,247 +/- 0,144	Kolmogorov-Smirnoff	D(9)=0,195	0.8213	0.77137	[-0,076, 0,972]	0.01492	0.07925
notArboreal(9)	0,395 +/- 0,346	Kolmogorov-Smirnoff	D(9)=0,242	0.5853	fronto_parietal(9)	-0,031 +/- 0,129	Kolmogorov-Smirnoff	D(9)=0,184	0.8684	0.76282	[-0,094, 0,970]	0.01681	0.07925
notArboreal(9)	0,395 +/- 0,346	Kolmogorov-Smirnoff	D(9)=0,242	0.5853	performance(9)	-0,185 +/- 0,127	Kolmogorov-Smirnoff	D(9)=0,166	0.9312	0.76848	[-0,082, 0,971]	0.01554	0.07925
notArboreal(9)	0,395 +/- 0,346	Kolmogorov-Smirnoff	D(9)=0,242	0.5853	prefrontal_parietal(9)	-0,133 +/- 0,157	Kolmogorov-Smirnoff	D(9)=0,206	0.7687	0.75992	[-0,100, 0,970]	0.01749	0.07925
notArboreal(9)	0,395 +/- 0,346	Kolmogorov-Smirnoff	D(9)=0,242	0.5853	anterior_prefrontal(9)	-0,031 +/- 0,115	Kolmogorov-Smirnoff	D(9)=0,187	0.8551	0.73411	[-0,149, 0,966]	0.02433	0.1
notArboreal(9)	0,395 +/- 0,346	Kolmogorov-Smirnoff	D(9)=0,242	0.5853	task(9)	-0,069 +/- 0,159	Kolmogorov-Smirnoff	D(9)=0,159	0.9508	0.74729	[-0,124, 0,968]	0.02065	0.1
notArboreal(9)	0,395 +/- 0,346	Kolmogorov-Smirnoff	D(9)=0,242	0.5853	acc(9)	-0,387 +/- 0,106	Kolmogorov-Smirnoff	D(9)=0,217	0.7131	-0.0337	[-0,761, 0,731]	0.9314	1
notArboreal(9)	0,395 +/- 0,346	Kolmogorov-Smirnoff	D(9)=0,242	0.5853	acoustic(9)	0,349 +/- 0,211	Kolmogorov-Smirnoff	D(9)=0,262	0.4867	-0.23875	[-0,840, 0,626]	0.5361	1
notArboreal(9)	0,395 +/- 0,346	Kolmogorov-Smirnoff	D(9)=0,242	0.5853	amygdala(9)	-0,312 +/- 0,267	Kolmogorov-Smirnoff	D(9)=0,145	0.978	-0.43663	[-0,901, 0,495]	0.24	1
notArboreal(9)	0,395 +/- 0,346	Kolmogorov-Smirnoff	D(9)=0,242	0.5853	angular_gyrus(9)	-0,036 +/- 0,078	Kolmogorov-Smirnoff	D(9)=0,186	0.8592	0.03235	[-0,732, 0,761]	0.9342	1
notArboreal(9)	0,395 +/- 0,346	Kolmogorov-Smirnoff	D(9)=0,242	0.5853	angular(9)	-0,017 +/- 0,074	Kolmogorov-Smirnoff	D(9)=0,201	0.7937	0.02178	[-0,737, 0,756]	0.9557	1
notArboreal(9)	0,395 +/- 0,346	Kolmogorov-Smirnoff	D(9)=0,242	0.5853	anterior_temporal(9)	0,081 +/- 0,234	Kolmogorov-Smirnoff	D(9)=0,172	0.9149	-0.34342	[-0,874, 0,562]	0.3655	1
notArboreal(9)	0,395 +/- 0,346	Kolmogorov-Smirnoff	D(9)=0,242	0.5853	aphasia(9)	0,162 +/- 0,093	Kolmogorov-Smirnoff	D(9)=0,212	0.7403	0.24841	[-0,621, 0,844]	0.5193	1
notArboreal(9)	0,395 +/- 0,346	Kolmogorov-Smirnoff	D(9)=0,242	0.5853	articulatory(9)	0,247 +/- 0,141	Kolmogorov-Smirnoff	D(9)=0,220	0.6984	0.03286	[-0,732, 0,761]	0.9331	1
notArboreal(9)	0,395 +/- 0,346	Kolmogorov-Smirnoff	D(9)=0,242	0.5853	auditory_cortex(9)	0,475 +/- 0,230	Kolmogorov-Smirnoff	D(9)=0,272	0.4398	-0.27311	[-0,852, 0,606]	0.4771	1
notArboreal(9)	0,395 +/- 0,346	Kolmogorov-Smirnoff	D(9)=0,242	0.5853	auditory(9)	0,553 +/- 0,271	Kolmogorov-Smirnoff	D(9)=0,217	0.7144	-0.14151	[-0,805, 0,679]	0.7165	1
notArboreal(9)	0,395 +/- 0,346	Kolmogorov-Smirnoff	D(9)=0,242	0.5853	broca(9)	0,190 +/- 0,135	Kolmogorov-Smirnoff	D(9)=0,204	0.777	0.27954	[-0,602, 0,854]	0.4663	1
notArboreal(9)	0,395 +/- 0,346	Kolmogorov-Smirnoff	D(9)=0,242	0.5853	button(9)	0,123 +/- 0,120	Kolmogorov-Smirnoff	D(9)=0,171	0.9166	0.17536	[-0,662, 0,818]	0.6518	1
notArboreal(9)	0,395 +/- 0,346	Kolmogorov-Smirnoff	D(9)=0,242	0.5853	category(9)	0,312 +/- 0,128	Kolmogorov-Smirnoff	D(9)=0,258	0.5083	-0.09873	[-0,788, 0,701]	0.8005	1
notArboreal(9)	0,395 +/- 0,346	Kolmogorov-Smirnoff	D(9)=0,242	0.5853	choose(9)	-0,198 +/- 0,066	Kolmogorov-Smirnoff	D(9)=0,275	0.4297	0.4445	[-0,488, 0,903]	0.2306	1
notArboreal(9)	0,395 +/- 0,346	Kolmogorov-Smirnoff	D(9)=0,242	0.5853	cingulate_cortex(9)	-0,499 +/- 0,122	Kolmogorov-Smirnoff	D(9)=0,171	0.9159	-0.37319	[-0,883, 0,542]	0.3225	1
notArboreal(9)	0,395 +/- 0,346	Kolmogorov-Smirnoff	D(9)=0,242	0.5853	cingulate(9)	-0,587 +/- 0,137	Kolmogorov-Smirnoff	D(9)=0,161	0.9456	-0.3426	[-0,874, 0,562]	0.3668	1
notArboreal(9)	0,395 +/- 0,346	Kolmogorov-Smirnoff	D(9)=0,242	0.5853	circuitry(9)	-0,239 +/- 0,065	Kolmogorov-Smirnoff	D(9)=0,240	0.5992	-0.11781	[-0,796, 0,691]	0.7628	1
notArboreal(9)	0,395 +/- 0,346	Kolmogorov-Smirnoff	D(9)=0,242	0.5853	cognitive(9)	-0,376 +/- 0,112	Kolmogorov-Smirnoff	D(9)=0,197	0.8132	0.61882	[-0,319, 0,944]	0.07561	1
notArboreal(9)	0,395 +/- 0,346	Kolmogorov-Smirnoff	D(9)=0,242	0.5853	comprehension(9)	0,248 +/- 0,100	Kolmogorov-Smirnoff	D(9)=0,239	0.6004	0.03274	[-0,732, 0,761]	0.9334	1
notArboreal(9)	0,395 +/- 0,346	Kolmogorov-Smirnoff	D(9)=0,242	0.5853	concepts(9)	0,069 +/- 0,104	Kolmogorov-Smirnoff	D(9)=0,131	0.9919	0.41037	[-0,515, 0,894]	0.2726	1
notArboreal(9)	0,395 +/- 0,346	Kolmogorov-Smirnoff	D(9)=0,242	0.5853	conditions(9)	0,168 +/- 0,161	Kolmogorov-Smirnoff	D(9)=0,213	0.7361	0.12811	[-0,686, 0,800]	0.7426	1
notArboreal(9)	0,395 +/- 0,346	Kolmogorov-Smirnoff	D(9)=0,242	0.5853	contralateral(9)	0,217 +/- 0,271	Kolmogorov-Smirnoff	D(9)=0,168	0.9279	0.07913	[-0,710, 0,780]	0.8396	1
notArboreal(9)	0,395 +/- 0,346	Kolmogorov-Smirnoff	D(9)=0,242	0.5853	control(9)	-0,249 +/- 0,188	Kolmogorov-Smirnoff	D(9)=0,182	0.8767	0.50761	[-0,435, 0,919]	0.163	1
notArboreal(9)	0,395 +/- 0,346	Kolmogorov-Smirnoff	D(9)=0,242	0.5853	cortex_pfc(9)	-0,120 +/- 0,128	Kolmogorov-Smirnoff	D(9)=0,223	0.681	0.72193	[-0,171, 0,964]	0.02808	1
notArboreal(9)	0,395 +/- 0,346	Kolmogorov-Smirnoff	D(9)=0,242	0.5853	cortical(9)	0,275 +/- 0,257	Kolmogorov-Smirnoff	D(9)=0,249	0.5495	0.15782	[-0,671, 0,811]	0.6851	1
notArboreal(9)	0,395 +/- 0,346	Kolmogorov-Smirnoff	D(9)=0,242	0.5853	cortices(9)	0,130 +/- 0,219	Kolmogorov-Smirnoff	D(9)=0,212	0.7379	0.2214	[-0,636, 0,834]	0.567	1
notArboreal(9)	0,395 +/- 0,346	Kolmogorov-Smirnoff	D(9)=0,242	0.5853	decision_making(9)	-0,339 +/- 0,109	Kolmogorov-Smirnoff	D(9)=0,177	0.8964	0.16905	[-0,665, 0,815]	0.6637	1
notArboreal(9)	0,395 +/- 0,346	Kolmogorov-Smirnoff	D(9)=0,242	0.5853	dyslexia(9)	0,217 +/- 0,076	Kolmogorov-Smirnoff	D(9)=0,251	0.5401	0.24452	[-0,623, 0,842]	0.526	1
notArboreal(9)	0,395 +/- 0,346	Kolmogorov-Smirnoff	D(9)=0,242	0.5853	early_visual(9)	0,421 +/- 0,100	Kolmogorov-Smirnoff	D(9)=0,196	0.8179	-0.27582	[-0,853, 0,605]	0.4725	1
notArboreal(9)	0,395 +/- 0,346	Kolmogorov-Smirnoff	D(9)=0,242	0.5853	emotional(9)	-0,181 +/- 0,163	Kolmogorov-Smirnoff	D(9)=0,181	0.882	-0.47639	[-0,912, 0,462]	0.1948	1
notArboreal(9)	0,395 +/- 0,346	Kolmogorov-Smirnoff	D(9)=0,242	0.5853	emotionally(9)	0,007 +/- 0,175	Kolmogorov-Smirnoff	D(9)=0,140	0.9835	-0.49836	[-0,917, 0,443]	0.1721	1
notArboreal(9)	0,395 +/- 0,346	Kolmogorov-Smirnoff	D(9)=0,242	0.5853	english(9)	0,253 +/- 0,103	Kolmogorov-Smirnoff	D(9)=0,186	0.8613	0.57747	[-0,366, 0,936]	0.1035	1
notArboreal(9)	0,395 +/- 0,346	Kolmogorov-Smirnoff	D(9)=0,242	0.5853	episodic_memory(9)	-0,163 +/- 0,216	Kolmogorov-Smirnoff	D(9)=0,200	0.7997	-0.09558	[-0,787, 0,702]	0.8068	1
notArboreal(9)	0,395 +/- 0,346	Kolmogorov-Smirnoff	D(9)=0,242	0.5853	episodic(9)	-0,155 +/- 0,212	Kolmogorov-Smirnoff	D(9)=0,225	0.671	-0.08474	[-0,783, 0,707]	0.8284	1
notArboreal(9)	0,395 +/- 0,346	Kolmogorov-Smirnoff	D(9)=0,242	0.5853	error(9)	-0,230 +/- 0,122	Kolmogorov-Smirnoff	D(9)=0,232	0.6381	0.28122	[-0,601, 0,855]	0.4635	1
notArboreal(9)	0,395 +/- 0,346	Kolmogorov-Smirnoff	D(9)=0,242	0.5853	expressions(9)	0,161 +/- 0,097	Kolmogorov-Smirnoff	D(9)=0,207	0.7622	-0.54575	[-0,928, 0,399]	0.1285	1
notArboreal(9)	0,395 +/- 0,346	Kolmogorov-Smirnoff	D(9)=0,242	0.5853	extrastriate(9)	0,431 +/- 0,076	Kolmogorov-Smirnoff	D(9)=0,231	0.6443	0.14769	[-0,676, 0,807]	0.7045	1
notArboreal(9)	0,395 +/- 0,346	Kolmogorov-Smirnoff	D(9)=0,242	0.5853	face_ffa(9)	0,438 +/- 0,106	Kolmogorov-Smirnoff	D(9)=0,189	0.8496	0.08286	[-0,708, 0,782]	0.8322	1
notArboreal(9)	0,395 +/- 0,346	Kolmogorov-Smirnoff	D(9)=0,242	0.5853	face_recognition(9)	0,218 +/- 0,141	Kolmogorov-Smirnoff	D(9)=0,240	0.5977	-0.12312	[-0,798, 0,689]	0.7523	1
notArboreal(9)	0,395 +/- 0,346	Kolmogorov-Smirnoff	D(9)=0,242	0.5853	face(9)	0,396 +/- 0,133	Kolmogorov-Smirnoff	D(9)=0,202	0.7878	-0.0465	[-0,767, 0,726]	0.9054	1
notArboreal(9)	0,395 +/- 0,346	Kolmogorov-Smirnoff	D(9)=0,242	0.5853	faces(9)	0,307 +/- 0,179	Kolmogorov-Smirnoff	D(9)=0,243	0.5799	-0.15415	[-0,810, 0,673]	0.6921	1
notArboreal(9)	0,395 +/- 0,346	Kolmogorov-Smirnoff	D(9)=0,242	0.5853	facial(9)	0,210 +/- 0,106	Kolmogorov-Smirnoff	D(9)=0,171	0.9156	-0.50458	[-0,919, 0,438]	0.166	1
notArboreal(9)	0,395 +/- 0,346	Kolmogorov-Smirnoff	D(9)=0,242	0.5853	feedback(9)	0,066 +/- 0,215	Kolmogorov-Smirnoff	D(9)=0,141	0.9828	0.10098	[-0,700, 0,789]	0.796	1
notArboreal(9)	0,395 +/- 0,346	Kolmogorov-Smirnoff	D(9)=0,242	0.5853	ffa(9)	0,426 +/- 0,103	Kolmogorov-Smirnoff	D(9)=0,202	0.7874	0.1016	[-0,699, 0,789]	0.7948	1
notArboreal(9)	0,395 +/- 0,346	Kolmogorov-Smirnoff	D(9)=0,242	0.5853	finger_tapping(9)	0,207 +/- 0,261	Kolmogorov-Smirnoff	D(9)=0,250	0.5486	0.14233	[-0,679, 0,805]	0.7149	1
notArboreal(9)	0,395 +/- 0,346	Kolmogorov-Smirnoff	D(9)=0,242	0.5853	finger(9)	0,260 +/- 0,300	Kolmogorov-Smirnoff	D(9)=0,249	0.5507	0.16829	[-0,665, 0,815]	0.6652	1
notArboreal(9)	0,395 +/- 0,346	Kolmogorov-Smirnoff	D(9)=0,242	0.5853	force(9)	0,143 +/- 0,210	Kolmogorov-Smirnoff	D(9)=0,241	0.5938	0.15056	[-0,675, 0,808]	0.699	1
notArboreal(9)	0,395 +/- 0,346	Kolmogorov-Smirnoff	D(9)=0,242	0.5853	form(9)	0,344 +/- 0,083	Kolmogorov-Smirnoff	D(9)=0,270	0.4487	0.7137	[-0,184, 0,962]	0.03083	1
notArboreal(9)	0,395 +/- 0,346	Kolmogorov-Smirnoff	D(9)=0,242	0.5853	frontal_gyrus(9)	0,097 +/- 0,153	Kolmogorov-Smirnoff	D(9)=0,121	0.9967	0.47775	[-0,461, 0,912]	0.1934	1
notArboreal(9)	0,395 +/- 0,346	Kolmogorov-Smirnoff	D(9)=0,242	0.5853	frontotemporal(9)	-0,049 +/- 0,130	Kolmogorov-Smirnoff	D(9)=0,142	0.9811	-0.36276	[-0,880, 0,549]	0.3373	1
notArboreal(9)	0,395 +/- 0,346	Kolmogorov-Smirnoff	D(9)=0,242	0.5853	fusiform_face(9)	0,425 +/- 0,104	Kolmogorov-Smirnoff	D(9)=0,211	0.7462	0.14329	[-0,678, 0,806]	0.713	1
notArboreal(9)	0,395 +/- 0,346	Kolmogorov-Smirnoff	D(9)=0,242	0.5853	fusiform_gyrus(9)	0,424 +/- 0,130	Kolmogorov-Smirnoff	D(9)=0,203	0.7831	0.04915	[-0,724, 0,768]	0.9001	1
notArboreal(9)	0,395 +/- 0,346	Kolmogorov-Smirnoff	D(9)=0,242	0.5853	fusiform(9)	0,435 +/- 0,160	Kolmogorov-Smirnoff	D(9)=0,224	0.6761	0.02278	[-0,736, 0,757]	0.9536	1
notArboreal(9)	0,395 +/- 0,346	Kolmogorov-Smirnoff	D(9)=0,242	0.5853	gyrus(9)	0,481 +/- 0,128	Kolmogorov-Smirnoff	D(9)=0,303	0.3129	-0.04343	[-0,765, 0,727]	0.9117	1
notArboreal(9)	0,395 +/- 0,346	Kolmogorov-Smirnoff	D(9)=0,242	0.5853	hand(9)	0,186 +/- 0,240	Kolmogorov-Smirnoff	D(9)=0,260	0.5002	0.19317	[-0,652, 0,824]	0.6185	1
notArboreal(9)	0,395 +/- 0,346	Kolmogorov-Smirnoff	D(9)=0,242	0.5853	heschl_gyrus(9)	0,423 +/- 0,221	Kolmogorov-Smirnoff	D(9)=0,261	0.493	-0.23914	[-0,841, 0,626]	0.5354	1
notArboreal(9)	0,395 +/- 0,346	Kolmogorov-Smirnoff	D(9)=0,242	0.5853	heschl(9)	0,422 +/- 0,223	Kolmogorov-Smirnoff	D(9)=0,263	0.4815	-0.23455	[-0,839, 0,629]	0.5435	1
notArboreal(9)	0,395 +/- 0,346	Kolmogorov-Smirnoff	D(9)=0,242	0.5853	hippocampal(9)	-0,208 +/- 0,274	Kolmogorov-Smirnoff	D(9)=0,258	0.508	-0.24571	[-0,843, 0,622]	0.5239	1
notArboreal(9)	0,395 +/- 0,346	Kolmogorov-Smirnoff	D(9)=0,242	0.5853	hippocampus(9)	-0,312 +/- 0,325	Kolmogorov-Smirnoff	D(9)=0,191	0.8407	-0.34435	[-0,875, 0,561]	0.3642	1
notArboreal(9)	0,395 +/- 0,346	Kolmogorov-Smirnoff	D(9)=0,242	0.5853	hz(9)	0,188 +/- 0,204	Kolmogorov-Smirnoff	D(9)=0,225	0.6757	-0.09405	[-0,786, 0,703]	0.8098	1
notArboreal(9)	0,395 +/- 0,346	Kolmogorov-Smirnoff	D(9)=0,242	0.5853	index_finger(9)	0,281 +/- 0,263	Kolmogorov-Smirnoff	D(9)=0,240	0.5969	0.08578	[-0,707, 0,783]	0.8263	1
notArboreal(9)	0,395 +/- 0,346	Kolmogorov-Smirnoff	D(9)=0,242	0.5853	index(9)	0,006 +/- 0,168	Kolmogorov-Smirnoff	D(9)=0,159	0.9504	0.04037	[-0,728, 0,764]	0.9179	1
notArboreal(9)	0,395 +/- 0,346	Kolmogorov-Smirnoff	D(9)=0,242	0.5853	inferior_frontal(9)	0,207 +/- 0,148	Kolmogorov-Smirnoff	D(9)=0,149	0.9714	0.40931	[-0,515, 0,894]	0.274	1
notArboreal(9)	0,395 +/- 0,346	Kolmogorov-Smirnoff	D(9)=0,242	0.5853	inferior_occipital(9)	0,447 +/- 0,069	Kolmogorov-Smirnoff	D(9)=0,161	0.9466	0.26175	[-0,613, 0,848]	0.4963	1
notArboreal(9)	0,395 +/- 0,346	Kolmogorov-Smirnoff	D(9)=0,242	0.5853	inferior_temporal(9)	0,285 +/- 0,175	Kolmogorov-Smirnoff	D(9)=0,115	0.9984	0.00645	[-0,744, 0,750]	0.9869	1
notArboreal(9)	0,395 +/- 0,346	Kolmogorov-Smirnoff	D(9)=0,242	0.5853	inferior(9)	0,238 +/- 0,170	Kolmogorov-Smirnoff	D(9)=0,197	0.8139	0.53676	[-0,408, 0,926]	0.1362	1
notArboreal(9)	0,395 +/- 0,346	Kolmogorov-Smirnoff	D(9)=0,242	0.5853	ipsilateral(9)	0,142 +/- 0,267	Kolmogorov-Smirnoff	D(9)=0,167	0.9293	0.06309	[-0,718, 0,774]	0.8719	1
notArboreal(9)	0,395 +/- 0,346	Kolmogorov-Smirnoff	D(9)=0,242	0.5853	item(9)	0,023 +/- 0,118	Kolmogorov-Smirnoff	D(9)=0,183	0.8737	0.45256	[-0,482, 0,905]	0.2213	1
notArboreal(9)	0,395 +/- 0,346	Kolmogorov-Smirnoff	D(9)=0,242	0.5853	items(9)	-0,019 +/- 0,149	Kolmogorov-Smirnoff	D(9)=0,192	0.8355	0.27568	[-0,605, 0,853]	0.4727	1
notArboreal(9)	0,395 +/- 0,346	Kolmogorov-Smirnoff	D(9)=0,242	0.5853	judgments(9)	-0,014 +/- 0,107	Kolmogorov-Smirnoff	D(9)=0,183	0.8729	0.39798	[-0,524, 0,890]	0.2888	1
notArboreal(9)	0,395 +/- 0,346	Kolmogorov-Smirnoff	D(9)=0,242	0.5853	language_network(9)	0,236 +/- 0,085	Kolmogorov-Smirnoff	D(9)=0,295	0.3452	0.18776	[-0,655, 0,822]	0.6286	1
notArboreal(9)	0,395 +/- 0,346	Kolmogorov-Smirnoff	D(9)=0,242	0.5853	language(9)	0,369 +/- 0,153	Kolmogorov-Smirnoff	D(9)=0,255	0.5232	0.19297	[-0,652, 0,824]	0.6189	1
notArboreal(9)	0,395 +/- 0,346	Kolmogorov-Smirnoff	D(9)=0,242	0.5853	languages(9)	0,285 +/- 0,093	Kolmogorov-Smirnoff	D(9)=0,124	0.9955	0.40551	[-0,518, 0,893]	0.2789	1
notArboreal(9)	0,395 +/- 0,346	Kolmogorov-Smirnoff	D(9)=0,242	0.5853	lateral_frontal(9)	-0,086 +/- 0,127	Kolmogorov-Smirnoff	D(9)=0,203	0.7829	0.71103	[-0,189, 0,962]	0.03175	1
notArboreal(9)	0,395 +/- 0,346	Kolmogorov-Smirnoff	D(9)=0,242	0.5853	lateral_occipital(9)	0,329 +/- 0,127	Kolmogorov-Smirnoff	D(9)=0,160	0.9473	0.00789	[-0,743, 0,750]	0.9839	1
notArboreal(9)	0,395 +/- 0,346	Kolmogorov-Smirnoff	D(9)=0,242	0.5853	lateral_parietal(9)	-0,156 +/- 0,086	Kolmogorov-Smirnoff	D(9)=0,147	0.9747	0.14518	[-0,677, 0,806]	0.7094	1
notArboreal(9)	0,395 +/- 0,346	Kolmogorov-Smirnoff	D(9)=0,242	0.5853	lexical(9)	0,319 +/- 0,116	Kolmogorov-Smirnoff	D(9)=0,144	0.9782	0.40906	[-0,516, 0,894]	0.2743	1
notArboreal(9)	0,395 +/- 0,346	Kolmogorov-Smirnoff	D(9)=0,242	0.5853	lingual(9)	0,149 +/- 0,199	Kolmogorov-Smirnoff	D(9)=0,193	0.8322	-0.26991	[-0,851, 0,608]	0.4824	1
notArboreal(9)	0,395 +/- 0,346	Kolmogorov-Smirnoff	D(9)=0,242	0.5853	linguistic(9)	0,331 +/- 0,121	Kolmogorov-Smirnoff	D(9)=0,242	0.5867	0.09682	[-0,702, 0,787]	0.8043	1
notArboreal(9)	0,395 +/- 0,346	Kolmogorov-Smirnoff	D(9)=0,242	0.5853	listening(9)	0,392 +/- 0,227	Kolmogorov-Smirnoff	D(9)=0,277	0.4192	-0.23604	[-0,839, 0,628]	0.5409	1
notArboreal(9)	0,395 +/- 0,346	Kolmogorov-Smirnoff	D(9)=0,242	0.5853	lobe_mtl(9)	-0,138 +/- 0,221	Kolmogorov-Smirnoff	D(9)=0,252	0.5368	-0.22386	[-0,835, 0,635]	0.5626	1
notArboreal(9)	0,395 +/- 0,346	Kolmogorov-Smirnoff	D(9)=0,242	0.5853	lobes(9)	0,042 +/- 0,220	Kolmogorov-Smirnoff	D(9)=0,150	0.9699	-0.20968	[-0,830, 0,643]	0.5882	1
notArboreal(9)	0,395 +/- 0,346	Kolmogorov-Smirnoff	D(9)=0,242	0.5853	m1(9)	0,214 +/- 0,254	Kolmogorov-Smirnoff	D(9)=0,213	0.7362	0.08522	[-0,707, 0,783]	0.8274	1
notArboreal(9)	0,395 +/- 0,346	Kolmogorov-Smirnoff	D(9)=0,242	0.5853	making(9)	-0,334 +/- 0,106	Kolmogorov-Smirnoff	D(9)=0,216	0.7207	0.21773	[-0,638, 0,833]	0.5736	1
notArboreal(9)	0,395 +/- 0,346	Kolmogorov-Smirnoff	D(9)=0,242	0.5853	meaning(9)	0,286 +/- 0,088	Kolmogorov-Smirnoff	D(9)=0,273	0.4355	0.1885	[-0,654, 0,823]	0.6272	1
notArboreal(9)	0,395 +/- 0,346	Kolmogorov-Smirnoff	D(9)=0,242	0.5853	medial_frontal(9)	-0,341 +/- 0,088	Kolmogorov-Smirnoff	D(9)=0,137	0.9873	0.31133	[-0,583, 0,864]	0.4148	1
notArboreal(9)	0,395 +/- 0,346	Kolmogorov-Smirnoff	D(9)=0,242	0.5853	medial_temporal(9)	-0,137 +/- 0,278	Kolmogorov-Smirnoff	D(9)=0,236	0.6177	-0.23094	[-0,838, 0,631]	0.5499	1
notArboreal(9)	0,395 +/- 0,346	Kolmogorov-Smirnoff	D(9)=0,242	0.5853	memory_retrieval(9)	-0,176 +/- 0,113	Kolmogorov-Smirnoff	D(9)=0,259	0.5035	0.27797	[-0,603, 0,854]	0.4689	1
notArboreal(9)	0,395 +/- 0,346	Kolmogorov-Smirnoff	D(9)=0,242	0.5853	memory(9)	-0,260 +/- 0,221	Kolmogorov-Smirnoff	D(9)=0,231	0.6424	0.25713	[-0,616, 0,847]	0.5042	1
notArboreal(9)	0,395 +/- 0,346	Kolmogorov-Smirnoff	D(9)=0,242	0.5853	mental(9)	-0,163 +/- 0,086	Kolmogorov-Smirnoff	D(9)=0,130	0.9927	0.12966	[-0,685, 0,800]	0.7395	1
notArboreal(9)	0,395 +/- 0,346	Kolmogorov-Smirnoff	D(9)=0,242	0.5853	middle_frontal(9)	-0,041 +/- 0,165	Kolmogorov-Smirnoff	D(9)=0,212	0.7411	0.6742	[-0,246, 0,955]	0.04642	1
notArboreal(9)	0,395 +/- 0,346	Kolmogorov-Smirnoff	D(9)=0,242	0.5853	monitoring(9)	-0,076 +/- 0,159	Kolmogorov-Smirnoff	D(9)=0,176	0.9005	0.45774	[-0,478, 0,907]	0.2154	1
notArboreal(9)	0,395 +/- 0,346	Kolmogorov-Smirnoff	D(9)=0,242	0.5853	motion(9)	0,339 +/- 0,043	Kolmogorov-Smirnoff	D(9)=0,142	0.9813	-0.08838	[-0,784, 0,706]	0.8211	1
notArboreal(9)	0,395 +/- 0,346	Kolmogorov-Smirnoff	D(9)=0,242	0.5853	motor_cortex(9)	0,248 +/- 0,310	Kolmogorov-Smirnoff	D(9)=0,196	0.8191	0.07925	[-0,710, 0,780]	0.8394	1
notArboreal(9)	0,395 +/- 0,346	Kolmogorov-Smirnoff	D(9)=0,242	0.5853	motor_premotor(9)	0,242 +/- 0,263	Kolmogorov-Smirnoff	D(9)=0,204	0.7772	0.26046	[-0,614, 0,848]	0.4985	1
notArboreal(9)	0,395 +/- 0,346	Kolmogorov-Smirnoff	D(9)=0,242	0.5853	motor_sma(9)	-0,067 +/- 0,212	Kolmogorov-Smirnoff	D(9)=0,197	0.8144	0.08792	[-0,706, 0,784]	0.822	1
notArboreal(9)	0,395 +/- 0,346	Kolmogorov-Smirnoff	D(9)=0,242	0.5853	motor_task(9)	0,155 +/- 0,264	Kolmogorov-Smirnoff	D(9)=0,209	0.7534	0.17677	[-0,661, 0,818]	0.6491	1
notArboreal(9)	0,395 +/- 0,346	Kolmogorov-Smirnoff	D(9)=0,242	0.5853	motor(9)	0,188 +/- 0,320	Kolmogorov-Smirnoff	D(9)=0,252	0.5358	0.15817	[-0,671, 0,811]	0.6844	1
notArboreal(9)	0,395 +/- 0,346	Kolmogorov-Smirnoff	D(9)=0,242	0.5853	movement(9)	0,173 +/- 0,280	Kolmogorov-Smirnoff	D(9)=0,239	0.6032	0.14283	[-0,679, 0,805]	0.7139	1
notArboreal(9)	0,395 +/- 0,346	Kolmogorov-Smirnoff	D(9)=0,242	0.5853	movements(9)	0,200 +/- 0,230	Kolmogorov-Smirnoff	D(9)=0,262	0.4887	0.1762	[-0,661, 0,818]	0.6502	1
notArboreal(9)	0,395 +/- 0,346	Kolmogorov-Smirnoff	D(9)=0,242	0.5853	mtl(9)	-0,149 +/- 0,255	Kolmogorov-Smirnoff	D(9)=0,234	0.6269	-0.23018	[-0,837, 0,631]	0.5513	1
notArboreal(9)	0,395 +/- 0,346	Kolmogorov-Smirnoff	D(9)=0,242	0.5853	muscle(9)	-0,064 +/- 0,175	Kolmogorov-Smirnoff	D(9)=0,252	0.5356	-0.058	[-0,772, 0,720]	0.8822	1
notArboreal(9)	0,395 +/- 0,346	Kolmogorov-Smirnoff	D(9)=0,242	0.5853	musicians(9)	0,316 +/- 0,247	Kolmogorov-Smirnoff	D(9)=0,238	0.6056	0.01129	[-0,742, 0,752]	0.977	1
notArboreal(9)	0,395 +/- 0,346	Kolmogorov-Smirnoff	D(9)=0,242	0.5853	naming(9)	0,254 +/- 0,094	Kolmogorov-Smirnoff	D(9)=0,168	0.9251	0.60343	[-0,337, 0,941]	0.08535	1
notArboreal(9)	0,395 +/- 0,346	Kolmogorov-Smirnoff	D(9)=0,242	0.5853	native(9)	0,353 +/- 0,099	Kolmogorov-Smirnoff	D(9)=0,150	0.9695	0.32878	[-0,571, 0,870]	0.3876	1
notArboreal(9)	0,395 +/- 0,346	Kolmogorov-Smirnoff	D(9)=0,242	0.5853	network(9)	-0,106 +/- 0,121	Kolmogorov-Smirnoff	D(9)=0,247	0.5636	0.51074	[-0,432, 0,920]	0.16	1
notArboreal(9)	0,395 +/- 0,346	Kolmogorov-Smirnoff	D(9)=0,242	0.5853	networks(9)	-0,232 +/- 0,100	Kolmogorov-Smirnoff	D(9)=0,177	0.8965	0.4863	[-0,454, 0,914]	0.1844	1
notArboreal(9)	0,395 +/- 0,346	Kolmogorov-Smirnoff	D(9)=0,242	0.5853	neutral_faces(9)	-0,002 +/- 0,177	Kolmogorov-Smirnoff	D(9)=0,177	0.8976	-0.42973	[-0,899, 0,500]	0.2483	1
notArboreal(9)	0,395 +/- 0,346	Kolmogorov-Smirnoff	D(9)=0,242	0.5853	nouns(9)	0,118 +/- 0,094	Kolmogorov-Smirnoff	D(9)=0,129	0.9932	-0.07458	[-0,778, 0,712]	0.8488	1
notArboreal(9)	0,395 +/- 0,346	Kolmogorov-Smirnoff	D(9)=0,242	0.5853	object_recognition(9)	0,339 +/- 0,085	Kolmogorov-Smirnoff	D(9)=0,186	0.8632	0.11279	[-0,694, 0,794]	0.7726	1
notArboreal(9)	0,395 +/- 0,346	Kolmogorov-Smirnoff	D(9)=0,242	0.5853	object(9)	0,346 +/- 0,096	Kolmogorov-Smirnoff	D(9)=0,181	0.8796	0.39252	[-0,528, 0,889]	0.296	1
notArboreal(9)	0,395 +/- 0,346	Kolmogorov-Smirnoff	D(9)=0,242	0.5853	objects(9)	0,291 +/- 0,134	Kolmogorov-Smirnoff	D(9)=0,127	0.9945	0.21468	[-0,640, 0,832]	0.5791	1
notArboreal(9)	0,395 +/- 0,346	Kolmogorov-Smirnoff	D(9)=0,242	0.5853	occipital_cortex(9)	0,344 +/- 0,124	Kolmogorov-Smirnoff	D(9)=0,193	0.8314	-0.32616	[-0,869, 0,573]	0.3917	1
notArboreal(9)	0,395 +/- 0,346	Kolmogorov-Smirnoff	D(9)=0,242	0.5853	occipital_gyrus(9)	0,310 +/- 0,094	Kolmogorov-Smirnoff	D(9)=0,147	0.9744	-0.26063	[-0,848, 0,614]	0.4982	1
notArboreal(9)	0,395 +/- 0,346	Kolmogorov-Smirnoff	D(9)=0,242	0.5853	occipital(9)	0,412 +/- 0,161	Kolmogorov-Smirnoff	D(9)=0,161	0.9457	-0.23071	[-0,838, 0,631]	0.5504	1
notArboreal(9)	0,395 +/- 0,346	Kolmogorov-Smirnoff	D(9)=0,242	0.5853	occipito_temporal(9)	0,394 +/- 0,089	Kolmogorov-Smirnoff	D(9)=0,186	0.8629	0.35256	[-0,556, 0,877]	0.3521	1
notArboreal(9)	0,395 +/- 0,346	Kolmogorov-Smirnoff	D(9)=0,242	0.5853	occipito(9)	0,412 +/- 0,083	Kolmogorov-Smirnoff	D(9)=0,217	0.7139	0.30328	[-0,588, 0,862]	0.4276	1
notArboreal(9)	0,395 +/- 0,346	Kolmogorov-Smirnoff	D(9)=0,242	0.5853	occipitotemporal_cortex(9)	0,315 +/- 0,079	Kolmogorov-Smirnoff	D(9)=0,134	0.9897	0.47979	[-0,460, 0,912]	0.1912	1
notArboreal(9)	0,395 +/- 0,346	Kolmogorov-Smirnoff	D(9)=0,242	0.5853	occipitotemporal(9)	0,416 +/- 0,074	Kolmogorov-Smirnoff	D(9)=0,225	0.6744	0.51669	[-0,427, 0,922]	0.1544	1
notArboreal(9)	0,395 +/- 0,346	Kolmogorov-Smirnoff	D(9)=0,242	0.5853	opercularis(9)	0,102 +/- 0,138	Kolmogorov-Smirnoff	D(9)=0,174	0.9086	0.25406	[-0,618, 0,846]	0.5095	1
notArboreal(9)	0,395 +/- 0,346	Kolmogorov-Smirnoff	D(9)=0,242	0.5853	overt(9)	0,211 +/- 0,239	Kolmogorov-Smirnoff	D(9)=0,243	0.5797	0.21214	[-0,642, 0,831]	0.5837	1
notArboreal(9)	0,395 +/- 0,346	Kolmogorov-Smirnoff	D(9)=0,242	0.5853	paced(9)	0,214 +/- 0,268	Kolmogorov-Smirnoff	D(9)=0,241	0.5945	0.16354	[-0,668, 0,813]	0.6742	1
notArboreal(9)	0,395 +/- 0,346	Kolmogorov-Smirnoff	D(9)=0,242	0.5853	parahippocampal_cortex(9)	-0,120 +/- 0,252	Kolmogorov-Smirnoff	D(9)=0,204	0.7782	-0.25119	[-0,845, 0,619]	0.5144	1
notArboreal(9)	0,395 +/- 0,346	Kolmogorov-Smirnoff	D(9)=0,242	0.5853	parahippocampal_gyrus(9)	-0,202 +/- 0,262	Kolmogorov-Smirnoff	D(9)=0,224	0.6771	-0.31897	[-0,867, 0,578]	0.4028	1
notArboreal(9)	0,395 +/- 0,346	Kolmogorov-Smirnoff	D(9)=0,242	0.5853	parahippocampal(9)	-0,211 +/- 0,323	Kolmogorov-Smirnoff	D(9)=0,222	0.688	-0.30389	[-0,862, 0,587]	0.4266	1
notArboreal(9)	0,395 +/- 0,346	Kolmogorov-Smirnoff	D(9)=0,242	0.5853	parietal_cortex(9)	-0,114 +/- 0,136	Kolmogorov-Smirnoff	D(9)=0,155	0.9596	0.71245	[-0,187, 0,962]	0.03126	1
notArboreal(9)	0,395 +/- 0,346	Kolmogorov-Smirnoff	D(9)=0,242	0.5853	parietal(9)	-0,076 +/- 0,160	Kolmogorov-Smirnoff	D(9)=0,148	0.9731	0.72204	[-0,170, 0,964]	0.02805	1
notArboreal(9)	0,395 +/- 0,346	Kolmogorov-Smirnoff	D(9)=0,242	0.5853	pars_opercularis(9)	0,102 +/- 0,139	Kolmogorov-Smirnoff	D(9)=0,176	0.9016	0.25507	[-0,617, 0,846]	0.5077	1
notArboreal(9)	0,395 +/- 0,346	Kolmogorov-Smirnoff	D(9)=0,242	0.5853	pars(9)	0,099 +/- 0,129	Kolmogorov-Smirnoff	D(9)=0,172	0.9125	0.19067	[-0,653, 0,823]	0.6232	1
notArboreal(9)	0,395 +/- 0,346	Kolmogorov-Smirnoff	D(9)=0,242	0.5853	perception(9)	0,536 +/- 0,118	Kolmogorov-Smirnoff	D(9)=0,240	0.5989	-0.38911	[-0,888, 0,530]	0.3006	1
notArboreal(9)	0,395 +/- 0,346	Kolmogorov-Smirnoff	D(9)=0,242	0.5853	perceptual(9)	0,411 +/- 0,052	Kolmogorov-Smirnoff	D(9)=0,220	0.6971	-0.1107	[-0,793, 0,695]	0.7768	1
notArboreal(9)	0,395 +/- 0,346	Kolmogorov-Smirnoff	D(9)=0,242	0.5853	perspective(9)	-0,224 +/- 0,140	Kolmogorov-Smirnoff	D(9)=0,148	0.9722	-0.11053	[-0,793, 0,695]	0.7771	1
notArboreal(9)	0,395 +/- 0,346	Kolmogorov-Smirnoff	D(9)=0,242	0.5853	phonological(9)	0,317 +/- 0,126	Kolmogorov-Smirnoff	D(9)=0,129	0.9933	0.40968	[-0,515, 0,894]	0.2735	1
notArboreal(9)	0,395 +/- 0,346	Kolmogorov-Smirnoff	D(9)=0,242	0.5853	pitch(9)	0,439 +/- 0,274	Kolmogorov-Smirnoff	D(9)=0,221	0.6951	-0.12565	[-0,799, 0,687]	0.7474	1
notArboreal(9)	0,395 +/- 0,346	Kolmogorov-Smirnoff	D(9)=0,242	0.5853	posterior_middle(9)	0,271 +/- 0,081	Kolmogorov-Smirnoff	D(9)=0,270	0.4503	0.26647	[-0,610, 0,850]	0.4883	1
notArboreal(9)	0,395 +/- 0,346	Kolmogorov-Smirnoff	D(9)=0,242	0.5853	posterior_temporal(9)	0,337 +/- 0,105	Kolmogorov-Smirnoff	D(9)=0,180	0.8869	0.25255	[-0,618, 0,845]	0.5121	1
notArboreal(9)	0,395 +/- 0,346	Kolmogorov-Smirnoff	D(9)=0,242	0.5853	precuneus_posterior(9)	-0,264 +/- 0,120	Kolmogorov-Smirnoff	D(9)=0,135	0.9883	-0.06043	[-0,773, 0,719]	0.8773	1
notArboreal(9)	0,395 +/- 0,346	Kolmogorov-Smirnoff	D(9)=0,242	0.5853	precuneus(9)	-0,302 +/- 0,140	Kolmogorov-Smirnoff	D(9)=0,149	0.9706	-0.107	[-0,792, 0,697]	0.7841	1
notArboreal(9)	0,395 +/- 0,346	Kolmogorov-Smirnoff	D(9)=0,242	0.5853	prefrontal_cortex(9)	-0,455 +/- 0,130	Kolmogorov-Smirnoff	D(9)=0,201	0.7915	0.56594	[-0,378, 0,933]	0.1122	1
notArboreal(9)	0,395 +/- 0,346	Kolmogorov-Smirnoff	D(9)=0,242	0.5853	prefrontal_cortices(9)	-0,164 +/- 0,114	Kolmogorov-Smirnoff	D(9)=0,170	0.9214	0.71407	[-0,184, 0,962]	0.0307	1
notArboreal(9)	0,395 +/- 0,346	Kolmogorov-Smirnoff	D(9)=0,242	0.5853	prefrontal(9)	-0,468 +/- 0,149	Kolmogorov-Smirnoff	D(9)=0,244	0.5749	0.65484	[-0,273, 0,952]	0.05561	1
notArboreal(9)	0,395 +/- 0,346	Kolmogorov-Smirnoff	D(9)=0,242	0.5853	premotor_cortex(9)	0,209 +/- 0,275	Kolmogorov-Smirnoff	D(9)=0,271	0.4442	0.22407	[-0,635, 0,835]	0.5622	1
notArboreal(9)	0,395 +/- 0,346	Kolmogorov-Smirnoff	D(9)=0,242	0.5853	premotor(9)	0,185 +/- 0,283	Kolmogorov-Smirnoff	D(9)=0,255	0.5232	0.26065	[-0,614, 0,848]	0.4982	1
notArboreal(9)	0,395 +/- 0,346	Kolmogorov-Smirnoff	D(9)=0,242	0.5853	primary_auditory(9)	0,411 +/- 0,205	Kolmogorov-Smirnoff	D(9)=0,310	0.2897	-0.32315	[-0,868, 0,575]	0.3963	1
notArboreal(9)	0,395 +/- 0,346	Kolmogorov-Smirnoff	D(9)=0,242	0.5853	primary_motor(9)	0,231 +/- 0,320	Kolmogorov-Smirnoff	D(9)=0,213	0.7334	0.10768	[-0,696, 0,792]	0.7827	1
notArboreal(9)	0,395 +/- 0,346	Kolmogorov-Smirnoff	D(9)=0,242	0.5853	primary_somatosensory(9)	-0,014 +/- 0,225	Kolmogorov-Smirnoff	D(9)=0,163	0.9398	0.13473	[-0,683, 0,802]	0.7296	1
notArboreal(9)	0,395 +/- 0,346	Kolmogorov-Smirnoff	D(9)=0,242	0.5853	primary_visual(9)	0,254 +/- 0,126	Kolmogorov-Smirnoff	D(9)=0,172	0.9137	-0.44436	[-0,903, 0,489]	0.2308	1
notArboreal(9)	0,395 +/- 0,346	Kolmogorov-Smirnoff	D(9)=0,242	0.5853	primary(9)	0,232 +/- 0,285	Kolmogorov-Smirnoff	D(9)=0,191	0.8408	-0.02184	[-0,756, 0,737]	0.9555	1
notArboreal(9)	0,395 +/- 0,346	Kolmogorov-Smirnoff	D(9)=0,242	0.5853	production(9)	0,377 +/- 0,250	Kolmogorov-Smirnoff	D(9)=0,211	0.7425	0.00155	[-0,746, 0,747]	0.9968	1
notArboreal(9)	0,395 +/- 0,346	Kolmogorov-Smirnoff	D(9)=0,242	0.5853	pseudowords(9)	0,333 +/- 0,100	Kolmogorov-Smirnoff	D(9)=0,220	0.6977	0.0767	[-0,711, 0,779]	0.8445	1
notArboreal(9)	0,395 +/- 0,346	Kolmogorov-Smirnoff	D(9)=0,242	0.5853	reading(9)	0,352 +/- 0,091	Kolmogorov-Smirnoff	D(9)=0,202	0.7892	0.52809	[-0,416, 0,924]	0.1439	1
notArboreal(9)	0,395 +/- 0,346	Kolmogorov-Smirnoff	D(9)=0,242	0.5853	recognition_memory(9)	-0,037 +/- 0,117	Kolmogorov-Smirnoff	D(9)=0,258	0.5052	0.2301	[-0,631, 0,837]	0.5514	1
notArboreal(9)	0,395 +/- 0,346	Kolmogorov-Smirnoff	D(9)=0,242	0.5853	recognition(9)	0,247 +/- 0,177	Kolmogorov-Smirnoff	D(9)=0,149	0.9715	0.11232	[-0,694, 0,794]	0.7736	1
notArboreal(9)	0,395 +/- 0,346	Kolmogorov-Smirnoff	D(9)=0,242	0.5853	relations(9)	0,066 +/- 0,077	Kolmogorov-Smirnoff	D(9)=0,196	0.8149	0.23081	[-0,631, 0,838]	0.5502	1
notArboreal(9)	0,395 +/- 0,346	Kolmogorov-Smirnoff	D(9)=0,242	0.5853	representations(9)	0,363 +/- 0,096	Kolmogorov-Smirnoff	D(9)=0,180	0.8834	0.44844	[-0,485, 0,904]	0.226	1
notArboreal(9)	0,395 +/- 0,346	Kolmogorov-Smirnoff	D(9)=0,242	0.5853	response_inhibition(9)	-0,173 +/- 0,137	Kolmogorov-Smirnoff	D(9)=0,193	0.8309	0.46457	[-0,472, 0,909]	0.2077	1
notArboreal(9)	0,395 +/- 0,346	Kolmogorov-Smirnoff	D(9)=0,242	0.5853	retrieval(9)	-0,101 +/- 0,165	Kolmogorov-Smirnoff	D(9)=0,207	0.7652	0.2862	[-0,598, 0,856]	0.4553	1
notArboreal(9)	0,395 +/- 0,346	Kolmogorov-Smirnoff	D(9)=0,242	0.5853	retrosplenial(9)	-0,282 +/- 0,215	Kolmogorov-Smirnoff	D(9)=0,242	0.5849	-0.2332	[-0,838, 0,630]	0.5459	1
notArboreal(9)	0,395 +/- 0,346	Kolmogorov-Smirnoff	D(9)=0,242	0.5853	s1(9)	0,065 +/- 0,257	Kolmogorov-Smirnoff	D(9)=0,202	0.7883	0.14769	[-0,676, 0,807]	0.7045	1
notArboreal(9)	0,395 +/- 0,346	Kolmogorov-Smirnoff	D(9)=0,242	0.5853	secondary_somatosensory(9)	-0,093 +/- 0,230	Kolmogorov-Smirnoff	D(9)=0,164	0.9381	0.07794	[-0,711, 0,780]	0.842	1
notArboreal(9)	0,395 +/- 0,346	Kolmogorov-Smirnoff	D(9)=0,242	0.5853	secondary(9)	-0,057 +/- 0,229	Kolmogorov-Smirnoff	D(9)=0,185	0.864	0.00929	[-0,743, 0,751]	0.9811	1
notArboreal(9)	0,395 +/- 0,346	Kolmogorov-Smirnoff	D(9)=0,242	0.5853	selective(9)	0,418 +/- 0,081	Kolmogorov-Smirnoff	D(9)=0,126	0.9947	0.00405	[-0,745, 0,748]	0.9917	1
notArboreal(9)	0,395 +/- 0,346	Kolmogorov-Smirnoff	D(9)=0,242	0.5853	selectivity(9)	0,326 +/- 0,131	Kolmogorov-Smirnoff	D(9)=0,163	0.94	-0.21772	[-0,833, 0,638]	0.5736	1
notArboreal(9)	0,395 +/- 0,346	Kolmogorov-Smirnoff	D(9)=0,242	0.5853	semantic(9)	0,169 +/- 0,132	Kolmogorov-Smirnoff	D(9)=0,169	0.9238	0.14572	[-0,677, 0,807]	0.7084	1
notArboreal(9)	0,395 +/- 0,346	Kolmogorov-Smirnoff	D(9)=0,242	0.5853	semantics(9)	0,083 +/- 0,072	Kolmogorov-Smirnoff	D(9)=0,233	0.6351	0.55458	[-0,390, 0,930]	0.1212	1
notArboreal(9)	0,395 +/- 0,346	Kolmogorov-Smirnoff	D(9)=0,242	0.5853	sensorimotor_cortex(9)	0,171 +/- 0,246	Kolmogorov-Smirnoff	D(9)=0,210	0.7489	0.10013	[-0,700, 0,789]	0.7977	1
notArboreal(9)	0,395 +/- 0,346	Kolmogorov-Smirnoff	D(9)=0,242	0.5853	sensorimotor(9)	0,205 +/- 0,295	Kolmogorov-Smirnoff	D(9)=0,194	0.8286	0.10067	[-0,700, 0,789]	0.7966	1
notArboreal(9)	0,395 +/- 0,346	Kolmogorov-Smirnoff	D(9)=0,242	0.5853	sensory(9)	0,357 +/- 0,219	Kolmogorov-Smirnoff	D(9)=0,213	0.7341	-0.14569	[-0,807, 0,677]	0.7084	1
notArboreal(9)	0,395 +/- 0,346	Kolmogorov-Smirnoff	D(9)=0,242	0.5853	sentence(9)	0,209 +/- 0,101	Kolmogorov-Smirnoff	D(9)=0,208	0.7575	0.24143	[-0,625, 0,841]	0.5314	1
notArboreal(9)	0,395 +/- 0,346	Kolmogorov-Smirnoff	D(9)=0,242	0.5853	sentences(9)	0,302 +/- 0,129	Kolmogorov-Smirnoff	D(9)=0,210	0.7484	0.08021	[-0,710, 0,781]	0.8375	1
notArboreal(9)	0,395 +/- 0,346	Kolmogorov-Smirnoff	D(9)=0,242	0.5853	si(9)	0,008 +/- 0,235	Kolmogorov-Smirnoff	D(9)=0,154	0.9626	0.15959	[-0,670, 0,812]	0.6817	1
notArboreal(9)	0,395 +/- 0,346	Kolmogorov-Smirnoff	D(9)=0,242	0.5853	sighted(9)	0,368 +/- 0,053	Kolmogorov-Smirnoff	D(9)=0,138	0.9862	-0.57895	[-0,936, 0,365]	0.1024	1
notArboreal(9)	0,395 +/- 0,346	Kolmogorov-Smirnoff	D(9)=0,242	0.5853	sii(9)	-0,030 +/- 0,235	Kolmogorov-Smirnoff	D(9)=0,173	0.9114	0.11792	[-0,691, 0,796]	0.7625	1
notArboreal(9)	0,395 +/- 0,346	Kolmogorov-Smirnoff	D(9)=0,242	0.5853	sma(9)	0,028 +/- 0,253	Kolmogorov-Smirnoff	D(9)=0,238	0.6063	0.20677	[-0,644, 0,829]	0.5935	1
notArboreal(9)	0,395 +/- 0,346	Kolmogorov-Smirnoff	D(9)=0,242	0.5853	somatosensory_cortex(9)	0,020 +/- 0,260	Kolmogorov-Smirnoff	D(9)=0,153	0.9629	0.10202	[-0,699, 0,790]	0.794	1
notArboreal(9)	0,395 +/- 0,346	Kolmogorov-Smirnoff	D(9)=0,242	0.5853	somatosensory_cortices(9)	-0,008 +/- 0,221	Kolmogorov-Smirnoff	D(9)=0,173	0.9108	0.06146	[-0,719, 0,773]	0.8752	1
notArboreal(9)	0,395 +/- 0,346	Kolmogorov-Smirnoff	D(9)=0,242	0.5853	somatosensory(9)	0,014 +/- 0,269	Kolmogorov-Smirnoff	D(9)=0,171	0.9183	0.06419	[-0,717, 0,774]	0.8697	1
notArboreal(9)	0,395 +/- 0,346	Kolmogorov-Smirnoff	D(9)=0,242	0.5853	sounds(9)	0,439 +/- 0,213	Kolmogorov-Smirnoff	D(9)=0,288	0.3737	-0.24744	[-0,843, 0,621]	0.5209	1
notArboreal(9)	0,395 +/- 0,346	Kolmogorov-Smirnoff	D(9)=0,242	0.5853	speech(9)	0,484 +/- 0,252	Kolmogorov-Smirnoff	D(9)=0,224	0.6773	-0.13382	[-0,802, 0,683]	0.7314	1
notArboreal(9)	0,395 +/- 0,346	Kolmogorov-Smirnoff	D(9)=0,242	0.5853	spoken(9)	0,424 +/- 0,166	Kolmogorov-Smirnoff	D(9)=0,187	0.856	-0.14448	[-0,806, 0,678]	0.7107	1
notArboreal(9)	0,395 +/- 0,346	Kolmogorov-Smirnoff	D(9)=0,242	0.5853	stimulated(9)	0,061 +/- 0,175	Kolmogorov-Smirnoff	D(9)=0,147	0.9746	0.13967	[-0,680, 0,804]	0.7201	1
notArboreal(9)	0,395 +/- 0,346	Kolmogorov-Smirnoff	D(9)=0,242	0.5853	stimulation(9)	0,102 +/- 0,252	Kolmogorov-Smirnoff	D(9)=0,193	0.8306	-0.0455	[-0,766, 0,726]	0.9075	1
notArboreal(9)	0,395 +/- 0,346	Kolmogorov-Smirnoff	D(9)=0,242	0.5853	superior(9)	0,439 +/- 0,199	Kolmogorov-Smirnoff	D(9)=0,229	0.6513	-0.07296	[-0,778, 0,713]	0.852	1
notArboreal(9)	0,395 +/- 0,346	Kolmogorov-Smirnoff	D(9)=0,242	0.5853	supplementary_motor(9)	0,051 +/- 0,278	Kolmogorov-Smirnoff	D(9)=0,208	0.7584	0.12189	[-0,689, 0,797]	0.7547	1
notArboreal(9)	0,395 +/- 0,346	Kolmogorov-Smirnoff	D(9)=0,242	0.5853	supplementary(9)	0,029 +/- 0,266	Kolmogorov-Smirnoff	D(9)=0,216	0.7201	0.12434	[-0,688, 0,798]	0.7499	1
notArboreal(9)	0,395 +/- 0,346	Kolmogorov-Smirnoff	D(9)=0,242	0.5853	syntactic(9)	0,205 +/- 0,122	Kolmogorov-Smirnoff	D(9)=0,243	0.5802	0.16377	[-0,668, 0,813]	0.6737	1
notArboreal(9)	0,395 +/- 0,346	Kolmogorov-Smirnoff	D(9)=0,242	0.5853	tactile(9)	0,081 +/- 0,176	Kolmogorov-Smirnoff	D(9)=0,174	0.9065	0.10927	[-0,695, 0,792]	0.7796	1
notArboreal(9)	0,395 +/- 0,346	Kolmogorov-Smirnoff	D(9)=0,242	0.5853	tapping(9)	0,157 +/- 0,260	Kolmogorov-Smirnoff	D(9)=0,240	0.5965	0.20338	[-0,646, 0,828]	0.5997	1
notArboreal(9)	0,395 +/- 0,346	Kolmogorov-Smirnoff	D(9)=0,242	0.5853	temporal_cortex(9)	0,482 +/- 0,108	Kolmogorov-Smirnoff	D(9)=0,186	0.8628	-0.18254	[-0,820, 0,658]	0.6383	1
notArboreal(9)	0,395 +/- 0,346	Kolmogorov-Smirnoff	D(9)=0,242	0.5853	temporal_gyrus(9)	0,448 +/- 0,148	Kolmogorov-Smirnoff	D(9)=0,123	0.9961	-0.34111	[-0,874, 0,563]	0.369	1
notArboreal(9)	0,395 +/- 0,346	Kolmogorov-Smirnoff	D(9)=0,242	0.5853	temporal_lobe(9)	-0,048 +/- 0,279	Kolmogorov-Smirnoff	D(9)=0,194	0.8252	-0.35467	[-0,878, 0,554]	0.349	1
notArboreal(9)	0,395 +/- 0,346	Kolmogorov-Smirnoff	D(9)=0,242	0.5853	temporal_lobes(9)	0,051 +/- 0,240	Kolmogorov-Smirnoff	D(9)=0,208	0.7585	-0.38563	[-0,887, 0,533]	0.3054	1
notArboreal(9)	0,395 +/- 0,346	Kolmogorov-Smirnoff	D(9)=0,242	0.5853	temporal(9)	0,491 +/- 0,161	Kolmogorov-Smirnoff	D(9)=0,156	0.9579	-0.3953	[-0,890, 0,526]	0.2923	1
notArboreal(9)	0,395 +/- 0,346	Kolmogorov-Smirnoff	D(9)=0,242	0.5853	touch(9)	0,142 +/- 0,176	Kolmogorov-Smirnoff	D(9)=0,156	0.9581	0.20351	[-0,646, 0,828]	0.5994	1
notArboreal(9)	0,395 +/- 0,346	Kolmogorov-Smirnoff	D(9)=0,242	0.5853	v1(9)	0,434 +/- 0,113	Kolmogorov-Smirnoff	D(9)=0,164	0.9386	-0.44068	[-0,902, 0,492]	0.2351	1
notArboreal(9)	0,395 +/- 0,346	Kolmogorov-Smirnoff	D(9)=0,242	0.5853	ventral_visual(9)	0,384 +/- 0,116	Kolmogorov-Smirnoff	D(9)=0,175	0.9042	0.05624	[-0,721, 0,771]	0.8857	1
notArboreal(9)	0,395 +/- 0,346	Kolmogorov-Smirnoff	D(9)=0,242	0.5853	verb(9)	0,215 +/- 0,113	Kolmogorov-Smirnoff	D(9)=0,200	0.798	0.44798	[-0,486, 0,904]	0.2266	1
notArboreal(9)	0,395 +/- 0,346	Kolmogorov-Smirnoff	D(9)=0,242	0.5853	verbs(9)	0,267 +/- 0,120	Kolmogorov-Smirnoff	D(9)=0,191	0.838	0.34443	[-0,561, 0,875]	0.364	1
notArboreal(9)	0,395 +/- 0,346	Kolmogorov-Smirnoff	D(9)=0,242	0.5853	vision(9)	0,373 +/- 0,051	Kolmogorov-Smirnoff	D(9)=0,167	0.9308	-0.48272	[-0,913, 0,457]	0.1881	1
notArboreal(9)	0,395 +/- 0,346	Kolmogorov-Smirnoff	D(9)=0,242	0.5853	visual_cortex(9)	0,479 +/- 0,115	Kolmogorov-Smirnoff	D(9)=0,196	0.817	-0.39726	[-0,890, 0,524]	0.2897	1
notArboreal(9)	0,395 +/- 0,346	Kolmogorov-Smirnoff	D(9)=0,242	0.5853	visual_word(9)	0,289 +/- 0,089	Kolmogorov-Smirnoff	D(9)=0,148	0.9723	0.4526	[-0,482, 0,905]	0.2212	1
notArboreal(9)	0,395 +/- 0,346	Kolmogorov-Smirnoff	D(9)=0,242	0.5853	visual(9)	0,469 +/- 0,111	Kolmogorov-Smirnoff	D(9)=0,191	0.8395	-0.10514	[-0,791, 0,698]	0.7878	1
notArboreal(9)	0,395 +/- 0,346	Kolmogorov-Smirnoff	D(9)=0,242	0.5853	voluntary(9)	0,029 +/- 0,241	Kolmogorov-Smirnoff	D(9)=0,241	0.5918	0.18348	[-0,657, 0,821]	0.6365	1
notArboreal(9)	0,395 +/- 0,346	Kolmogorov-Smirnoff	D(9)=0,242	0.5853	word_form(9)	0,309 +/- 0,090	Kolmogorov-Smirnoff	D(9)=0,177	0.8952	0.4412	[-0,491, 0,902]	0.2345	1
notArboreal(9)	0,395 +/- 0,346	Kolmogorov-Smirnoff	D(9)=0,242	0.5853	word(9)	0,304 +/- 0,110	Kolmogorov-Smirnoff	D(9)=0,224	0.6794	0.59692	[-0,345, 0,940]	0.08969	1
notArboreal(9)	0,395 +/- 0,346	Kolmogorov-Smirnoff	D(9)=0,242	0.5853	words(9)	0,323 +/- 0,097	Kolmogorov-Smirnoff	D(9)=0,134	0.9894	0.35496	[-0,554, 0,878]	0.3486	1
notArboreal(9)	0,395 +/- 0,346	Kolmogorov-Smirnoff	D(9)=0,242	0.5853	written(9)	0,253 +/- 0,074	Kolmogorov-Smirnoff	D(9)=0,152	0.9662	0.51426	[-0,429, 0,921]	0.1567	1
notFossorial(9)	1,000 +/- 0,000	Kolmogorov-Smirnoff	D(9)=0,361	0.1485	gyrus(9)	0,481 +/- 0,128	Kolmogorov-Smirnoff	D(9)=0,303	0.3129	0.78412	[-0,048, 0,974]	0.01237	0.0628
notFossorial(9)	1,000 +/- 0,000	Kolmogorov-Smirnoff	D(9)=0,361	0.1485	acc(9)	-0,387 +/- 0,106	Kolmogorov-Smirnoff	D(9)=0,217	0.7131	-0.45178	[-0,905, 0,483]	0.2222	1
notFossorial(9)	1,000 +/- 0,000	Kolmogorov-Smirnoff	D(9)=0,361	0.1485	acoustic(9)	0,349 +/- 0,211	Kolmogorov-Smirnoff	D(9)=0,262	0.4867	0.52657	[-0,418, 0,924]	0.1453	1
notFossorial(9)	1,000 +/- 0,000	Kolmogorov-Smirnoff	D(9)=0,361	0.1485	amygdala(9)	-0,312 +/- 0,267	Kolmogorov-Smirnoff	D(9)=0,145	0.978	-0.3856	[-0,887, 0,533]	0.3054	1
notFossorial(9)	1,000 +/- 0,000	Kolmogorov-Smirnoff	D(9)=0,361	0.1485	angular_gyrus(9)	-0,036 +/- 0,078	Kolmogorov-Smirnoff	D(9)=0,186	0.8592	-0.53871	[-0,927, 0,406]	0.1345	1
notFossorial(9)	1,000 +/- 0,000	Kolmogorov-Smirnoff	D(9)=0,361	0.1485	angular(9)	-0,017 +/- 0,074	Kolmogorov-Smirnoff	D(9)=0,201	0.7937	-0.48988	[-0,915, 0,451]	0.1807	1
notFossorial(9)	1,000 +/- 0,000	Kolmogorov-Smirnoff	D(9)=0,361	0.1485	anterior_prefrontal(9)	-0,031 +/- 0,115	Kolmogorov-Smirnoff	D(9)=0,187	0.8551	0.24619	[-0,622, 0,843]	0.5231	1
notFossorial(9)	1,000 +/- 0,000	Kolmogorov-Smirnoff	D(9)=0,361	0.1485	anterior_temporal(9)	0,081 +/- 0,234	Kolmogorov-Smirnoff	D(9)=0,172	0.9149	-0.17359	[-0,817, 0,662]	0.6551	1
notFossorial(9)	1,000 +/- 0,000	Kolmogorov-Smirnoff	D(9)=0,361	0.1485	aphasia(9)	0,162 +/- 0,093	Kolmogorov-Smirnoff	D(9)=0,212	0.7403	0.65261	[-0,276, 0,951]	0.05674	1
notFossorial(9)	1,000 +/- 0,000	Kolmogorov-Smirnoff	D(9)=0,361	0.1485	articulatory(9)	0,247 +/- 0,141	Kolmogorov-Smirnoff	D(9)=0,220	0.6984	0.67394	[-0,246, 0,955]	0.04653	1
notFossorial(9)	1,000 +/- 0,000	Kolmogorov-Smirnoff	D(9)=0,361	0.1485	auditory_cortex(9)	0,475 +/- 0,230	Kolmogorov-Smirnoff	D(9)=0,272	0.4398	0.57863	[-0,365, 0,936]	0.1026	1
notFossorial(9)	1,000 +/- 0,000	Kolmogorov-Smirnoff	D(9)=0,361	0.1485	auditory(9)	0,553 +/- 0,271	Kolmogorov-Smirnoff	D(9)=0,217	0.7144	0.58876	[-0,354, 0,938]	0.09532	1
notFossorial(9)	1,000 +/- 0,000	Kolmogorov-Smirnoff	D(9)=0,361	0.1485	broca(9)	0,190 +/- 0,135	Kolmogorov-Smirnoff	D(9)=0,204	0.777	0.64026	[-0,292, 0,949]	0.06324	1
notFossorial(9)	1,000 +/- 0,000	Kolmogorov-Smirnoff	D(9)=0,361	0.1485	button(9)	0,123 +/- 0,120	Kolmogorov-Smirnoff	D(9)=0,171	0.9166	0.48681	[-0,453, 0,914]	0.1838	1
notFossorial(9)	1,000 +/- 0,000	Kolmogorov-Smirnoff	D(9)=0,361	0.1485	category(9)	0,312 +/- 0,128	Kolmogorov-Smirnoff	D(9)=0,258	0.5083	0.02994	[-0,733, 0,760]	0.9391	1
notFossorial(9)	1,000 +/- 0,000	Kolmogorov-Smirnoff	D(9)=0,361	0.1485	choose(9)	-0,198 +/- 0,066	Kolmogorov-Smirnoff	D(9)=0,275	0.4297	-0.28541	[-0,856, 0,599]	0.4566	1
notFossorial(9)	1,000 +/- 0,000	Kolmogorov-Smirnoff	D(9)=0,361	0.1485	cingulate_cortex(9)	-0,499 +/- 0,122	Kolmogorov-Smirnoff	D(9)=0,171	0.9159	-0.61829	[-0,944, 0,320]	0.07593	1
notFossorial(9)	1,000 +/- 0,000	Kolmogorov-Smirnoff	D(9)=0,361	0.1485	cingulate(9)	-0,587 +/- 0,137	Kolmogorov-Smirnoff	D(9)=0,161	0.9456	-0.65874	[-0,952, 0,268]	0.05367	1
notFossorial(9)	1,000 +/- 0,000	Kolmogorov-Smirnoff	D(9)=0,361	0.1485	circuitry(9)	-0,239 +/- 0,065	Kolmogorov-Smirnoff	D(9)=0,240	0.5992	-0.14709	[-0,807, 0,676]	0.7057	1
notFossorial(9)	1,000 +/- 0,000	Kolmogorov-Smirnoff	D(9)=0,361	0.1485	cognitive_control(9)	-0,247 +/- 0,144	Kolmogorov-Smirnoff	D(9)=0,195	0.8213	0.00082	[-0,746, 0,747]	0.9983	1
notFossorial(9)	1,000 +/- 0,000	Kolmogorov-Smirnoff	D(9)=0,361	0.1485	cognitive(9)	-0,376 +/- 0,112	Kolmogorov-Smirnoff	D(9)=0,197	0.8132	-0.40137	[-0,891, 0,521]	0.2843	1
notFossorial(9)	1,000 +/- 0,000	Kolmogorov-Smirnoff	D(9)=0,361	0.1485	comprehension(9)	0,248 +/- 0,100	Kolmogorov-Smirnoff	D(9)=0,239	0.6004	0.50066	[-0,441, 0,918]	0.1698	1
notFossorial(9)	1,000 +/- 0,000	Kolmogorov-Smirnoff	D(9)=0,361	0.1485	concepts(9)	0,069 +/- 0,104	Kolmogorov-Smirnoff	D(9)=0,131	0.9919	-0.13052	[-0,801, 0,685]	0.7378	1
notFossorial(9)	1,000 +/- 0,000	Kolmogorov-Smirnoff	D(9)=0,361	0.1485	conditions(9)	0,168 +/- 0,161	Kolmogorov-Smirnoff	D(9)=0,213	0.7361	0.4463	[-0,487, 0,904]	0.2285	1
notFossorial(9)	1,000 +/- 0,000	Kolmogorov-Smirnoff	D(9)=0,361	0.1485	contralateral(9)	0,217 +/- 0,271	Kolmogorov-Smirnoff	D(9)=0,168	0.9279	0.43427	[-0,497, 0,901]	0.2428	1
notFossorial(9)	1,000 +/- 0,000	Kolmogorov-Smirnoff	D(9)=0,361	0.1485	control(9)	-0,249 +/- 0,188	Kolmogorov-Smirnoff	D(9)=0,182	0.8767	0.18068	[-0,659, 0,820]	0.6418	1
notFossorial(9)	1,000 +/- 0,000	Kolmogorov-Smirnoff	D(9)=0,361	0.1485	cortex_dlpfc(9)	-0,319 +/- 0,181	Kolmogorov-Smirnoff	D(9)=0,159	0.9503	-0.00011	[-0,747, 0,747]	0.9998	1
notFossorial(9)	1,000 +/- 0,000	Kolmogorov-Smirnoff	D(9)=0,361	0.1485	cortex_pfc(9)	-0,120 +/- 0,128	Kolmogorov-Smirnoff	D(9)=0,223	0.681	0.32812	[-0,572, 0,870]	0.3887	1
notFossorial(9)	1,000 +/- 0,000	Kolmogorov-Smirnoff	D(9)=0,361	0.1485	cortical(9)	0,275 +/- 0,257	Kolmogorov-Smirnoff	D(9)=0,249	0.5495	0.42574	[-0,503, 0,898]	0.2532	1
notFossorial(9)	1,000 +/- 0,000	Kolmogorov-Smirnoff	D(9)=0,361	0.1485	cortices(9)	0,130 +/- 0,219	Kolmogorov-Smirnoff	D(9)=0,212	0.7379	0.48335	[-0,456, 0,913]	0.1874	1
notFossorial(9)	1,000 +/- 0,000	Kolmogorov-Smirnoff	D(9)=0,361	0.1485	decision_making(9)	-0,339 +/- 0,109	Kolmogorov-Smirnoff	D(9)=0,177	0.8964	-0.58726	[-0,938, 0,356]	0.09638	1
notFossorial(9)	1,000 +/- 0,000	Kolmogorov-Smirnoff	D(9)=0,361	0.1485	dlpfc(9)	-0,330 +/- 0,181	Kolmogorov-Smirnoff	D(9)=0,135	0.9887	-0.0007	[-0,747, 0,746]	0.9986	1
notFossorial(9)	1,000 +/- 0,000	Kolmogorov-Smirnoff	D(9)=0,361	0.1485	dorsolateral_pfc(9)	-0,249 +/- 0,106	Kolmogorov-Smirnoff	D(9)=0,153	0.9633	-0.13079	[-0,801, 0,685]	0.7373	1
notFossorial(9)	1,000 +/- 0,000	Kolmogorov-Smirnoff	D(9)=0,361	0.1485	dorsolateral_prefrontal(9)	-0,322 +/- 0,197	Kolmogorov-Smirnoff	D(9)=0,170	0.9191	-0.01214	[-0,752, 0,741]	0.9753	1
notFossorial(9)	1,000 +/- 0,000	Kolmogorov-Smirnoff	D(9)=0,361	0.1485	dorsolateral(9)	-0,323 +/- 0,210	Kolmogorov-Smirnoff	D(9)=0,183	0.8729	0.03596	[-0,730, 0,762]	0.9268	1
notFossorial(9)	1,000 +/- 0,000	Kolmogorov-Smirnoff	D(9)=0,361	0.1485	dyslexia(9)	0,217 +/- 0,076	Kolmogorov-Smirnoff	D(9)=0,251	0.5401	0.26938	[-0,608, 0,851]	0.4833	1
notFossorial(9)	1,000 +/- 0,000	Kolmogorov-Smirnoff	D(9)=0,361	0.1485	early_visual(9)	0,421 +/- 0,100	Kolmogorov-Smirnoff	D(9)=0,196	0.8179	-0.0616	[-0,773, 0,719]	0.8749	1
notFossorial(9)	1,000 +/- 0,000	Kolmogorov-Smirnoff	D(9)=0,361	0.1485	emotional(9)	-0,181 +/- 0,163	Kolmogorov-Smirnoff	D(9)=0,181	0.882	-0.26106	[-0,848, 0,613]	0.4975	1
notFossorial(9)	1,000 +/- 0,000	Kolmogorov-Smirnoff	D(9)=0,361	0.1485	emotionally(9)	0,007 +/- 0,175	Kolmogorov-Smirnoff	D(9)=0,140	0.9835	-0.24014	[-0,841, 0,626]	0.5337	1
notFossorial(9)	1,000 +/- 0,000	Kolmogorov-Smirnoff	D(9)=0,361	0.1485	english(9)	0,253 +/- 0,103	Kolmogorov-Smirnoff	D(9)=0,186	0.8613	0.59348	[-0,349, 0,939]	0.09204	1
notFossorial(9)	1,000 +/- 0,000	Kolmogorov-Smirnoff	D(9)=0,361	0.1485	episodic_memory(9)	-0,163 +/- 0,216	Kolmogorov-Smirnoff	D(9)=0,200	0.7997	-0.32767	[-0,870, 0,572]	0.3894	1
notFossorial(9)	1,000 +/- 0,000	Kolmogorov-Smirnoff	D(9)=0,361	0.1485	episodic(9)	-0,155 +/- 0,212	Kolmogorov-Smirnoff	D(9)=0,225	0.671	-0.33022	[-0,870, 0,570]	0.3855	1
notFossorial(9)	1,000 +/- 0,000	Kolmogorov-Smirnoff	D(9)=0,361	0.1485	error(9)	-0,230 +/- 0,122	Kolmogorov-Smirnoff	D(9)=0,232	0.6381	-0.01777	[-0,754, 0,739]	0.9638	1
notFossorial(9)	1,000 +/- 0,000	Kolmogorov-Smirnoff	D(9)=0,361	0.1485	executive(9)	-0,260 +/- 0,161	Kolmogorov-Smirnoff	D(9)=0,162	0.9427	-0.06874	[-0,776, 0,715]	0.8605	1
notFossorial(9)	1,000 +/- 0,000	Kolmogorov-Smirnoff	D(9)=0,361	0.1485	expressions(9)	0,161 +/- 0,097	Kolmogorov-Smirnoff	D(9)=0,207	0.7622	0.09024	[-0,705, 0,785]	0.8174	1
notFossorial(9)	1,000 +/- 0,000	Kolmogorov-Smirnoff	D(9)=0,361	0.1485	extrastriate(9)	0,431 +/- 0,076	Kolmogorov-Smirnoff	D(9)=0,231	0.6443	0.03653	[-0,730, 0,763]	0.9257	1
notFossorial(9)	1,000 +/- 0,000	Kolmogorov-Smirnoff	D(9)=0,361	0.1485	face_ffa(9)	0,438 +/- 0,106	Kolmogorov-Smirnoff	D(9)=0,189	0.8496	0.25905	[-0,615, 0,847]	0.5009	1
notFossorial(9)	1,000 +/- 0,000	Kolmogorov-Smirnoff	D(9)=0,361	0.1485	face_recognition(9)	0,218 +/- 0,141	Kolmogorov-Smirnoff	D(9)=0,240	0.5977	-0.07111	[-0,777, 0,714]	0.8557	1
notFossorial(9)	1,000 +/- 0,000	Kolmogorov-Smirnoff	D(9)=0,361	0.1485	face(9)	0,396 +/- 0,133	Kolmogorov-Smirnoff	D(9)=0,202	0.7878	0.1458	[-0,677, 0,807]	0.7082	1
notFossorial(9)	1,000 +/- 0,000	Kolmogorov-Smirnoff	D(9)=0,361	0.1485	faces(9)	0,307 +/- 0,179	Kolmogorov-Smirnoff	D(9)=0,243	0.5799	-0.04294	[-0,765, 0,727]	0.9127	1
notFossorial(9)	1,000 +/- 0,000	Kolmogorov-Smirnoff	D(9)=0,361	0.1485	facial(9)	0,210 +/- 0,106	Kolmogorov-Smirnoff	D(9)=0,171	0.9156	0.11434	[-0,693, 0,794]	0.7696	1
notFossorial(9)	1,000 +/- 0,000	Kolmogorov-Smirnoff	D(9)=0,361	0.1485	feedback(9)	0,066 +/- 0,215	Kolmogorov-Smirnoff	D(9)=0,141	0.9828	0.38126	[-0,536, 0,886]	0.3113	1
notFossorial(9)	1,000 +/- 0,000	Kolmogorov-Smirnoff	D(9)=0,361	0.1485	ffa(9)	0,426 +/- 0,103	Kolmogorov-Smirnoff	D(9)=0,202	0.7874	0.2735	[-0,606, 0,852]	0.4764	1
notFossorial(9)	1,000 +/- 0,000	Kolmogorov-Smirnoff	D(9)=0,361	0.1485	finger_tapping(9)	0,207 +/- 0,261	Kolmogorov-Smirnoff	D(9)=0,250	0.5486	0.47614	[-0,463, 0,912]	0.1951	1
notFossorial(9)	1,000 +/- 0,000	Kolmogorov-Smirnoff	D(9)=0,361	0.1485	finger(9)	0,260 +/- 0,300	Kolmogorov-Smirnoff	D(9)=0,249	0.5507	0.47841	[-0,461, 0,912]	0.1927	1
notFossorial(9)	1,000 +/- 0,000	Kolmogorov-Smirnoff	D(9)=0,361	0.1485	force(9)	0,143 +/- 0,210	Kolmogorov-Smirnoff	D(9)=0,241	0.5938	0.4791	[-0,460, 0,912]	0.1919	1
notFossorial(9)	1,000 +/- 0,000	Kolmogorov-Smirnoff	D(9)=0,361	0.1485	form(9)	0,344 +/- 0,083	Kolmogorov-Smirnoff	D(9)=0,270	0.4487	0.46317	[-0,473, 0,908]	0.2093	1
notFossorial(9)	1,000 +/- 0,000	Kolmogorov-Smirnoff	D(9)=0,361	0.1485	frontal_gyrus(9)	0,097 +/- 0,153	Kolmogorov-Smirnoff	D(9)=0,121	0.9967	0.53752	[-0,407, 0,927]	0.1356	1
notFossorial(9)	1,000 +/- 0,000	Kolmogorov-Smirnoff	D(9)=0,361	0.1485	fronto_parietal(9)	-0,031 +/- 0,129	Kolmogorov-Smirnoff	D(9)=0,184	0.8684	-0.05886	[-0,772, 0,720]	0.8804	1
notFossorial(9)	1,000 +/- 0,000	Kolmogorov-Smirnoff	D(9)=0,361	0.1485	fronto(9)	-0,176 +/- 0,102	Kolmogorov-Smirnoff	D(9)=0,288	0.3707	-0.33643	[-0,872, 0,566]	0.376	1
notFossorial(9)	1,000 +/- 0,000	Kolmogorov-Smirnoff	D(9)=0,361	0.1485	frontoparietal(9)	-0,077 +/- 0,122	Kolmogorov-Smirnoff	D(9)=0,206	0.7673	-0.14754	[-0,807, 0,676]	0.7048	1
notFossorial(9)	1,000 +/- 0,000	Kolmogorov-Smirnoff	D(9)=0,361	0.1485	frontotemporal(9)	-0,049 +/- 0,130	Kolmogorov-Smirnoff	D(9)=0,142	0.9811	-0.10466	[-0,791, 0,698]	0.7887	1
notFossorial(9)	1,000 +/- 0,000	Kolmogorov-Smirnoff	D(9)=0,361	0.1485	fusiform_face(9)	0,425 +/- 0,104	Kolmogorov-Smirnoff	D(9)=0,211	0.7462	0.26949	[-0,608, 0,851]	0.4832	1
notFossorial(9)	1,000 +/- 0,000	Kolmogorov-Smirnoff	D(9)=0,361	0.1485	fusiform_gyrus(9)	0,424 +/- 0,130	Kolmogorov-Smirnoff	D(9)=0,203	0.7831	0.09862	[-0,701, 0,788]	0.8007	1
notFossorial(9)	1,000 +/- 0,000	Kolmogorov-Smirnoff	D(9)=0,361	0.1485	fusiform(9)	0,435 +/- 0,160	Kolmogorov-Smirnoff	D(9)=0,224	0.6761	0.02915	[-0,734, 0,759]	0.9406	1
notFossorial(9)	1,000 +/- 0,000	Kolmogorov-Smirnoff	D(9)=0,361	0.1485	hand(9)	0,186 +/- 0,240	Kolmogorov-Smirnoff	D(9)=0,260	0.5002	0.37213	[-0,542, 0,883]	0.324	1
notFossorial(9)	1,000 +/- 0,000	Kolmogorov-Smirnoff	D(9)=0,361	0.1485	heschl_gyrus(9)	0,423 +/- 0,221	Kolmogorov-Smirnoff	D(9)=0,261	0.493	0.55746	[-0,387, 0,931]	0.1189	1
notFossorial(9)	1,000 +/- 0,000	Kolmogorov-Smirnoff	D(9)=0,361	0.1485	heschl(9)	0,422 +/- 0,223	Kolmogorov-Smirnoff	D(9)=0,263	0.4815	0.55422	[-0,390, 0,930]	0.1215	1
notFossorial(9)	1,000 +/- 0,000	Kolmogorov-Smirnoff	D(9)=0,361	0.1485	hippocampal(9)	-0,208 +/- 0,274	Kolmogorov-Smirnoff	D(9)=0,258	0.508	-0.33117	[-0,871, 0,570]	0.384	1
notFossorial(9)	1,000 +/- 0,000	Kolmogorov-Smirnoff	D(9)=0,361	0.1485	hippocampus(9)	-0,312 +/- 0,325	Kolmogorov-Smirnoff	D(9)=0,191	0.8407	-0.36818	[-0,882, 0,545]	0.3296	1
notFossorial(9)	1,000 +/- 0,000	Kolmogorov-Smirnoff	D(9)=0,361	0.1485	hz(9)	0,188 +/- 0,204	Kolmogorov-Smirnoff	D(9)=0,225	0.6757	0.435	[-0,496, 0,901]	0.2419	1
notFossorial(9)	1,000 +/- 0,000	Kolmogorov-Smirnoff	D(9)=0,361	0.1485	index_finger(9)	0,281 +/- 0,263	Kolmogorov-Smirnoff	D(9)=0,240	0.5969	0.52217	[-0,422, 0,923]	0.1493	1
notFossorial(9)	1,000 +/- 0,000	Kolmogorov-Smirnoff	D(9)=0,361	0.1485	index(9)	0,006 +/- 0,168	Kolmogorov-Smirnoff	D(9)=0,159	0.9504	0.4245	[-0,504, 0,898]	0.2548	1
notFossorial(9)	1,000 +/- 0,000	Kolmogorov-Smirnoff	D(9)=0,361	0.1485	inferior_frontal(9)	0,207 +/- 0,148	Kolmogorov-Smirnoff	D(9)=0,149	0.9714	0.62706	[-0,309, 0,946]	0.07069	1
notFossorial(9)	1,000 +/- 0,000	Kolmogorov-Smirnoff	D(9)=0,361	0.1485	inferior_occipital(9)	0,447 +/- 0,069	Kolmogorov-Smirnoff	D(9)=0,161	0.9466	0.50915	[-0,434, 0,920]	0.1615	1
notFossorial(9)	1,000 +/- 0,000	Kolmogorov-Smirnoff	D(9)=0,361	0.1485	inferior_temporal(9)	0,285 +/- 0,175	Kolmogorov-Smirnoff	D(9)=0,115	0.9984	-0.21417	[-0,832, 0,640]	0.58	1
notFossorial(9)	1,000 +/- 0,000	Kolmogorov-Smirnoff	D(9)=0,361	0.1485	inferior(9)	0,238 +/- 0,170	Kolmogorov-Smirnoff	D(9)=0,197	0.8139	0.52954	[-0,415, 0,925]	0.1426	1
notFossorial(9)	1,000 +/- 0,000	Kolmogorov-Smirnoff	D(9)=0,361	0.1485	ipsilateral(9)	0,142 +/- 0,267	Kolmogorov-Smirnoff	D(9)=0,167	0.9293	0.42051	[-0,507, 0,897]	0.2597	1
notFossorial(9)	1,000 +/- 0,000	Kolmogorov-Smirnoff	D(9)=0,361	0.1485	item(9)	0,023 +/- 0,118	Kolmogorov-Smirnoff	D(9)=0,183	0.8737	-0.18857	[-0,823, 0,654]	0.6271	1
notFossorial(9)	1,000 +/- 0,000	Kolmogorov-Smirnoff	D(9)=0,361	0.1485	items(9)	-0,019 +/- 0,149	Kolmogorov-Smirnoff	D(9)=0,192	0.8355	-0.33643	[-0,872, 0,566]	0.376	1
notFossorial(9)	1,000 +/- 0,000	Kolmogorov-Smirnoff	D(9)=0,361	0.1485	judgments(9)	-0,014 +/- 0,107	Kolmogorov-Smirnoff	D(9)=0,183	0.8729	-0.25306	[-0,845, 0,618]	0.5112	1
notFossorial(9)	1,000 +/- 0,000	Kolmogorov-Smirnoff	D(9)=0,361	0.1485	language_network(9)	0,236 +/- 0,085	Kolmogorov-Smirnoff	D(9)=0,295	0.3452	0.55422	[-0,390, 0,930]	0.1215	1
notFossorial(9)	1,000 +/- 0,000	Kolmogorov-Smirnoff	D(9)=0,361	0.1485	language(9)	0,369 +/- 0,153	Kolmogorov-Smirnoff	D(9)=0,255	0.5232	0.63174	[-0,303, 0,947]	0.06799	1
notFossorial(9)	1,000 +/- 0,000	Kolmogorov-Smirnoff	D(9)=0,361	0.1485	languages(9)	0,285 +/- 0,093	Kolmogorov-Smirnoff	D(9)=0,124	0.9955	0.62929	[-0,306, 0,946]	0.0694	1
notFossorial(9)	1,000 +/- 0,000	Kolmogorov-Smirnoff	D(9)=0,361	0.1485	lateral_frontal(9)	-0,086 +/- 0,127	Kolmogorov-Smirnoff	D(9)=0,203	0.7829	0.19219	[-0,652, 0,824]	0.6203	1
notFossorial(9)	1,000 +/- 0,000	Kolmogorov-Smirnoff	D(9)=0,361	0.1485	lateral_occipital(9)	0,329 +/- 0,127	Kolmogorov-Smirnoff	D(9)=0,160	0.9473	-0.317	[-0,866, 0,579]	0.4059	1
notFossorial(9)	1,000 +/- 0,000	Kolmogorov-Smirnoff	D(9)=0,361	0.1485	lateral_parietal(9)	-0,156 +/- 0,086	Kolmogorov-Smirnoff	D(9)=0,147	0.9747	-0.55874	[-0,931, 0,386]	0.1179	1
notFossorial(9)	1,000 +/- 0,000	Kolmogorov-Smirnoff	D(9)=0,361	0.1485	lateral_prefrontal(9)	-0,196 +/- 0,170	Kolmogorov-Smirnoff	D(9)=0,141	0.983	0.09909	[-0,701, 0,788]	0.7998	1
notFossorial(9)	1,000 +/- 0,000	Kolmogorov-Smirnoff	D(9)=0,361	0.1485	lexical(9)	0,319 +/- 0,116	Kolmogorov-Smirnoff	D(9)=0,144	0.9782	0.6477	[-0,283, 0,950]	0.05927	1
notFossorial(9)	1,000 +/- 0,000	Kolmogorov-Smirnoff	D(9)=0,361	0.1485	lingual(9)	0,149 +/- 0,199	Kolmogorov-Smirnoff	D(9)=0,193	0.8322	-0.23741	[-0,840, 0,627]	0.5385	1
notFossorial(9)	1,000 +/- 0,000	Kolmogorov-Smirnoff	D(9)=0,361	0.1485	linguistic(9)	0,331 +/- 0,121	Kolmogorov-Smirnoff	D(9)=0,242	0.5867	0.61561	[-0,323, 0,944]	0.07758	1
notFossorial(9)	1,000 +/- 0,000	Kolmogorov-Smirnoff	D(9)=0,361	0.1485	listening(9)	0,392 +/- 0,227	Kolmogorov-Smirnoff	D(9)=0,277	0.4192	0.54441	[-0,400, 0,928]	0.1297	1
notFossorial(9)	1,000 +/- 0,000	Kolmogorov-Smirnoff	D(9)=0,361	0.1485	lobe_mtl(9)	-0,138 +/- 0,221	Kolmogorov-Smirnoff	D(9)=0,252	0.5368	-0.27697	[-0,853, 0,604]	0.4706	1
notFossorial(9)	1,000 +/- 0,000	Kolmogorov-Smirnoff	D(9)=0,361	0.1485	lobes(9)	0,042 +/- 0,220	Kolmogorov-Smirnoff	D(9)=0,150	0.9699	-0.22872	[-0,837, 0,632]	0.5539	1
notFossorial(9)	1,000 +/- 0,000	Kolmogorov-Smirnoff	D(9)=0,361	0.1485	m1(9)	0,214 +/- 0,254	Kolmogorov-Smirnoff	D(9)=0,213	0.7362	0.44302	[-0,490, 0,903]	0.2324	1
notFossorial(9)	1,000 +/- 0,000	Kolmogorov-Smirnoff	D(9)=0,361	0.1485	making(9)	-0,334 +/- 0,106	Kolmogorov-Smirnoff	D(9)=0,216	0.7207	-0.61685	[-0,944, 0,321]	0.07681	1
notFossorial(9)	1,000 +/- 0,000	Kolmogorov-Smirnoff	D(9)=0,361	0.1485	meaning(9)	0,286 +/- 0,088	Kolmogorov-Smirnoff	D(9)=0,273	0.4355	0.63301	[-0,302, 0,947]	0.06727	1
notFossorial(9)	1,000 +/- 0,000	Kolmogorov-Smirnoff	D(9)=0,361	0.1485	medial_frontal(9)	-0,341 +/- 0,088	Kolmogorov-Smirnoff	D(9)=0,137	0.9873	-0.4802	[-0,913, 0,459]	0.1908	1
notFossorial(9)	1,000 +/- 0,000	Kolmogorov-Smirnoff	D(9)=0,361	0.1485	medial_temporal(9)	-0,137 +/- 0,278	Kolmogorov-Smirnoff	D(9)=0,236	0.6177	-0.27584	[-0,853, 0,605]	0.4725	1
notFossorial(9)	1,000 +/- 0,000	Kolmogorov-Smirnoff	D(9)=0,361	0.1485	memory_retrieval(9)	-0,176 +/- 0,113	Kolmogorov-Smirnoff	D(9)=0,259	0.5035	-0.38478	[-0,887, 0,533]	0.3065	1
notFossorial(9)	1,000 +/- 0,000	Kolmogorov-Smirnoff	D(9)=0,361	0.1485	memory(9)	-0,260 +/- 0,221	Kolmogorov-Smirnoff	D(9)=0,231	0.6424	-0.38416	[-0,886, 0,534]	0.3074	1
notFossorial(9)	1,000 +/- 0,000	Kolmogorov-Smirnoff	D(9)=0,361	0.1485	mental(9)	-0,163 +/- 0,086	Kolmogorov-Smirnoff	D(9)=0,130	0.9927	-0.6595	[-0,952, 0,267]	0.0533	1
notFossorial(9)	1,000 +/- 0,000	Kolmogorov-Smirnoff	D(9)=0,361	0.1485	middle_frontal(9)	-0,041 +/- 0,165	Kolmogorov-Smirnoff	D(9)=0,212	0.7411	0.29595	[-0,592, 0,859]	0.4394	1
notFossorial(9)	1,000 +/- 0,000	Kolmogorov-Smirnoff	D(9)=0,361	0.1485	monitoring(9)	-0,076 +/- 0,159	Kolmogorov-Smirnoff	D(9)=0,176	0.9005	0.26145	[-0,613, 0,848]	0.4968	1
notFossorial(9)	1,000 +/- 0,000	Kolmogorov-Smirnoff	D(9)=0,361	0.1485	motion(9)	0,339 +/- 0,043	Kolmogorov-Smirnoff	D(9)=0,142	0.9813	-0.37292	[-0,883, 0,542]	0.3229	1
notFossorial(9)	1,000 +/- 0,000	Kolmogorov-Smirnoff	D(9)=0,361	0.1485	motor_cortex(9)	0,248 +/- 0,310	Kolmogorov-Smirnoff	D(9)=0,196	0.8191	0.45954	[-0,476, 0,907]	0.2133	1
notFossorial(9)	1,000 +/- 0,000	Kolmogorov-Smirnoff	D(9)=0,361	0.1485	motor_premotor(9)	0,242 +/- 0,263	Kolmogorov-Smirnoff	D(9)=0,204	0.7772	0.46638	[-0,471, 0,909]	0.2057	1
notFossorial(9)	1,000 +/- 0,000	Kolmogorov-Smirnoff	D(9)=0,361	0.1485	motor_sma(9)	-0,067 +/- 0,212	Kolmogorov-Smirnoff	D(9)=0,197	0.8144	0.31312	[-0,582, 0,865]	0.412	1
notFossorial(9)	1,000 +/- 0,000	Kolmogorov-Smirnoff	D(9)=0,361	0.1485	motor_task(9)	0,155 +/- 0,264	Kolmogorov-Smirnoff	D(9)=0,209	0.7534	0.4315	[-0,499, 0,900]	0.2462	1
notFossorial(9)	1,000 +/- 0,000	Kolmogorov-Smirnoff	D(9)=0,361	0.1485	motor(9)	0,188 +/- 0,320	Kolmogorov-Smirnoff	D(9)=0,252	0.5358	0.41675	[-0,510, 0,896]	0.2645	1
notFossorial(9)	1,000 +/- 0,000	Kolmogorov-Smirnoff	D(9)=0,361	0.1485	movement(9)	0,173 +/- 0,280	Kolmogorov-Smirnoff	D(9)=0,239	0.6032	0.38845	[-0,531, 0,888]	0.3015	1
notFossorial(9)	1,000 +/- 0,000	Kolmogorov-Smirnoff	D(9)=0,361	0.1485	movements(9)	0,200 +/- 0,230	Kolmogorov-Smirnoff	D(9)=0,262	0.4887	0.36311	[-0,548, 0,880]	0.3368	1
notFossorial(9)	1,000 +/- 0,000	Kolmogorov-Smirnoff	D(9)=0,361	0.1485	mtl(9)	-0,149 +/- 0,255	Kolmogorov-Smirnoff	D(9)=0,234	0.6269	-0.2772	[-0,853, 0,604]	0.4702	1
notFossorial(9)	1,000 +/- 0,000	Kolmogorov-Smirnoff	D(9)=0,361	0.1485	muscle(9)	-0,064 +/- 0,175	Kolmogorov-Smirnoff	D(9)=0,252	0.5356	0.27017	[-0,608, 0,851]	0.482	1
notFossorial(9)	1,000 +/- 0,000	Kolmogorov-Smirnoff	D(9)=0,361	0.1485	musicians(9)	0,316 +/- 0,247	Kolmogorov-Smirnoff	D(9)=0,238	0.6056	0.55156	[-0,393, 0,930]	0.1237	1
notFossorial(9)	1,000 +/- 0,000	Kolmogorov-Smirnoff	D(9)=0,361	0.1485	naming(9)	0,254 +/- 0,094	Kolmogorov-Smirnoff	D(9)=0,168	0.9251	0.61595	[-0,323, 0,944]	0.07737	1
notFossorial(9)	1,000 +/- 0,000	Kolmogorov-Smirnoff	D(9)=0,361	0.1485	native(9)	0,353 +/- 0,099	Kolmogorov-Smirnoff	D(9)=0,150	0.9695	0.68122	[-0,236, 0,956]	0.04334	1
notFossorial(9)	1,000 +/- 0,000	Kolmogorov-Smirnoff	D(9)=0,361	0.1485	network(9)	-0,106 +/- 0,121	Kolmogorov-Smirnoff	D(9)=0,247	0.5636	-0.02311	[-0,757, 0,736]	0.9529	1
notFossorial(9)	1,000 +/- 0,000	Kolmogorov-Smirnoff	D(9)=0,361	0.1485	networks(9)	-0,232 +/- 0,100	Kolmogorov-Smirnoff	D(9)=0,177	0.8965	-0.11423	[-0,794, 0,693]	0.7698	1
notFossorial(9)	1,000 +/- 0,000	Kolmogorov-Smirnoff	D(9)=0,361	0.1485	neutral_faces(9)	-0,002 +/- 0,177	Kolmogorov-Smirnoff	D(9)=0,177	0.8976	-0.24125	[-0,841, 0,625]	0.5318	1
notFossorial(9)	1,000 +/- 0,000	Kolmogorov-Smirnoff	D(9)=0,361	0.1485	nouns(9)	0,118 +/- 0,094	Kolmogorov-Smirnoff	D(9)=0,129	0.9932	0.12239	[-0,689, 0,798]	0.7538	1
notFossorial(9)	1,000 +/- 0,000	Kolmogorov-Smirnoff	D(9)=0,361	0.1485	object_recognition(9)	0,339 +/- 0,085	Kolmogorov-Smirnoff	D(9)=0,186	0.8632	-0.04367	[-0,766, 0,727]	0.9112	1
notFossorial(9)	1,000 +/- 0,000	Kolmogorov-Smirnoff	D(9)=0,361	0.1485	object(9)	0,346 +/- 0,096	Kolmogorov-Smirnoff	D(9)=0,181	0.8796	-0.12265	[-0,798, 0,689]	0.7532	1
notFossorial(9)	1,000 +/- 0,000	Kolmogorov-Smirnoff	D(9)=0,361	0.1485	objects(9)	0,291 +/- 0,134	Kolmogorov-Smirnoff	D(9)=0,127	0.9945	-0.19763	[-0,826, 0,650]	0.6103	1
notFossorial(9)	1,000 +/- 0,000	Kolmogorov-Smirnoff	D(9)=0,361	0.1485	occipital_cortex(9)	0,344 +/- 0,124	Kolmogorov-Smirnoff	D(9)=0,193	0.8314	-0.25516	[-0,846, 0,617]	0.5076	1
notFossorial(9)	1,000 +/- 0,000	Kolmogorov-Smirnoff	D(9)=0,361	0.1485	occipital_gyrus(9)	0,310 +/- 0,094	Kolmogorov-Smirnoff	D(9)=0,147	0.9744	-0.2162	[-0,833, 0,639]	0.5764	1
notFossorial(9)	1,000 +/- 0,000	Kolmogorov-Smirnoff	D(9)=0,361	0.1485	occipital(9)	0,412 +/- 0,161	Kolmogorov-Smirnoff	D(9)=0,161	0.9457	-0.26332	[-0,849, 0,612]	0.4936	1
notFossorial(9)	1,000 +/- 0,000	Kolmogorov-Smirnoff	D(9)=0,361	0.1485	occipito_temporal(9)	0,394 +/- 0,089	Kolmogorov-Smirnoff	D(9)=0,186	0.8629	0.00012	[-0,747, 0,747]	0.9998	1
notFossorial(9)	1,000 +/- 0,000	Kolmogorov-Smirnoff	D(9)=0,361	0.1485	occipito(9)	0,412 +/- 0,083	Kolmogorov-Smirnoff	D(9)=0,217	0.7139	0.01998	[-0,738, 0,755]	0.9593	1
notFossorial(9)	1,000 +/- 0,000	Kolmogorov-Smirnoff	D(9)=0,361	0.1485	occipitotemporal_cortex(9)	0,315 +/- 0,079	Kolmogorov-Smirnoff	D(9)=0,134	0.9897	-0.06114	[-0,773, 0,719]	0.8758	1
notFossorial(9)	1,000 +/- 0,000	Kolmogorov-Smirnoff	D(9)=0,361	0.1485	occipitotemporal(9)	0,416 +/- 0,074	Kolmogorov-Smirnoff	D(9)=0,225	0.6744	0.19908	[-0,649, 0,826]	0.6076	1
notFossorial(9)	1,000 +/- 0,000	Kolmogorov-Smirnoff	D(9)=0,361	0.1485	opercularis(9)	0,102 +/- 0,138	Kolmogorov-Smirnoff	D(9)=0,174	0.9086	0.54912	[-0,396, 0,929]	0.1257	1
notFossorial(9)	1,000 +/- 0,000	Kolmogorov-Smirnoff	D(9)=0,361	0.1485	overt(9)	0,211 +/- 0,239	Kolmogorov-Smirnoff	D(9)=0,243	0.5797	0.48716	[-0,453, 0,914]	0.1835	1
notFossorial(9)	1,000 +/- 0,000	Kolmogorov-Smirnoff	D(9)=0,361	0.1485	paced(9)	0,214 +/- 0,268	Kolmogorov-Smirnoff	D(9)=0,241	0.5945	0.47223	[-0,466, 0,911]	0.1993	1
notFossorial(9)	1,000 +/- 0,000	Kolmogorov-Smirnoff	D(9)=0,361	0.1485	parahippocampal_cortex(9)	-0,120 +/- 0,252	Kolmogorov-Smirnoff	D(9)=0,204	0.7782	-0.31008	[-0,864, 0,583]	0.4168	1
notFossorial(9)	1,000 +/- 0,000	Kolmogorov-Smirnoff	D(9)=0,361	0.1485	parahippocampal_gyrus(9)	-0,202 +/- 0,262	Kolmogorov-Smirnoff	D(9)=0,224	0.6771	-0.32173	[-0,868, 0,576]	0.3985	1
notFossorial(9)	1,000 +/- 0,000	Kolmogorov-Smirnoff	D(9)=0,361	0.1485	parahippocampal(9)	-0,211 +/- 0,323	Kolmogorov-Smirnoff	D(9)=0,222	0.688	-0.34527	[-0,875, 0,561]	0.3628	1
notFossorial(9)	1,000 +/- 0,000	Kolmogorov-Smirnoff	D(9)=0,361	0.1485	parietal_cortex(9)	-0,114 +/- 0,136	Kolmogorov-Smirnoff	D(9)=0,155	0.9596	-0.21297	[-0,831, 0,641]	0.5822	1
notFossorial(9)	1,000 +/- 0,000	Kolmogorov-Smirnoff	D(9)=0,361	0.1485	parietal_network(9)	-0,112 +/- 0,131	Kolmogorov-Smirnoff	D(9)=0,197	0.8117	-0.14122	[-0,805, 0,679]	0.717	1
notFossorial(9)	1,000 +/- 0,000	Kolmogorov-Smirnoff	D(9)=0,361	0.1485	parietal(9)	-0,076 +/- 0,160	Kolmogorov-Smirnoff	D(9)=0,148	0.9731	-0.10552	[-0,791, 0,697]	0.787	1
notFossorial(9)	1,000 +/- 0,000	Kolmogorov-Smirnoff	D(9)=0,361	0.1485	pars_opercularis(9)	0,102 +/- 0,139	Kolmogorov-Smirnoff	D(9)=0,176	0.9016	0.54894	[-0,396, 0,929]	0.1259	1
notFossorial(9)	1,000 +/- 0,000	Kolmogorov-Smirnoff	D(9)=0,361	0.1485	pars(9)	0,099 +/- 0,129	Kolmogorov-Smirnoff	D(9)=0,172	0.9125	0.57454	[-0,369, 0,935]	0.1056	1
notFossorial(9)	1,000 +/- 0,000	Kolmogorov-Smirnoff	D(9)=0,361	0.1485	perception(9)	0,536 +/- 0,118	Kolmogorov-Smirnoff	D(9)=0,240	0.5989	0.62435	[-0,312, 0,945]	0.07229	1
notFossorial(9)	1,000 +/- 0,000	Kolmogorov-Smirnoff	D(9)=0,361	0.1485	perceptual(9)	0,411 +/- 0,052	Kolmogorov-Smirnoff	D(9)=0,220	0.6971	0.50419	[-0,438, 0,919]	0.1663	1
notFossorial(9)	1,000 +/- 0,000	Kolmogorov-Smirnoff	D(9)=0,361	0.1485	performance(9)	-0,185 +/- 0,127	Kolmogorov-Smirnoff	D(9)=0,166	0.9312	-0.07885	[-0,780, 0,710]	0.8402	1
notFossorial(9)	1,000 +/- 0,000	Kolmogorov-Smirnoff	D(9)=0,361	0.1485	perspective(9)	-0,224 +/- 0,140	Kolmogorov-Smirnoff	D(9)=0,148	0.9722	-0.58368	[-0,937, 0,360]	0.09894	1
notFossorial(9)	1,000 +/- 0,000	Kolmogorov-Smirnoff	D(9)=0,361	0.1485	pfc(9)	-0,268 +/- 0,109	Kolmogorov-Smirnoff	D(9)=0,180	0.8851	-0.04964	[-0,768, 0,724]	0.8991	1
notFossorial(9)	1,000 +/- 0,000	Kolmogorov-Smirnoff	D(9)=0,361	0.1485	phonological(9)	0,317 +/- 0,126	Kolmogorov-Smirnoff	D(9)=0,129	0.9933	0.60402	[-0,337, 0,941]	0.08497	1
notFossorial(9)	1,000 +/- 0,000	Kolmogorov-Smirnoff	D(9)=0,361	0.1485	pitch(9)	0,439 +/- 0,274	Kolmogorov-Smirnoff	D(9)=0,221	0.6951	0.57895	[-0,365, 0,936]	0.1024	1
notFossorial(9)	1,000 +/- 0,000	Kolmogorov-Smirnoff	D(9)=0,361	0.1485	posterior_middle(9)	0,271 +/- 0,081	Kolmogorov-Smirnoff	D(9)=0,270	0.4503	0.27096	[-0,608, 0,851]	0.4807	1
notFossorial(9)	1,000 +/- 0,000	Kolmogorov-Smirnoff	D(9)=0,361	0.1485	posterior_temporal(9)	0,337 +/- 0,105	Kolmogorov-Smirnoff	D(9)=0,180	0.8869	0.52271	[-0,421, 0,923]	0.1488	1
notFossorial(9)	1,000 +/- 0,000	Kolmogorov-Smirnoff	D(9)=0,361	0.1485	precuneus_posterior(9)	-0,264 +/- 0,120	Kolmogorov-Smirnoff	D(9)=0,135	0.9883	-0.60882	[-0,942, 0,331]	0.08185	1
notFossorial(9)	1,000 +/- 0,000	Kolmogorov-Smirnoff	D(9)=0,361	0.1485	precuneus(9)	-0,302 +/- 0,140	Kolmogorov-Smirnoff	D(9)=0,149	0.9706	-0.63085	[-0,947, 0,304]	0.0685	1
notFossorial(9)	1,000 +/- 0,000	Kolmogorov-Smirnoff	D(9)=0,361	0.1485	prefrontal_cortex(9)	-0,455 +/- 0,130	Kolmogorov-Smirnoff	D(9)=0,201	0.7915	-0.39625	[-0,890, 0,525]	0.2911	1
notFossorial(9)	1,000 +/- 0,000	Kolmogorov-Smirnoff	D(9)=0,361	0.1485	prefrontal_cortices(9)	-0,164 +/- 0,114	Kolmogorov-Smirnoff	D(9)=0,170	0.9214	0.10185	[-0,699, 0,789]	0.7943	1
notFossorial(9)	1,000 +/- 0,000	Kolmogorov-Smirnoff	D(9)=0,361	0.1485	prefrontal_parietal(9)	-0,133 +/- 0,157	Kolmogorov-Smirnoff	D(9)=0,206	0.7687	0.18672	[-0,655, 0,822]	0.6305	1
notFossorial(9)	1,000 +/- 0,000	Kolmogorov-Smirnoff	D(9)=0,361	0.1485	prefrontal(9)	-0,468 +/- 0,149	Kolmogorov-Smirnoff	D(9)=0,244	0.5749	-0.30176	[-0,861, 0,589]	0.43	1
notFossorial(9)	1,000 +/- 0,000	Kolmogorov-Smirnoff	D(9)=0,361	0.1485	premotor_cortex(9)	0,209 +/- 0,275	Kolmogorov-Smirnoff	D(9)=0,271	0.4442	0.43554	[-0,496, 0,901]	0.2413	1
notFossorial(9)	1,000 +/- 0,000	Kolmogorov-Smirnoff	D(9)=0,361	0.1485	premotor(9)	0,185 +/- 0,283	Kolmogorov-Smirnoff	D(9)=0,255	0.5232	0.40904	[-0,516, 0,894]	0.2743	1
notFossorial(9)	1,000 +/- 0,000	Kolmogorov-Smirnoff	D(9)=0,361	0.1485	primary_auditory(9)	0,411 +/- 0,205	Kolmogorov-Smirnoff	D(9)=0,310	0.2897	0.55682	[-0,388, 0,931]	0.1194	1
notFossorial(9)	1,000 +/- 0,000	Kolmogorov-Smirnoff	D(9)=0,361	0.1485	primary_motor(9)	0,231 +/- 0,320	Kolmogorov-Smirnoff	D(9)=0,213	0.7334	0.45031	[-0,484, 0,905]	0.2239	1
notFossorial(9)	1,000 +/- 0,000	Kolmogorov-Smirnoff	D(9)=0,361	0.1485	primary_somatosensory(9)	-0,014 +/- 0,225	Kolmogorov-Smirnoff	D(9)=0,163	0.9398	0.34319	[-0,562, 0,874]	0.3659	1
notFossorial(9)	1,000 +/- 0,000	Kolmogorov-Smirnoff	D(9)=0,361	0.1485	primary_visual(9)	0,254 +/- 0,126	Kolmogorov-Smirnoff	D(9)=0,172	0.9137	-0.31442	[-0,865, 0,581]	0.4099	1
notFossorial(9)	1,000 +/- 0,000	Kolmogorov-Smirnoff	D(9)=0,361	0.1485	primary(9)	0,232 +/- 0,285	Kolmogorov-Smirnoff	D(9)=0,191	0.8408	0.4603	[-0,476, 0,907]	0.2125	1
notFossorial(9)	1,000 +/- 0,000	Kolmogorov-Smirnoff	D(9)=0,361	0.1485	production(9)	0,377 +/- 0,250	Kolmogorov-Smirnoff	D(9)=0,211	0.7425	0.59682	[-0,345, 0,940]	0.08976	1
notFossorial(9)	1,000 +/- 0,000	Kolmogorov-Smirnoff	D(9)=0,361	0.1485	pseudowords(9)	0,333 +/- 0,100	Kolmogorov-Smirnoff	D(9)=0,220	0.6977	0.64265	[-0,289, 0,949]	0.06195	1
notFossorial(9)	1,000 +/- 0,000	Kolmogorov-Smirnoff	D(9)=0,361	0.1485	reading(9)	0,352 +/- 0,091	Kolmogorov-Smirnoff	D(9)=0,202	0.7892	0.4422	[-0,490, 0,903]	0.2333	1
notFossorial(9)	1,000 +/- 0,000	Kolmogorov-Smirnoff	D(9)=0,361	0.1485	recognition_memory(9)	-0,037 +/- 0,117	Kolmogorov-Smirnoff	D(9)=0,258	0.5052	-0.23487	[-0,839, 0,629]	0.543	1
notFossorial(9)	1,000 +/- 0,000	Kolmogorov-Smirnoff	D(9)=0,361	0.1485	recognition(9)	0,247 +/- 0,177	Kolmogorov-Smirnoff	D(9)=0,149	0.9715	-0.11429	[-0,794, 0,693]	0.7697	1
notFossorial(9)	1,000 +/- 0,000	Kolmogorov-Smirnoff	D(9)=0,361	0.1485	relations(9)	0,066 +/- 0,077	Kolmogorov-Smirnoff	D(9)=0,196	0.8149	-0.419	[-0,896, 0,508]	0.2616	1
notFossorial(9)	1,000 +/- 0,000	Kolmogorov-Smirnoff	D(9)=0,361	0.1485	representations(9)	0,363 +/- 0,096	Kolmogorov-Smirnoff	D(9)=0,180	0.8834	0.34908	[-0,558, 0,876]	0.3572	1
notFossorial(9)	1,000 +/- 0,000	Kolmogorov-Smirnoff	D(9)=0,361	0.1485	response_inhibition(9)	-0,173 +/- 0,137	Kolmogorov-Smirnoff	D(9)=0,193	0.8309	0.14167	[-0,679, 0,805]	0.7162	1
notFossorial(9)	1,000 +/- 0,000	Kolmogorov-Smirnoff	D(9)=0,361	0.1485	retrieval(9)	-0,101 +/- 0,165	Kolmogorov-Smirnoff	D(9)=0,207	0.7652	-0.26813	[-0,850, 0,609]	0.4854	1
notFossorial(9)	1,000 +/- 0,000	Kolmogorov-Smirnoff	D(9)=0,361	0.1485	retrosplenial(9)	-0,282 +/- 0,215	Kolmogorov-Smirnoff	D(9)=0,242	0.5849	-0.52131	[-0,923, 0,422]	0.1501	1
notFossorial(9)	1,000 +/- 0,000	Kolmogorov-Smirnoff	D(9)=0,361	0.1485	s1(9)	0,065 +/- 0,257	Kolmogorov-Smirnoff	D(9)=0,202	0.7883	0.4054	[-0,518, 0,893]	0.279	1
notFossorial(9)	1,000 +/- 0,000	Kolmogorov-Smirnoff	D(9)=0,361	0.1485	secondary_somatosensory(9)	-0,093 +/- 0,230	Kolmogorov-Smirnoff	D(9)=0,164	0.9381	0.33985	[-0,564, 0,873]	0.3709	1
notFossorial(9)	1,000 +/- 0,000	Kolmogorov-Smirnoff	D(9)=0,361	0.1485	secondary(9)	-0,057 +/- 0,229	Kolmogorov-Smirnoff	D(9)=0,185	0.864	0.37976	[-0,537, 0,885]	0.3134	1
notFossorial(9)	1,000 +/- 0,000	Kolmogorov-Smirnoff	D(9)=0,361	0.1485	selective(9)	0,418 +/- 0,081	Kolmogorov-Smirnoff	D(9)=0,126	0.9947	0.10367	[-0,698, 0,790]	0.7907	1
notFossorial(9)	1,000 +/- 0,000	Kolmogorov-Smirnoff	D(9)=0,361	0.1485	selectivity(9)	0,326 +/- 0,131	Kolmogorov-Smirnoff	D(9)=0,163	0.94	-0.17609	[-0,818, 0,661]	0.6504	1
notFossorial(9)	1,000 +/- 0,000	Kolmogorov-Smirnoff	D(9)=0,361	0.1485	semantic(9)	0,169 +/- 0,132	Kolmogorov-Smirnoff	D(9)=0,169	0.9238	0.09573	[-0,702, 0,787]	0.8065	1
notFossorial(9)	1,000 +/- 0,000	Kolmogorov-Smirnoff	D(9)=0,361	0.1485	semantics(9)	0,083 +/- 0,072	Kolmogorov-Smirnoff	D(9)=0,233	0.6351	-0.07785	[-0,780, 0,711]	0.8422	1
notFossorial(9)	1,000 +/- 0,000	Kolmogorov-Smirnoff	D(9)=0,361	0.1485	sensorimotor_cortex(9)	0,171 +/- 0,246	Kolmogorov-Smirnoff	D(9)=0,210	0.7489	0.44975	[-0,484, 0,905]	0.2245	1
notFossorial(9)	1,000 +/- 0,000	Kolmogorov-Smirnoff	D(9)=0,361	0.1485	sensorimotor(9)	0,205 +/- 0,295	Kolmogorov-Smirnoff	D(9)=0,194	0.8286	0.43058	[-0,499, 0,900]	0.2473	1
notFossorial(9)	1,000 +/- 0,000	Kolmogorov-Smirnoff	D(9)=0,361	0.1485	sensory(9)	0,357 +/- 0,219	Kolmogorov-Smirnoff	D(9)=0,213	0.7341	0.46695	[-0,470, 0,909]	0.2051	1
notFossorial(9)	1,000 +/- 0,000	Kolmogorov-Smirnoff	D(9)=0,361	0.1485	sentence(9)	0,209 +/- 0,101	Kolmogorov-Smirnoff	D(9)=0,208	0.7575	0.49484	[-0,446, 0,916]	0.1756	1
notFossorial(9)	1,000 +/- 0,000	Kolmogorov-Smirnoff	D(9)=0,361	0.1485	sentences(9)	0,302 +/- 0,129	Kolmogorov-Smirnoff	D(9)=0,210	0.7484	0.61132	[-0,328, 0,943]	0.08026	1
notFossorial(9)	1,000 +/- 0,000	Kolmogorov-Smirnoff	D(9)=0,361	0.1485	si(9)	0,008 +/- 0,235	Kolmogorov-Smirnoff	D(9)=0,154	0.9626	0.37381	[-0,541, 0,883]	0.3217	1
notFossorial(9)	1,000 +/- 0,000	Kolmogorov-Smirnoff	D(9)=0,361	0.1485	sighted(9)	0,368 +/- 0,053	Kolmogorov-Smirnoff	D(9)=0,138	0.9862	-0.01695	[-0,754, 0,739]	0.9655	1
notFossorial(9)	1,000 +/- 0,000	Kolmogorov-Smirnoff	D(9)=0,361	0.1485	sii(9)	-0,030 +/- 0,235	Kolmogorov-Smirnoff	D(9)=0,173	0.9114	0.39826	[-0,524, 0,891]	0.2884	1
notFossorial(9)	1,000 +/- 0,000	Kolmogorov-Smirnoff	D(9)=0,361	0.1485	sma(9)	0,028 +/- 0,253	Kolmogorov-Smirnoff	D(9)=0,238	0.6063	0.38059	[-0,536, 0,885]	0.3123	1
notFossorial(9)	1,000 +/- 0,000	Kolmogorov-Smirnoff	D(9)=0,361	0.1485	somatosensory_cortex(9)	0,020 +/- 0,260	Kolmogorov-Smirnoff	D(9)=0,153	0.9629	0.37964	[-0,537, 0,885]	0.3136	1
notFossorial(9)	1,000 +/- 0,000	Kolmogorov-Smirnoff	D(9)=0,361	0.1485	somatosensory_cortices(9)	-0,008 +/- 0,221	Kolmogorov-Smirnoff	D(9)=0,173	0.9108	0.38868	[-0,531, 0,888]	0.3012	1
notFossorial(9)	1,000 +/- 0,000	Kolmogorov-Smirnoff	D(9)=0,361	0.1485	somatosensory(9)	0,014 +/- 0,269	Kolmogorov-Smirnoff	D(9)=0,171	0.9183	0.37221	[-0,542, 0,883]	0.3239	1
notFossorial(9)	1,000 +/- 0,000	Kolmogorov-Smirnoff	D(9)=0,361	0.1485	sounds(9)	0,439 +/- 0,213	Kolmogorov-Smirnoff	D(9)=0,288	0.3737	0.55877	[-0,386, 0,931]	0.1178	1
notFossorial(9)	1,000 +/- 0,000	Kolmogorov-Smirnoff	D(9)=0,361	0.1485	speech(9)	0,484 +/- 0,252	Kolmogorov-Smirnoff	D(9)=0,224	0.6773	0.59293	[-0,349, 0,939]	0.09242	1
notFossorial(9)	1,000 +/- 0,000	Kolmogorov-Smirnoff	D(9)=0,361	0.1485	spoken(9)	0,424 +/- 0,166	Kolmogorov-Smirnoff	D(9)=0,187	0.856	0.63903	[-0,294, 0,948]	0.06391	1
notFossorial(9)	1,000 +/- 0,000	Kolmogorov-Smirnoff	D(9)=0,361	0.1485	stimulated(9)	0,061 +/- 0,175	Kolmogorov-Smirnoff	D(9)=0,147	0.9746	0.33499	[-0,567, 0,872]	0.3782	1
notFossorial(9)	1,000 +/- 0,000	Kolmogorov-Smirnoff	D(9)=0,361	0.1485	stimulation(9)	0,102 +/- 0,252	Kolmogorov-Smirnoff	D(9)=0,193	0.8306	0.3962	[-0,525, 0,890]	0.2911	1
notFossorial(9)	1,000 +/- 0,000	Kolmogorov-Smirnoff	D(9)=0,361	0.1485	superior(9)	0,439 +/- 0,199	Kolmogorov-Smirnoff	D(9)=0,229	0.6513	0.44604	[-0,487, 0,904]	0.2288	1
notFossorial(9)	1,000 +/- 0,000	Kolmogorov-Smirnoff	D(9)=0,361	0.1485	supplementary_motor(9)	0,051 +/- 0,278	Kolmogorov-Smirnoff	D(9)=0,208	0.7584	0.39358	[-0,527, 0,889]	0.2946	1
notFossorial(9)	1,000 +/- 0,000	Kolmogorov-Smirnoff	D(9)=0,361	0.1485	supplementary(9)	0,029 +/- 0,266	Kolmogorov-Smirnoff	D(9)=0,216	0.7201	0.36244	[-0,549, 0,880]	0.3378	1
notFossorial(9)	1,000 +/- 0,000	Kolmogorov-Smirnoff	D(9)=0,361	0.1485	syntactic(9)	0,205 +/- 0,122	Kolmogorov-Smirnoff	D(9)=0,243	0.5802	0.56895	[-0,375, 0,934]	0.1099	1
notFossorial(9)	1,000 +/- 0,000	Kolmogorov-Smirnoff	D(9)=0,361	0.1485	tactile(9)	0,081 +/- 0,176	Kolmogorov-Smirnoff	D(9)=0,174	0.9065	0.37721	[-0,539, 0,884]	0.3169	1
notFossorial(9)	1,000 +/- 0,000	Kolmogorov-Smirnoff	D(9)=0,361	0.1485	tapping(9)	0,157 +/- 0,260	Kolmogorov-Smirnoff	D(9)=0,240	0.5965	0.44552	[-0,488, 0,904]	0.2294	1
notFossorial(9)	1,000 +/- 0,000	Kolmogorov-Smirnoff	D(9)=0,361	0.1485	task(9)	-0,069 +/- 0,159	Kolmogorov-Smirnoff	D(9)=0,159	0.9508	0.06199	[-0,718, 0,773]	0.8741	1
notFossorial(9)	1,000 +/- 0,000	Kolmogorov-Smirnoff	D(9)=0,361	0.1485	temporal_cortex(9)	0,482 +/- 0,108	Kolmogorov-Smirnoff	D(9)=0,186	0.8628	0.44053	[-0,492, 0,902]	0.2353	1
notFossorial(9)	1,000 +/- 0,000	Kolmogorov-Smirnoff	D(9)=0,361	0.1485	temporal_gyrus(9)	0,448 +/- 0,148	Kolmogorov-Smirnoff	D(9)=0,123	0.9961	0.5307	[-0,414, 0,925]	0.1416	1
notFossorial(9)	1,000 +/- 0,000	Kolmogorov-Smirnoff	D(9)=0,361	0.1485	temporal_lobe(9)	-0,048 +/- 0,279	Kolmogorov-Smirnoff	D(9)=0,194	0.8252	-0.22577	[-0,836, 0,634]	0.5592	1
notFossorial(9)	1,000 +/- 0,000	Kolmogorov-Smirnoff	D(9)=0,361	0.1485	temporal_lobes(9)	0,051 +/- 0,240	Kolmogorov-Smirnoff	D(9)=0,208	0.7585	-0.17885	[-0,819, 0,660]	0.6452	1
notFossorial(9)	1,000 +/- 0,000	Kolmogorov-Smirnoff	D(9)=0,361	0.1485	temporal(9)	0,491 +/- 0,161	Kolmogorov-Smirnoff	D(9)=0,156	0.9579	0.36003	[-0,551, 0,879]	0.3412	1
notFossorial(9)	1,000 +/- 0,000	Kolmogorov-Smirnoff	D(9)=0,361	0.1485	touch(9)	0,142 +/- 0,176	Kolmogorov-Smirnoff	D(9)=0,156	0.9581	0.40202	[-0,521, 0,892]	0.2834	1
notFossorial(9)	1,000 +/- 0,000	Kolmogorov-Smirnoff	D(9)=0,361	0.1485	v1(9)	0,434 +/- 0,113	Kolmogorov-Smirnoff	D(9)=0,164	0.9386	-0.1313	[-0,801, 0,684]	0.7363	1
notFossorial(9)	1,000 +/- 0,000	Kolmogorov-Smirnoff	D(9)=0,361	0.1485	ventral_visual(9)	0,384 +/- 0,116	Kolmogorov-Smirnoff	D(9)=0,175	0.9042	0.00565	[-0,744, 0,749]	0.9885	1
notFossorial(9)	1,000 +/- 0,000	Kolmogorov-Smirnoff	D(9)=0,361	0.1485	verb(9)	0,215 +/- 0,113	Kolmogorov-Smirnoff	D(9)=0,200	0.798	0.60426	[-0,336, 0,941]	0.0848	1
notFossorial(9)	1,000 +/- 0,000	Kolmogorov-Smirnoff	D(9)=0,361	0.1485	verbs(9)	0,267 +/- 0,120	Kolmogorov-Smirnoff	D(9)=0,191	0.838	0.53066	[-0,414, 0,925]	0.1416	1
notFossorial(9)	1,000 +/- 0,000	Kolmogorov-Smirnoff	D(9)=0,361	0.1485	vision(9)	0,373 +/- 0,051	Kolmogorov-Smirnoff	D(9)=0,167	0.9308	-0.19939	[-0,827, 0,649]	0.607	1
notFossorial(9)	1,000 +/- 0,000	Kolmogorov-Smirnoff	D(9)=0,361	0.1485	visual_cortex(9)	0,479 +/- 0,115	Kolmogorov-Smirnoff	D(9)=0,196	0.817	0.01709	[-0,739, 0,754]	0.9652	1
notFossorial(9)	1,000 +/- 0,000	Kolmogorov-Smirnoff	D(9)=0,361	0.1485	visual_word(9)	0,289 +/- 0,089	Kolmogorov-Smirnoff	D(9)=0,148	0.9723	0.04492	[-0,726, 0,766]	0.9086	1
notFossorial(9)	1,000 +/- 0,000	Kolmogorov-Smirnoff	D(9)=0,361	0.1485	visual(9)	0,469 +/- 0,111	Kolmogorov-Smirnoff	D(9)=0,191	0.8395	-0.13374	[-0,802, 0,683]	0.7316	1
notFossorial(9)	1,000 +/- 0,000	Kolmogorov-Smirnoff	D(9)=0,361	0.1485	voluntary(9)	0,029 +/- 0,241	Kolmogorov-Smirnoff	D(9)=0,241	0.5918	0.30407	[-0,587, 0,862]	0.4263	1
notFossorial(9)	1,000 +/- 0,000	Kolmogorov-Smirnoff	D(9)=0,361	0.1485	word_form(9)	0,309 +/- 0,090	Kolmogorov-Smirnoff	D(9)=0,177	0.8952	0.05837	[-0,720, 0,772]	0.8814	1
notFossorial(9)	1,000 +/- 0,000	Kolmogorov-Smirnoff	D(9)=0,361	0.1485	word(9)	0,304 +/- 0,110	Kolmogorov-Smirnoff	D(9)=0,224	0.6794	0.45996	[-0,476, 0,907]	0.2129	1
notFossorial(9)	1,000 +/- 0,000	Kolmogorov-Smirnoff	D(9)=0,361	0.1485	words(9)	0,323 +/- 0,097	Kolmogorov-Smirnoff	D(9)=0,134	0.9894	0.47933	[-0,460, 0,912]	0.1917	1
notFossorial(9)	1,000 +/- 0,000	Kolmogorov-Smirnoff	D(9)=0,361	0.1485	working_memory(9)	-0,126 +/- 0,132	Kolmogorov-Smirnoff	D(9)=0,162	0.9442	-0.03514	[-0,762, 0,731]	0.9285	1
notFossorial(9)	1,000 +/- 0,000	Kolmogorov-Smirnoff	D(9)=0,361	0.1485	working(9)	-0,126 +/- 0,133	Kolmogorov-Smirnoff	D(9)=0,166	0.9323	-0.04189	[-0,765, 0,728]	0.9148	1
notFossorial(9)	1,000 +/- 0,000	Kolmogorov-Smirnoff	D(9)=0,361	0.1485	written(9)	0,253 +/- 0,074	Kolmogorov-Smirnoff	D(9)=0,152	0.9662	0.39355	[-0,527, 0,889]	0.2947	1

## Sheet: Supplementary Data 9b
Supplementary Data 9b: Partial correlation values between evolutionary cortical expansion maps decoded into meta-analytical terms and estimated likelihood of social life-style, controlled for diurnality
term	partial correlation	95% CI (bootstrap, 10000 iterations)	95% CI contains 0	Degrees of freedom, statistic	p-value	q-value
acc	-0.47131	[-0,73983; 0,99814]		D(223)=-Inf	0.238443	1
acoustic	0.25297	[-0,99076; 0,78370]		D(223)=-Inf	0.545532	1
overt	-0.92131	[-0,99878; -0,26003]	0	D(223)=1,477	0.00114748	0.070548
angular	0.31052	[-0,51302; 0,96791]		D(223)=-Inf	0.454115	1
angular_gyrus	0.31373	[-0,50759; 0,96092]		D(223)=-Inf	0.449218	1
anterior_prefrontal	-0.74826	[-0,91552; 1,00000]		D(223)=-Inf	0.0327318	1
anterior_temporal	0.84111	[-0,99002; 0,95315]	1	D(223)=1,415	0.00887186	0.0792483
aphasia	-0.08388	[-0,81335; 0,63392]		D(223)=-Inf	0.843468	1
articulatory	-0.24238	[-0,91615; 0,79141]		D(223)=-Inf	0.563029	1
auditory	0.02241	[-0,99662; 0,75726]		D(223)=-Inf	0.957991	1
auditory_cortex	0.22149	[-0,99936; 0,81581]		D(223)=-Inf	0.598086	1
broca	-0.18648	[-0,85599; 0,59373]		D(223)=-Inf	0.658377	1
button	-0.77363	[-0,98609; 0,12224]	1	D(223)=1,285	0.0242981	0.1
category	0.5717	[-1,00000; 0,86105]		D(223)=-Inf	0.138726	1
choose	-0.74339	[-0,93799; 1,00000]		D(223)=-Inf	0.0345323	1
cingulate	-0.02054	[-0,72833; 0,94660]		D(223)=-Inf	0.961501	1
cingulate_cortex	-0.03755	[-0,74314; 0,91410]		D(223)=-Inf	0.929658	1
circuitry	-0.44023	[-0,83006; 0,88462]		D(223)=-Inf	0.275013	1
cognitive	-0.4811	[-0,77061; 1,00000]		D(223)=-Inf	0.227469	1
cognitive_control	-0.78831	[-0,92210; 1,00000]	1	D(223)=1,285	0.0201102	0.1
comprehension	0.40849	[-0,99523; 0,69307]		D(223)=-Inf	0.31502	1
concepts	0.21009	[-0,68405; 0,90757]		D(223)=-Inf	0.617525	1
premotor	-0.91176	[-0,99150; -0,60788]	0	D(223)=1,477	0.00160624	0.070548
contralateral	-0.72195	[-0,99668; 0,13866]		D(223)=-Inf	0.0431579	1
control	-0.8617	[-0,96221; 1,00000]	1	D(223)=1,477	0.00594607	0.070548
cortex_dlpfc	-0.77342	[-0,89739; 1,00000]	1	D(223)=1,285	0.0243617	0.1
cortex_pfc	-0.7856	[-0,93342; -0,32640]	0	D(223)=1,285	0.0208459	0.1
premotor_cortex	-0.90416	[-0,99337; -0,46853]	0	D(223)=1,477	0.0020459	0.070548
motor_premotor	-0.89763	[-0,99502; -0,53353]	0	D(223)=1,477	0.00248023	0.070548
decision_making	-0.54137	[-0,80672; 1,00000]		D(223)=-Inf	0.165821	1
dlpfc	-0.77499	[-0,91410; 1,00000]	1	D(223)=1,285	0.0238912	0.1
dorsolateral	-0.76741	[-0,89626; 1,00000]	1	D(223)=1,285	0.026226	0.1
dorsolateral_pfc	-0.76775	[-0,90179; 1,00000]	1	D(223)=1,285	0.0261177	0.1
dorsolateral_prefrontal	-0.75616	[-0,88031; 1,00000]		D(223)=-Inf	0.0299389	1
dyslexia	0.3181	[-0,70890; 0,77861]		D(223)=-Inf	0.442582	1
early_visual	0.54803	[-1,00000; 0,78184]		D(223)=-Inf	0.159648	1
emotional	0.77083	[0,03856; 0,88034]	0	D(223)=1,285	0.025155	0.1
emotionally	0.80686	[-0,26644; 0,86768]	1	D(223)=1,351	0.0155023	0.0890215
english	-0.385	[-0,84105; 0,69521]		D(223)=-Inf	0.34629	1
episodic	0.67973	[-0,43079; 0,99755]		D(223)=-Inf	0.0636617	1
episodic_memory	0.72023	[-0,41595; 0,99936]		D(223)=-Inf	0.0438996	1
error	-0.77895	[-0,91228; 0,99957]	1	D(223)=1,285	0.0227246	0.1
executive	-0.67511	[-0,81256; 1,00000]		D(223)=-Inf	0.0662	1
expressions	0.63014	[-0,92876; 0,76785]		D(223)=-Inf	0.0939938	1
extrastriate	0.18109	[-0,90196; 0,73258]		D(223)=-Inf	0.667814	1
face	0.46959	[-1,00000; 0,79120]		D(223)=-Inf	0.24039	1
face_ffa	0.40905	[-0,97774; 0,83702]		D(223)=-Inf	0.314286	1
face_recognition	0.66977	[-0,99880; 0,94564]		D(223)=-Inf	0.0692041	1
faces	0.63902	[-1,00000; 0,93622]		D(223)=-Inf	0.0880551	1
facial	0.60204	[-1,00000; 0,74781]		D(223)=-Inf	0.114281	1
feedback	-0.76412	[-0,99087; 0,12408]	1	D(223)=1,285	0.0272794	0.1
ffa	0.38025	[-0,97171; 0,83170]		D(223)=-Inf	0.352782	1
sma	-0.89708	[-0,99358; -0,01149]	0	D(223)=1,477	0.00251953	0.070548
motor	-0.86683	[-0,99463; -0,02553]	0	D(223)=1,477	0.00532966	0.070548
cortices	-0.85814	[-0,99814; -0,34390]	0	D(223)=1,477	0.00639916	0.070548
form	-0.20276	[-0,84242; 0,81817]		D(223)=-Inf	0.630124	1
frontal_gyrus	-0.73524	[-0,93242; 0,24327]		D(223)=-Inf	0.0376718	1
fronto	-0.52324	[-0,64086; 1,00000]		D(223)=-Inf	0.183282	1
fronto_parietal	-0.64377	[-0,71182; -0,28150]		D(223)=-Inf	0.0849721	1
frontoparietal	-0.63678	[-0,71358; -0,12300]		D(223)=-Inf	0.0895336	1
frontotemporal	0.77822	[-0,86326; 0,90611]	1	D(223)=1,285	0.0229375	0.1
fusiform	0.47891	[-0,98757; 0,84092]		D(223)=-Inf	0.229899	1
fusiform_face	0.35135	[-0,92957; 0,81770]		D(223)=-Inf	0.393431	1
fusiform_gyrus	0.41798	[-0,99900; 0,81362]		D(223)=-Inf	0.302789	1
gyrus	0.23794	[-1,00000; 0,60940]		D(223)=-Inf	0.570417	1
tapping	-0.858	[-0,99417; -0,39121]	0	D(223)=1,477	0.00641814	0.070548
heschl	0.17544	[-0,93901; 0,80084]		D(223)=-Inf	0.677734	1
heschl_gyrus	0.17119	[-0,94542; 0,79916]		D(223)=-Inf	0.685232	1
cortical	-0.85723	[-0,99879; -0,00279]	0	D(223)=1,477	0.00651849	0.070548
hippocampus	0.9311	[-1,00000; 0,96383]	1	D(223)=1,477	0.00077616	0.070548
hz	-0.45521	[-0,99763; 0,59798]		D(223)=-Inf	0.257058	1
index	-0.62098	[-0,97936; 0,21841]		D(223)=-Inf	0.100362	1
index_finger	-0.70985	[-0,98305; 0,01087]		D(223)=-Inf	0.0485486	1
inferior	-0.56705	[-0,86031; 0,44870]		D(223)=-Inf	0.142708	1
inferior_frontal	-0.55093	[-0,92812; 0,49146]		D(223)=-Inf	0.157	1
inferior_occipital	0.13778	[-0,96398; 0,88739]		D(223)=-Inf	0.744918	1
inferior_temporal	0.64321	[-0,51779; 0,95492]		D(223)=-Inf	0.0853297	1
ipsilateral	-0.70143	[-0,98745; 0,19782]		D(223)=-Inf	0.0525288	1
item	0.01296	[-0,79303; 0,96317]		D(223)=-Inf	0.975697	1
items	0.196	[-0,71366; 0,97589]		D(223)=-Inf	0.641804	1
judgments	0.02288	[-0,71458; 0,88828]		D(223)=-Inf	0.95712	1
language	0.0715	[-0,86362; 0,64360]		D(223)=-Inf	0.866399	1
language_network	0.21373	[-0,68245; 0,71684]		D(223)=-Inf	0.611292	1
languages	-0.13132	[-0,84684; 0,69861]		D(223)=-Inf	0.756592	1
paced	-0.85159	[-0,99293; -0,27924]	0	D(223)=1,477	0.00728873	0.070548
lateral_occipital	0.54869	[-0,76726; 0,95264]		D(223)=-Inf	0.159047	1
lateral_parietal	0.2161	[-0,63865; 0,99418]		D(223)=-Inf	0.607256	1
lateral_prefrontal	-0.70546	[-0,88036; 1,00000]		D(223)=-Inf	0.0506002	1
lexical	-0.12232	[-0,80798; 0,72821]		D(223)=-Inf	0.772934	1
lingual	0.7688	[-0,97839; 0,93925]	1	D(223)=1,285	0.0257853	0.1
linguistic	0.20886	[-0,91017; 0,63478]		D(223)=-Inf	0.619632	1
listening	0.25473	[-0,99537; 0,75596]		D(223)=-Inf	0.542642	1
lobe_mtl	0.84995	[-0,52319; 0,99437]	1	D(223)=1,477	0.0075233	0.070548
lobes	0.81164	[-0,50405; 0,96619]	1	D(223)=1,351	0.0144369	0.0890215
m1	-0.79774	[-0,99941; 0,08812]	1	D(223)=1,351	0.0176737	0.0890215
making	-0.55904	[-0,79750; 1,00000]		D(223)=-Inf	0.149718	1
meaning	0.18066	[-0,81822; 0,72903]		D(223)=-Inf	0.668556	1
medial_frontal	-0.6239	[-0,86613; 0,89467]		D(223)=-Inf	0.0983032	1
medial_temporal	0.85296	[-0,56936; 0,99385]	1	D(223)=1,477	0.00709668	0.070548
memory	0.19545	[-0,68373; 0,97614]		D(223)=-Inf	0.642762	1
memory_retrieval	0.15306	[-0,68099; 0,99421]		D(223)=-Inf	0.717454	1
mental	0.20257	[-0,69137; 0,98685]		D(223)=-Inf	0.630449	1
middle_frontal	-0.7727	[-0,90698; -0,16770]	0	D(223)=1,285	0.0245815	0.1
monitoring	-0.82257	[-0,92136; 1,00000]	1	D(223)=1,351	0.0121721	0.0890215
motion	0.26878	[-0,84819; 0,77582]		D(223)=-Inf	0.519779	1
motor_task	-0.84995	[-0,98906; -0,10109]	0	D(223)=1,477	0.00752331	0.070548
motor_cortex	-0.78619	[-0,99834; 0,11097]	1	D(223)=1,285	0.0206848	0.1
finger	-0.84277	[-0,99300; -0,34031]	0	D(223)=1,415	0.00860698	0.0792483
motor_sma	-0.73803	[-0,99692; 0,46688]		D(223)=-Inf	0.0365783	1
hand	-0.84159	[-0,98983; -0,19912]	0	D(223)=1,415	0.00879379	0.0792483
movement	-0.83162	[-0,99351; 0,08050]	1	D(223)=1,415	0.0104774	0.0792483
movements	-0.85495	[-0,99430; 0,01181]	1	D(223)=1,477	0.0068235	0.070548
mtl	0.84946	[-0,57219; 0,98900]	1	D(223)=1,477	0.00759502	0.070548
muscle	-0.41586	[-0,98189; 0,62267]		D(223)=-Inf	0.305502	1
musicians	-0.52649	[-0,99544; 0,37111]		D(223)=-Inf	0.180087	1
naming	-0.57316	[-0,94055; 0,53003]		D(223)=-Inf	0.137492	1
native	-0.09387	[-0,89549; 0,69385]		D(223)=-Inf	0.825023	1
network	-0.45618	[-0,66840; 1,00000]		D(223)=-Inf	0.25592	1
networks	-0.494	[-0,75573; 1,00000]		D(223)=-Inf	0.213413	1
force	-0.82591	[-0,99513; -0,25054]	0	D(223)=1,351	0.0115284	0.0890215
nouns	0.54306	[-0,98279; 0,82826]		D(223)=-Inf	0.164242	1
object	0.17025	[-0,86698; 0,92168]		D(223)=-Inf	0.686901	1
object_recognition	0.39894	[-0,96200; 0,78482]		D(223)=-Inf	0.327566	1
objects	0.31332	[-0,86629; 0,95009]		D(223)=-Inf	0.449848	1
occipital	0.75051	[-1,00000; 0,92804]		D(223)=-Inf	0.0319222	1
occipital_cortex	0.72472	[-1,00000; 0,83510]		D(223)=-Inf	0.0419771	1
occipital_gyrus	0.68817	[-1,00000; 0,83309]		D(223)=-Inf	0.0591801	1
occipito	0.12133	[-0,92731; 0,83732]		D(223)=-Inf	0.774735	1
occipito_temporal	0.07794	[-0,90556; 0,90077]		D(223)=-Inf	0.854461	1
occipitotemporal	-0.05504	[-0,90839; 0,89401]		D(223)=-Inf	0.897008	1
occipitotemporal_cortex	-0.04751	[-0,87444; 0,98871]		D(223)=-Inf	0.911049	1
opercularis	-0.51789	[-0,95478; 0,41453]		D(223)=-Inf	0.188618	1
lateral_frontal	-0.82192	[-0,92488; -0,16317]	0	D(223)=1,351	0.0122991	0.0890215
finger_tapping	-0.81656	[-0,99099; -0,23527]	0	D(223)=1,351	0.0133874	0.0890215
parahippocampal	0.91074	[-1,00000; 0,98211]	1	D(223)=1,477	0.00166112	0.070548
parahippocampal_cortex	0.8756	[-0,60124; 0,98477]	1	D(223)=1,477	0.00437525	0.070548
parahippocampal_gyrus	0.90092	[-0,15970; 0,98657]	1	D(223)=1,477	0.00225459	0.070548
parietal	-0.61557	[-0,69102; -0,18029]		D(223)=-Inf	0.104229	1
parietal_cortex	-0.61237	[-0,68186; 1,00000]		D(223)=-Inf	0.106564	1
parietal_network	-0.67418	[-0,72988; -0,09798]		D(223)=-Inf	0.0667182	1
pars	-0.36773	[-0,91315; 0,59236]		D(223)=-Inf	0.370145	1
pars_opercularis	-0.52244	[-0,95575; 0,40855]		D(223)=-Inf	0.184071	1
perception	0.30493	[-1,00000; 0,88795]		D(223)=-Inf	0.462711	1
perceptual	0.3887	[-1,00000; 0,64878]		D(223)=-Inf	0.341276	1
performance	-0.70204	[-0,80539; 1,00000]		D(223)=-Inf	0.052235	1
perspective	0.59147	[-0,37801; 0,99716]		D(223)=-Inf	0.122493	1
pfc	-0.7475	[-0,92191; 1,00000]		D(223)=-Inf	0.033009	1
phonological	-0.17458	[-0,86712; 0,65285]		D(223)=-Inf	0.679246	1
pitch	-0.14512	[-0,99148; 0,67106]		D(223)=-Inf	0.731704	1
posterior_middle	0.22597	[-0,59474; 0,77636]		D(223)=-Inf	0.590511	1
posterior_temporal	0.11293	[-0,71921; 0,70326]		D(223)=-Inf	0.790045	1
precuneus	0.38763	[-0,55172; 0,98761]		D(223)=-Inf	0.342719	1
precuneus_posterior	0.34464	[-0,66687; 0,96509]		D(223)=-Inf	0.403141	1
prefrontal	-0.64913	[-0,89075; 1,00000]		D(223)=-Inf	0.0815639	1
prefrontal_cortex	-0.59783	[-0,87258; 1,00000]		D(223)=-Inf	0.117515	1
prefrontal_cortices	-0.80375	[-0,92062; 1,00000]	1	D(223)=1,351	0.0162227	0.0890215
prefrontal_parietal	-0.73683	[-0,86819; -0,25994]		D(223)=-Inf	0.0370455	1
conditions	-0.80018	[-0,99498; -0,08637]	0	D(223)=1,351	0.0170774	0.0890215
neutral_faces	0.80606	[0,39624; 0,87415]	0	D(223)=1,351	0.0156872	0.0890215
primary	-0.57706	[-0,99991; 0,37553]		D(223)=-Inf	0.134219	1
primary_auditory	0.34664	[-1,00000; 0,75109]		D(223)=-Inf	0.400237	1
primary_motor	-0.8184	[-0,99842; 0,02955]	1	D(223)=1,351	0.0130063	0.0890215
primary_somatosensory	-0.71027	[-0,99175; 0,24363]		D(223)=-Inf	0.0483549	1
primary_visual	0.76535	[-1,00000; 0,83958]	1	D(223)=1,285	0.0268839	0.1
production	-0.46463	[-0,99864; 0,58787]		D(223)=-Inf	0.246082	1
pseudowords	0.04716	[-0,86388; 0,72956]		D(223)=-Inf	0.911704	1
reading	-0.06659	[-0,87516; 0,77121]		D(223)=-Inf	0.875514	1
recognition	0.46949	[-0,74804; 0,96647]		D(223)=-Inf	0.240513	1
recognition_memory	0.22864	[-0,91096; 0,97760]		D(223)=-Inf	0.585998	1
relations	0.13577	[-0,69888; 0,97228]		D(223)=-Inf	0.74855	1
representations	0.13537	[-0,78858; 0,78261]		D(223)=-Inf	0.749261	1
response_inhibition	-0.85703	[-0,93118; 1,00000]	1	D(223)=1,477	0.0065453	0.070548
retrieval	0.21594	[-0,69678; 0,96755]		D(223)=-Inf	0.607518	1
retrosplenial	0.81539	[-0,06233; 0,99438]	1	D(223)=1,351	0.0136324	0.0890215
s1	-0.79028	[-0,99265; 0,08478]	1	D(223)=1,285	0.0195853	0.1
secondary	-0.62399	[-0,98589; 0,33172]		D(223)=-Inf	0.0982417	1
secondary_somatosensory	-0.67781	[-0,97817; 0,27340]		D(223)=-Inf	0.0647133	1
selective	0.58301	[-0,97253; 0,92704]		D(223)=-Inf	0.129302	1
selectivity	0.79186	[-0,77375; 0,94913]	1	D(223)=1,285	0.0191699	0.1
semantic	0.40544	[-0,73276; 0,86225]		D(223)=-Inf	0.318997	1
semantics	0.0208	[-0,70583; 0,87782]		D(223)=-Inf	0.961018	1
sensorimotor	-0.80005	[-0,99755; 0,17136]	1	D(223)=1,351	0.0171084	0.0890215
sensorimotor_cortex	-0.78787	[-0,99515; 0,02213]	1	D(223)=1,285	0.0202284	0.1
sensory	-0.24826	[-0,99885; 0,66158]		D(223)=-Inf	0.553292	1
sentence	0.05613	[-0,73731; 0,67542]		D(223)=-Inf	0.894978	1
sentences	0.11118	[-0,94924; 0,58384]		D(223)=-Inf	0.793248	1
si	-0.75854	[-0,98791; 0,12594]		D(223)=-Inf	0.0291302	1
sighted	0.54205	[-1,00000; 0,91536]		D(223)=-Inf	0.16519	1
sii	-0.72376	[-0,99512; 0,22098]		D(223)=-Inf	0.0423845	1
amygdala	0.84834	[0,20548; 0,91505]	0	D(223)=1,477	0.00775915	0.070548
somatosensory	-0.67436	[-0,98277; 0,29200]		D(223)=-Inf	0.0666177	1
somatosensory_cortex	-0.71025	[-0,98696; 0,20304]		D(223)=-Inf	0.0483661	1
somatosensory_cortices	-0.68699	[-0,98605; 0,26026]		D(223)=-Inf	0.0597977	1
sounds	0.27047	[-0,89090; 0,80900]		D(223)=-Inf	0.517055	1
speech	0.06009	[-0,90651; 0,72863]		D(223)=-Inf	0.887594	1
spoken	0.31247	[-1,00000; 0,73389]		D(223)=-Inf	0.451143	1
stimulated	-0.71337	[-0,99565; 0,31342]		D(223)=-Inf	0.046941	1
stimulation	-0.51781	[-0,98395; 0,45107]		D(223)=-Inf	0.188698	1
superior	0.04954	[-0,97821; 0,82174]		D(223)=-Inf	0.907257	1
supplementary	-0.82449	[-0,99789; 0,29349]	1	D(223)=1,351	0.0117988	0.0890215
supplementary_motor	-0.83229	[-0,99912; 0,16871]	1	D(223)=1,415	0.0103591	0.0792483
syntactic	0.13254	[-0,90184; 0,69502]		D(223)=-Inf	0.754389	1
tactile	-0.6391	[-0,98739; 0,37884]		D(223)=-Inf	0.088003	1
hippocampal	0.88817	[0,02670; 0,99779]	0	D(223)=1,477	0.00320954	0.070548
task	-0.7453	[-0,85032; 0,76036]		D(223)=-Inf	0.0338182	1
temporal	0.68763	[-1,00000; 0,81380]		D(223)=-Inf	0.0594627	1
temporal_cortex	0.57358	[-1,00000; 0,75434]		D(223)=-Inf	0.137133	1
temporal_gyrus	0.56581	[-1,00000; 0,79449]		D(223)=-Inf	0.143786	1
temporal_lobe	0.87547	[-1,00000; 0,94569]	1	D(223)=1,477	0.00438812	0.070548
temporal_lobes	0.87023	[-1,00000; 0,93794]	1	D(223)=1,477	0.00494542	0.070548
touch	-0.75979	[-0,99669; 0,04800]		D(223)=-Inf	0.0287066	1
v1	0.6271	[-1,00000; 0,74077]		D(223)=-Inf	0.0960824	1
ventral_visual	0.40476	[-0,94810; 0,90488]		D(223)=-Inf	0.319897	1
verb	-0.26373	[-0,83158; 0,70050]		D(223)=-Inf	0.527957	1
verbs	-0.25345	[-0,99386; 0,40306]		D(223)=-Inf	0.544746	1
vision	0.58613	[-1,00000; 0,86853]		D(223)=-Inf	0.126771	1
visual	0.57696	[-1,00000; 0,91972]		D(223)=-Inf	0.134299	1
visual_cortex	0.64444	[-1,00000; 0,82958]		D(223)=-Inf	0.0845402	1
visual_word	0.08394	[-0,85433; 0,87894]		D(223)=-Inf	0.843352	1
voluntary	-0.81247	[-0,97492; 0,76728]	1	D(223)=1,351	0.0142548	0.0890215
