# Supplementary material for: Evolution of cortical geometry and its link to function, behaviour and ecology
Source: Nat Commun. 2023 Apr 20;14:2252. doi: 10.1038/s41467-023-37574-x (PMC10119184; doi:10.1038/s41467-023-37574-x)
Supplement: Supplementary file 13 — Supplementary Data 10 [file 41467_2023_37574_MOESM13_ESM.xlsx]

## Sheet: Supplementary Data 10a
Supplementary Data 10a: Statistical Information for Supplementary Figure 2c
	Descriptive statistics														Test used
Experiment	Data	N	Groups/Variables	n	Test for normality	Degrees of freedom, statistic	p-value	Mean/Median/Std/IQR	Test for equal variances	Degrees of freedom, statistic	p-value	Test for sphericity	Degrees of freedom, statistic	p-value	Type	Tail	Degrees of freedom, statistic	p-value, uncorrected	p-value, corrected	effect measure	effect size	group difference	CI
SIGNIFICANT ASSOCIATIONS BTW. ECOLOGICAL VARIABLES AND GLOBAL MEASUREMENTS	surface area, gyrification index, all species	90	log surface Area	90	Kolmogorov-Smirnov	D(90)=0,111	0.2046	M=8,142; IQR=2,377	NA	NA	NA	NA	NA	NA	Spearman rank correlation	NA	t(88)=-13,906	6.013e-24	NA	r-value	-0,829	NA	(-0,884; -0,751)
			Gyrification index	90	Kolmogorov-Smirnov	D(90)=0,181	0.004771	M=0,874; IQR=0,272
SIGNIFICANT ASSOCIATIONS BTW. ECOLOGICAL VARIABLES AND GLOBAL MEASUREMENTS - PRIMATES	surface area, gyrification index, primates	58	log surface Area	58	Kolmogorov-Smirnov	D(58)=0,136	0.2127	9.144 +/- 1.144	NA	NA	NA	NA	NA	NA	Pearson correlation	NA	t(56)=-18,082	5.55e-25	NA	r-value	-0,924	NA	(-0,959; -0,859)
			Gyrification index	58	Kolmogorov-Smirnov	D(58)=0,162	0.08516	0,742 +/- 0,141
SIGNIFICANT ASSOCIATIONS BTW. ECOLOGICAL VARIABLES AND GLOBAL MEASUREMENTS - RODENTS	surface area, gyrification index, rodents	28	log surface area	28	Kolmogorov-Smirnov	D(28)=0,105	0.8856	6,925 +/- 0,783	NA	NA	NA	NA	NA	NA	Pearson correlation	NA	t(26)=1,227	0.2307	NA	r-value	0,234	NA	(-0,176; 0,575)
			Gyrification index	28	Kolmogorov-Smirnov	D(28)=0,119	0.7775	0,933 +/- 0,031

## Sheet: Supplementary Data 10b
Supplementary Data 10b: Statistical Information for Supplementary Figure 2d
Experiment	Descriptive statistics														Test used
	Data	N	Groups/Variables	n	Test for normality	Degrees of freedom, statistic	p-value	Mean/Median/Std/IQR	Test for equal variances	Degrees of freedom, statistic	p-value	Test for sphericity	Degrees of freedom, statistic	p-value	Type	Tail	Degrees of freedom, statistic	p-value, uncorrected	p-value, corrected	effect measure	effect size	group difference	CI
SIGNIFICANT DIFFERENCE BETWEEN pPCA MODES IN CLADES	pPCA mode 1	86*	Primates	58	Kolmogorov-Smirnov	D(58)=0.122	0.3251	0,124 +/- 0,498	F test	F(57,27)=5,574	7.439e-06	NA	NA	NA	Two-sample t-test	both	t(83,029)=5,421	5.698e-07	6.428e-06	point-biserial correlation coefficient	0.511	0.415	(0,263; 0,567)
			Rodents	28	Kolmogorov-Smirnov	D(28)=0.101	0.9095	0,290 +/- 0,211
SIGNIFICANT DIFFERENCE BETWEEN pPCA MODES IN CLADES	pPCA mode 2	86*	Primates	58	Kolmogorov-Smirnov	D(58)=0,188	0.02809	M=-0,101, IQR=0,704	NA	NA	NA	NA	NA	NA	Wilcoxon-Rank-Sum/Mann-Whitney U-Test	both	z=-5,728	1.018e-08	<= 1.000e-06	r-value	-0.618	-0.41	(-0,709; -0,231)
			Rodents	28	Kolmogorov-Smirnov	D(28)=0,110	0.8513	M=0,310, IQR=0,202
SIGNIFICANT ASSOCIATIONS BTW. pPCA MODES AND GLOBAL MORPHOLOGY	surface area, pPCA mode 1	90	Surface Area	90	Kolmogorov-Smirnov	D(90)=0,316	1.881e-08	M=3437,734; IQR=15897,753	NA	NA	NA	NA	NA	NA	Spearman rank correlation	both	t(88)=3,597	0.0005721	0.012328	r-value	0.358	NA	(0,163; 0,526)
			pPCA mode 1	90	Kolmogorov-Smirnov	D(90)=0,079	0.5946	M=0,000; IQR=0,171
SIGNIFICANT ASSOCIATIONS BTW. pPCA MODES AND GLOBAL MORPHOLOGY	Gyrification index, pPCA mode 1	90	Gyrification index	90	Kolmogorov-Smirnov	D(90)=0,181	0.004771	M=0,874; IQR=0,272	NA	NA	NA	NA	NA	NA	Spearman rank correlation	both	t(88)=5,562	0.0002878	0.0231	r-value	-0,51	NA	(-0,648, -0,338)
			pPCA mode 1	90	Kolmogorov-Smirnov	D(90)=0,079	0.5946	M=0,000; IQR=0,171
PARTIAL CORRELATION BTW. GI and pPCA MODES, CONSTROLLING FOR SA	Gyrification index, pPCA mode 1	90	Gyrification index	90	Kolmogorov-Smirnov	D(90)=0,181	0.004771	M=0,874; IQR=0,272	NA	NA	NA	NA	NA	NA	Partial Speaman rank correlation	both	t(87)=3,010	7.32461e-05	0.00170735	r-value	-0.408	NA	(-0,582; -0,452)*
			Surface Area	90	Kolmogorov-Smirnov	D(90)=0,316	1.881e-08	M=3437,734; IQR=15897,753
			pPCA mode 1	90	Kolmogorov-Smirnov	D(90)=0,079	0.5946	M=0,000; IQR=0,171
SIGNIFICANT ASSOCIATIONS BTW. pPCA MODES AND ECOLOGY	fossorial vs non-fossorial, pPCA mode 2	90	fossorial	9	Kolmogorov-Smirnov	D(9)=0,334	0.2138	M=0,374; IQR=0,053	NA	NA	NA	NA	NA	NA	Wilcoxon-Rank-Sum/Mann-Whitney U-Test	both	z=4.371	1.236e-05	0.00067342	r-value	0.461	0.264	(0,192, 0,775)
			non-fossorial	81	Kolmogorov-Smirnov	D(81)=0,223	0.0005184	M=0,110, IRQ=0,684
SIGNIFICANT ASSOCIATIONS BTW. pPCA MODES AND ECOLOGY	terrestrial vs non-terrestrial, pPCA mode 2	90	terrestrial	33	Kolmogorov-Smirnov	D(33)=0,184	0.1904	M=0,193; IQR=0,202	NA	NA	NA	NA	NA	NA	Wilcoxon-Rank-Sum/Mann-Whitney U-Test	both	z=2.997	0.002722	0.02783	r-value	0.316	0.186	(0,075; 0,554)
			non-terrestrial	57	Kolmogorov-Smirnov	D(57)=0,202	0.01605	M=0,007; IRQ=0,760
SIGNIFICANT ASSOCIATIONS BTW. pPCA MODES AND ECOLOGY	arboreal vs non-arboreal, pPCA mode 2	90	arboreal	51	Kolmogorov-Smirnov	D(51)=0,176	0.07566	-0,227 +/- 0,385	F test	F(50;38)=2,859	0.00107	NA	NA	NA	Two-sample t-test	both	t(83,277)=7,019	5.524e-07	<= 1.000e-06	point-biserial correlation coefficient	-0.61	-0,457	(-0.587, -0.328)
			non-arboreal	39	Kolmogorov-Smirnov	D(39)=0,170	0.1872	0,231 +/- 0.228
SIGNIFICANT ASSOCIATIONS BTW. pPCA MODES AND ECOLOGY	social vs non-social, pPCA mode 5	90	social	55	Kolmogorov-Smirnov	D(55)=0,116	0.4232	-0,042 +/- 0,150	F test	F(54;34)=0,922	0.775	NA	NA	NA	Two-sample t-test	both	t(88)=3,293	0.00143	0.01963	point-biserial correlation coefficient	-0.331	-0,109	(-0,174; -0,043)
			non-social	35	Kolmogorov-Smirnov	D(35)=0,169	0.2442	0,067 +/- 0,157
SIGNIFICANT ASSOCIATIONS BTW. pPCA MODES AND ECOLOGY	terrestrial vs non-terrestrial, pPCA mode 5	90	terrestrial	33	Kolmogorov-Smirnov	D(33)=0,111	0.7741	0,072+/-0,139	F test	F(32;56)=0,765	0.4191	NA	NA	NA	Two-sample t-test	both	t(88)=3,475	0.0007945	0.01556	point-biserial correlation coefficient	-0.347	-0,115	(-0,181; -0,049)
			non-terrestrial	37	Kolmogorov-Smirnov	D(57)=0,173	0.05885	0,043+/-0,159
SIGNIFICANT ASSOCIATIONS BTW. pPCA MODES AND ECOLOGY	arboreal vs non-arboreal, pPCA mode 5	90	arboreal	51	Kolmogorov-Smirnov	D(51)=0,148	0.1937	0,055 +/- 0,171	F test	F(50;38)=2,303	0.008628	NA	NA	NA	Two-sample t-test	both	t(86,293)=4,173	7.146e-05	0.002719	point-biserial correlation coefficient	0,41	0.126	(0.066, 0.185)
			non-arboreal	39	Kolmogorov-Smirnov	D(39)=0,067	0.9902	-0,070 +/- 0,113
SIGNIFICANT ASSOCIATIONS BTW. pPCA MODES AND ECOLOGY	fossorial vs non-fossorial, pPCA mode 6	90	fossorial	9	Kolmogorov-Smirnov	D(9)=0,249	0.5542	0,166+/-0,111	F test	F(8,80)=0,425	0.1943	NA	NA	NA	Two-sample t-test	both	t(88)=3,206	0.001876	0.02205	point-biserial correlation coefficient	0,323	0.186	(0,071; 0,301)
			non-fossorial	81	Kolmogorov-Smirnov	D(81)=0,113	0.2372	-0,020+/-0,170
SIGNIFICANT ASSOCIATIONS BTW. pPCA MODES AND GLOBAL MORPHOLOGY	surface area, pPCA mode 6	90	Surface Area	90	Kolmogorov-Smirnov	D(90)=0,316	1.881e-08	M=3437,734; IQR=15897,753	NA	NA	NA	NA	NA	NA	Spearman rank correlation	NA	t(88)=3,224	0.001876	0.02205	r-value	-0,325	NA	(-0,498; -0,126)
			pPCA mode 6	90	Kolmogorov-Smirnov	D(90)=0,100	0.3113	M=0.000; IQR=0.171
SIGNIFICANT ASSOCIATIONS BTW. pPCA MODES AND GLOBAL MORPHOLOGY	surface area, pPCA mode 7	90	Surface Area	90	Kolmogorov-Smirnov	D(90)=0,316	1.881e-08	M=3437,734; IQR=15897,753	NA	NA	NA	NA	NA	NA	Spearman rank correlation	NA	t(88)=3,403	0.001058	0.01556	r-value	0,341	NA	(0,144; 0,512)
			pPCA mode 7	90	Kolmogorov-Smirnov	D(90)=0,104	0.2651	M=0.000; IQR=0.171
SIGNIFICANT ASSOCIATIONS BTW. pPCA MODES AND GLOBAL MORPHOLOGY	surface area, pPCA mode 8	90	Surface Area	90	Kolmogorov-Smirnov	D(90)=0,316	1.881e-08	M=3437,734; IQR=15897,753	NA	NA	NA	NA	NA	NA	Spearman rank correlation	NA	t(88)=3,701	0.000404	0.01097	r-value	-0,367	NA	(-0,534, -0,173)
			pPCA mode 8	90	Kolmogorov-Smirnov	D(90)=0,085	0.2651	M=0.000; IQR=0.171
SIGNIFICANT ASSOCIATIONS BTW. pPCA MODES AND GLOBAL MORPHOLOGY	Gyrification index, pPCA mode 8	90	Gyrification index	90	Kolmogorov-Smirnov	D(90)=0,181	0.004771	M=0,874; IQR=0,272	NA	NA	NA	NA	NA	NA	Spearman rank correlation	NA	t(88)=3,448	0.0008776	0.01556	r-value	0,345	NA	(0,148; 0,515)
			pPCA mode 8	90	Kolmogorov-Smirnov	D(90)=0,085	0.5088	M=0.000; IQR=0.171
SIGNIFICANT ASSOCIATIONS BTW. pPCA MODES AND ECOLOGY	terrestrial vs non-terrestrial, pPCA mode 12	90	terrestrial	33	Kolmogorov-Smirnov	D(33)=0,143	0.4708	-0,045 +/- 0,101	F test	F(32;56)=0,925	0.8283	NA	NA	NA	Two-sample t-test	both	t(88)=-3,113	0.002497	0.02783	point-biserial correlation coefficient	0,315	0,071	(-0,116; -0,026)
			non-terrestrial	57	Kolmogorov-Smirnov	D(57)=0,110	0.458	0,026 +/- 0,105
SIGNIFICANT ASSOCIATIONS BTW. pPCA MODES AND ECOLOGY	fossorial vs non-fossorial, pPCA mode 21	90	fossorial	9	Kolmogorov-Smirnov	D(9)=0;161	0.9453	-0,107 +/- 0,107	F test	F(8;80)=1,742	0.2026	NA	NA	NA	Two-sample t-test	both	t(88)=-3,711	0.0003615	0.01097	point-biserial correlation coefficient	0,368	-0.109	(-0,167; -0,051)
			non-fossorial	81	Kolmogorov-Smirnov	D(81)=0;069	0.808	0,002 +/- 0,081
																							* bootstrap 10000 samples
		* dermopterans and scandentia are ignored
